# Supplementary material for: Longitudinal DNA methylation profiling of the rectal mucosa identifies cell-specific signatures of disease status, severity and clinical outcomes in ulcerative colitis cell-specific DNA methylation signatures of UC
Source: Clin Epigenetics. 2023 Mar 24;15:50. doi: 10.1186/s13148-023-01462-4 (PMC10039532; doi:10.1186/s13148-023-01462-4)
Supplement: Supplementary file 2 — Additional file 2. List of UC-specific epithelial DNA methylation signatures and pathways. [file 13148_2023_1462_MOESM2_ESM.xlsx]

## Sheet: A. DNAm on UC
Table S2a. The Epidish CellDMC EWAS analysis between UC at diagnosis (n=211) vs controls (n=85), identified 3504 CpG sites as derived from epithelial cells
	Epi.Estimate	Epi.SE	Epi.t	Epi.p	Epi.adjP	CHR	MAPINFO	UCSC_RefGene_Name	UCSC_RefGene_Group	Relation_to_UCSC_CpG_Island	Replicated from Howell et al 2018
cg06197966	-0.684676	0.110092	-6.21912	1.78e-09	1.46e-05	10	29948324	SVIL	5'UTR		Yes
cg24166450	-0.250772	0.0524528	-4.7809	2.81e-06	0.00276282	17	74248466				Yes
cg16528895	-0.748184	0.131461	-5.69132	3.14e-08	0.000119731	2	108994311	SULT1C4	TSS200		Yes
cg19274341	-0.485368	0.127515	-3.80637	0.000172773	0.0439538	1	8143891				Yes
cg22867816	-0.576219	0.140089	-4.11322	5.11e-05	0.0195853	4	16081205	PROM1	5'UTR	N_Shelf	Yes
cg07286682	-0.524223	0.11274	-4.64985	5.1e-06	0.00405334	15	69447132	MIR548H4	Body		Yes
cg07884764	-0.539326	0.101498	-5.31368	2.17e-07	0.000474381	11	64107517	CCDC88B	TSS200	N_Shelf	Yes
cg19348484	-0.51375	0.104737	-4.90512	1.57e-06	0.00182612	15	91413236	FURIN	5'UTR	N_Shore	Yes
cg12739914	-0.603187	0.0889417	-6.78183	6.88e-11	1.04e-06	3	195552429				Yes
cg21614638	-0.698354	0.107951	-6.4692	4.3e-10	5.06e-06	4	100737821	DAPP1	TSS200		Yes
cg00539347	-0.245143	0.0567183	-4.32212	2.14e-05	0.0107292	22	30592296				Yes
cg10397389	-0.464307	0.100803	-4.60609	6.2e-06	0.0045913	4	100738011	DAPP1	1stExon		Yes
cg01659176	-0.459178	0.11557	-3.97315	9e-05	0.0284103	1	214154936			N_Shore	Yes
cg09183124	-0.546521	0.130688	-4.18188	3.86e-05	0.0162847	1	173092323				Yes
cg05435212	0.431283	0.113872	3.78744	0.000185783	0.0460248	3	27632180				Yes
cg22304399	0.702474	0.121331	5.78973	1.86e-08	8.18e-05	19	13319324	CACNA1A	Body	Island	Yes
cg23109530	-0.390581	0.102259	-3.81951	0.000164247	0.0424966	8	94944912				Yes
cg14506696	-0.677763	0.107622	-6.29764	1.15e-09	1.01e-05	4	100737830	DAPP1	TSS200		Yes
cg21093618	-0.637968	0.0822551	-7.75596	1.58e-13	7.17e-09	3	195560967			N_Shelf	Yes
cg03027227	-0.608849	0.137975	-4.41276	1.45e-05	0.00831606	2	80221468	CTNNA2	Body		Yes
cg07858728	-0.486129	0.0752091	-6.4637	4.44e-10	5.06e-06	10	124319791	DMBT1	TSS1500		Yes
cg18477001	-0.819696	0.111844	-7.3289	2.42e-12	7.35e-08	12	116109829				Yes
cg22122098	-0.442691	0.0994393	-4.45187	1.22e-05	0.00744	2	170934512	UBR3	Body		Yes
cg10777887	-0.27279	0.0384831	-7.08858	1.08e-11	2.85e-07	15	63484315	RAB8B	Body	S_Shelf	Yes
cg10377510	-0.519066	0.101468	-5.11553	5.77e-07	0.000925758	1	9224003				Yes
cg01254505	-0.150099	0.0338132	-4.43906	1.29e-05	0.00770579	19	17516470	BST2	TSS200		Yes
cg13300480	-0.259974	0.0650827	-3.99451	8.26e-05	0.0269412	1	64485696	ROR1	Body		Yes
cg08757862	0.462904	0.106143	4.36112	1.81e-05	0.00958937	4	38807382	TLR1	TSS1500		Yes
cg01963224	-0.432415	0.0998452	-4.33086	2.06e-05	0.0104655	14	71791671			S_Shelf	Yes
cg16346422	-0.508339	0.112599	-4.51459	9.31e-06	0.00617481	11	2920819	SLC22A18	TSS200	N_Shelf	Yes
cg08716255	0.467086	0.115288	4.05148	6.57e-05	0.0232506	11	95433344				Yes
cg16873863	-0.441633	0.10478	-4.21485	3.36e-05	0.014774	11	2921176	SLC22A18AS	5'UTR	N_Shelf	Yes
cg24406344	-0.344307	0.0804928	-4.27749	2.59e-05	0.0122646	2	97167519	NEURL3	Body	S_Shore	Yes
cg20003368	0.434501	0.0992954	4.37584	1.7e-05	0.00923996	6	44026475				Yes
cg00187686	-0.472208	0.105833	-4.46181	1.17e-05	0.00725488	11	59634218	TCN1	TSS200		Yes
cg05208582	-0.367081	0.0967886	-3.79261	0.000182144	0.0455187	6	11216594	NEDD9	Body		Yes
cg23464619	0.498496	0.121915	4.08887	5.65e-05	0.0210794	13	95513506				Yes
cg07598052	0.262978	0.0551549	4.76798	2.98e-06	0.0028759	20	35274639	SLA2	TSS200		Yes
cg06350853	-0.355384	0.0823273	-4.31672	2.19e-05	0.0108719	1	168890140				Yes
cg07120889	-0.342574	0.0650902	-5.26307	2.8e-07	0.000558919	1	150535935			S_Shore	Yes
cg13430755	-0.442549	0.107331	-4.12321	4.91e-05	0.019114	9	110310795				Yes
cg19202886	-0.624488	0.0978078	-6.38485	6.98e-10	7.13e-06	12	50288819	FAIM2	Body		Yes
cg14770102	0.460753	0.0791102	5.82419	1.55e-08	7.27e-05	11	58984446				Yes
cg23696864	-0.482307	0.0951106	-5.07101	7.15e-07	0.00105691	17	67449345	MAP2K6	Body		Yes
cg08128274	0.245292	0.064393	3.80929	0.000170841	0.043611	1	206832043				Yes
cg11228682	0.463348	0.107496	4.31039	2.25e-05	0.0110611	6	16320530	ATXN1	Body		Yes
cg11152384	0.267331	0.0698556	3.82691	0.000159627	0.0416403	11	68934300				Yes
cg20710258	-0.63312	0.0857387	-7.3843	1.71e-12	5.84e-08	3	195552341				Yes
cg23192403	0.280827	0.0707932	3.96686	9.23e-05	0.0289063	2	25781496	DTNB	Body		Yes
cg04695732	0.314256	0.0820166	3.83161	0.000156755	0.041211	22	17598801	CECR6	1stExon	N_Shore	Yes
cg04470054	0.533639	0.130604	4.08594	5.72e-05	0.0212647	17	78830472	RPTOR	Body	N_Shore	Yes
cg13395373	-0.313754	0.0722563	-4.34224	1.96e-05	0.010082	1	235664791	B3GALNT2	Body	N_Shelf	Yes
cg25599475	0.317765	0.0758858	4.18741	3.77e-05	0.0160144	7	853038			Island	Yes
cg06535003	-0.342299	0.0837721	-4.08608	5.71e-05	0.0212623	6	106042314				Yes
cg07611121	-0.737863	0.159756	-4.6187	5.86e-06	0.00443422	5	14342307	TRIO	Body		Yes
cg15030449	0.339374	0.0819435	4.14156	4.55e-05	0.0182195	1	2780395			S_Shelf	Yes
cg04663932	0.326635	0.0822883	3.96939	9.13e-05	0.028705	7	73508618	LIMK1	Body		Yes
cg03841065	0.253492	0.0549677	4.61165	6.05e-06	0.00453869	20	35274627	SLA2	TSS200		Yes
cg12523691	-0.468951	0.0880534	-5.32576	2.05e-07	0.00046132	4	169717681	PALLD	Body		Yes
cg09721144	-0.372522	0.0886167	-4.20374	3.52e-05	0.0152486	10	90282719	RNLS	Body		Yes
cg01423916	0.274627	0.0720892	3.80954	0.000170674	0.0435954	11	47885166				Yes
cg03312170	-0.320219	0.0812534	-3.94099	0.000102226	0.0309505	16	53815126	FTO	Body		Yes
cg13866253	-0.585226	0.109113	-5.36349	1.69e-07	0.000411161	11	77093001	PAK1	Body		Yes
cg00232402	0.381591	0.0798167	4.78085	2.81e-06	0.00276282	18	77385290			N_Shore	Yes
cg14516100	0.26825	0.0706612	3.79629	0.000179587	0.0451134	4	186560083	SORBS2	Body	Island	Yes
cg05376738	-0.31343	0.0634362	-4.94087	1.33e-06	0.00163858	1	212923780	NSL1	Body		Yes
cg27391934	0.305101	0.0704969	4.32786	2.09e-05	0.0105477	1	1369948	VWA1	TSS1500	N_Shore	Yes
cg17213699	0.206618	0.0497078	4.15665	4.28e-05	0.0175368	12	6881624	LAG3	TSS200	N_Shore	Yes
cg07254421	0.319778	0.0786961	4.06346	6.26e-05	0.022471	5	36657993	SLC1A3	Body		Yes
cg13400203	0.35243	0.080723	4.36592	1.78e-05	0.00946025	2	96055060			Island	Yes
cg10550882	0.374953	0.0893668	4.19567	3.64e-05	0.0156105	20	1825647				Yes
cg18586886	0.287336	0.0643221	4.46715	1.15e-05	0.00714544	6	30652399	KIAA1949	Body	N_Shore	Yes
cg05402319	-0.252773	0.0612129	-4.12941	4.79e-05	0.0188395	15	45383543				Yes
cg09067459	0.392192	0.0869086	4.5127	9.38e-06	0.00619646	5	40385259				Yes
cg17892259	0.249928	0.0660473	3.78407	0.000188195	0.0463669	1	42149829	HIVEP3	5'UTR		Yes
cg20968743	0.402289	0.0944211	4.26059	2.78e-05	0.0129153	11	44883965	TSPAN18	5'UTR		Yes
cg22897715	0.255155	0.0538444	4.73875	3.4e-06	0.00310526	11	57192251	SLC43A3	Body	N_Shelf	Yes
cg13488570	0.293481	0.0679335	4.32013	2.16e-05	0.0107547	1	2222253	SKI	Body	Island	Yes
cg13343687	0.274323	0.0536259	5.11551	5.77e-07	0.000925758	3	49843809	UBA7	Body	S_Shelf	Yes
cg14731462	0.341402	0.084701	4.03067	7.15e-05	0.0245443	10	129789429	PTPRE	5'UTR		Yes
cg06754496	-0.41621	0.0946417	-4.39775	1.55e-05	0.00867139	10	52268375	SGMS1	5'UTR		Yes
cg09706021	0.299	0.0709863	4.21208	3.4e-05	0.0149035	6	33399109	SYNGAP1	Body	S_Shelf	Yes
cg14339991	-0.455267	0.0864351	-5.26715	2.74e-07	0.000558919	3	11428504	ATG7	Body		Yes
cg20975835	-0.319637	0.0670123	-4.76982	2.95e-06	0.00285844	11	64107374	CCDC88B	TSS1500	N_Shelf	Yes
cg12026858	-0.261968	0.0636468	-4.11597	5.06e-05	0.0194628	11	114067446	ZBTB16	Body	N_Shelf	Yes
cg13408086	0.2137	0.0512636	4.16865	4.07e-05	0.0168964	9	140221397	EXD3	Body	S_Shelf	Yes
cg07151117	0.300657	0.0571357	5.26216	2.81e-07	0.000558919	8	29204954	DUSP4	Body	N_Shore	Yes
cg24345715	0.376154	0.0870675	4.32026	2.16e-05	0.0107547	19	13898673				Yes
cg03490881	0.24693	0.0636768	3.87786	0.000130985	0.0367041	7	150329449	GIMAP6	Body		Yes
cg20095609	0.381205	0.0720738	5.2891	2.46e-07	0.000519635	13	94979759	GPC6	Body		Yes
cg01528052	0.238593	0.0600456	3.97353	8.99e-05	0.0283892	6	30095728			S_Shore	Yes
cg02407266	0.325624	0.0589005	5.52837	7.32e-08	0.000226982	10	79637979	DLG5	Body		Yes
cg18007957	0.284898	0.0702541	4.05526	6.47e-05	0.0229678	6	152011666	ESR1	1stExon		Yes
cg13454226	0.406689	0.104749	3.8825	0.000128637	0.0362769	10	3823758	KLF6	Body	N_Shore	Yes
cg27563968	-0.438604	0.0803555	-5.4583	1.05e-07	0.000295116	12	13037811				Yes
cg06376598	0.327518	0.0667502	4.90662	1.56e-06	0.00181888	17	28049938	SSH2	Body		Yes
cg06527318	0.335375	0.0609134	5.50577	8.23e-08	0.000248055	1	25349006				Yes
cg12918213	0.299024	0.0703639	4.24968	2.91e-05	0.0133541	12	116581414	MED13L	Body		Yes
cg17416338	-0.251653	0.0637923	-3.94488	0.000100667	0.030614	19	5074717	KDM4B	Body	Island	Yes
cg14173033	0.508834	0.130523	3.89844	0.000120861	0.0348079	17	80545310	FOXK2	Body	N_Shore	Yes
cg20451986	-0.237581	0.0520613	-4.56349	7.5e-06	0.00521958	11	133928302				Yes
cg15613420	0.391165	0.0910652	4.29544	2.4e-05	0.0116249	5	134735637	H2AFY	TSS1500	S_Shore	Yes
cg23037321	0.362528	0.0935669	3.87453	0.0001327	0.0369841	1	181003203	MR1	1stExon		Yes
cg25388800	0.366996	0.0791379	4.63743	5.39e-06	0.00419865	5	137990243				Yes
cg26131026	0.300318	0.0737515	4.07203	6.05e-05	0.021975	17	63590120				Yes
cg08887400	0.240376	0.0582853	4.12412	4.89e-05	0.0190961	6	30652376	KIAA1949	Body	N_Shelf	Yes
cg05675514	0.326527	0.078687	4.14969	4.4e-05	0.0178582	6	22026015	FLJ22536	Body		Yes
cg04486886	0.236032	0.0619082	3.81262	0.000168667	0.0432715	5	56784195				Yes
cg15496956	0.25866	0.0520606	4.96844	1.17e-06	0.00150832	1	47701206			S_Shelf	Yes
cg07571734	0.277721	0.0622465	4.46163	1.17e-05	0.00725488	7	151479894	PRKAG2	Body	N_Shore	Yes
cg23451678	0.323265	0.0837351	3.86057	0.000140112	0.0384087	3	112323619	CCDC80	3'UTR		Yes
cg02011430	-0.611937	0.0992352	-6.16653	2.39e-09	1.69e-05	16	85010597	ZDHHC7	Body		Yes
cg03953626	0.325735	0.0789597	4.12532	4.87e-05	0.0190296	6	30652396	KIAA1949	Body	N_Shore	Yes
cg12702981	0.346542	0.0651384	5.32008	2.11e-07	0.000468583	3	119528656	NR1I2	Body	N_Shore	Yes
cg24396624	0.502509	0.109771	4.57777	7.04e-06	0.00500786	3	25469860	RARB	5'UTR		Yes
cg23779604	0.389451	0.0878891	4.43117	1.34e-05	0.00788857	7	2760784			S_Shelf	Yes
cg08141395	0.522461	0.0838683	6.22954	1.68e-09	1.41e-05	11	95987382	MAML2	Body		Yes
cg14673904	0.247268	0.0603395	4.09795	5.44e-05	0.0205106	12	46609063	SLC38A1	Body		Yes
cg10180415	0.324383	0.0689983	4.70132	4.04e-06	0.00346098	1	117057968	CD58	Body		Yes
cg08136020	0.237713	0.0617168	3.85168	0.000145036	0.0391823	6	14735175				Yes
cg03343063	0.173214	0.0432739	4.00272	8e-05	0.0263604	1	16023706	PLEKHM2	Body		Yes
cg08078648	0.287952	0.0693729	4.15079	4.38e-05	0.0178273	2	236236591				Yes
cg01636184	0.290826	0.0592834	4.90569	1.57e-06	0.00182428	11	8895695	ST5	5'UTR	S_Shelf	Yes
cg07589202	-0.363454	0.0929274	-3.91116	0.000114979	0.0336194	2	10081532				Yes
cg18368411	0.375054	0.0830452	4.51627	9.24e-06	0.00614942	1	31845959	FABP3	TSS200		Yes
cg12192582	0.261999	0.0589764	4.44244	1.28e-05	0.00762124	7	37392880	ELMO1	5'UTR		Yes
cg09238199	0.583669	0.0979077	5.96142	7.4e-09	4.16e-05	13	111097777	COL4A2	Body		Yes
cg13995427	-0.260796	0.0621839	-4.19395	3.67e-05	0.0156586	9	117134861	AKNA	Body		Yes
cg04425617	0.254198	0.0643371	3.95103	9.82e-05	0.030149	3	183309985				Yes
cg02725123	0.471055	0.0810819	5.80962	1.68e-08	7.6e-05	3	32619278				Yes
cg06086316	0.248381	0.053445	4.64741	5.15e-06	0.00408226	12	48207862	HDAC7	Body	S_Shore	Yes
cg23817981	0.401478	0.0949686	4.22748	3.19e-05	0.0142636	3	32993063	CCR4	TSS200		Yes
cg05098566	0.402404	0.0827068	4.86543	1.9e-06	0.00208172	6	30652282	KIAA1949	Body	N_Shelf	Yes
cg06075311	0.261443	0.0644439	4.05691	6.43e-05	0.0228842	10	105210937	CALHM2	5'UTR	N_Shore	Yes
cg18437209	0.340858	0.0679627	5.01538	9.34e-07	0.00128315	11	35105199				Yes
cg06778183	0.270105	0.0639048	4.22668	3.2e-05	0.0142798	5	94129156	MCTP1	Body		Yes
cg02583618	0.315761	0.0701615	4.50048	9.9e-06	0.00641936	16	54407990				Yes
cg27051318	0.284983	0.070982	4.01486	7.62e-05	0.0255969	8	42623771	CHRNA6	TSS200		Yes
cg26888463	0.259579	0.0627111	4.13929	4.6e-05	0.018313	16	73186844				Yes
cg02878439	0.37234	0.0804986	4.62542	5.69e-06	0.00436306	16	87498480	ZCCHC14	Body		Yes
cg21941030	0.520862	0.111901	4.65469	4.99e-06	0.00398915	19	50031017	RCN3	1stExon	Island	Yes
cg01413582	0.24244	0.0623911	3.88581	0.000126985	0.0360386	6	30652688	KIAA1949	Body	N_Shore	Yes
cg02047051	0.267381	0.067097	3.98499	8.58e-05	0.0275788	3	12792283	TMEM40	5'UTR		Yes
cg24901637	0.232502	0.0590045	3.9404	0.000102465	0.0310114	4	90815973	MMRN1	TSS200		Yes
cg09568647	0.448108	0.0780719	5.73968	2.43e-08	0.000100359	5	53942237				Yes
cg21637392	0.249814	0.0532143	4.69449	4.16e-06	0.00354275	7	5735123	RNF216	Body		Yes
cg26396443	0.217314	0.0569255	3.81752	0.000165515	0.0426497	14	99729005	BCL11B	Body		Yes
cg06733155	0.23703	0.0626481	3.78351	0.0001886	0.0463998	7	73508868	LIMK1	Body		Yes
cg23916896	0.510438	0.101753	5.01643	9.29e-07	0.00128045	5	368804	AHRR	Body	N_Shore	Yes
cg13821008	0.270852	0.0703497	3.85008	0.000145939	0.0393356	2	175499113	WIPF1	5'UTR		Yes
cg12946808	0.215192	0.0569851	3.77629	0.000193879	0.0472199	11	115493909				Yes
cg12885751	0.543496	0.138483	3.92464	0.000109039	0.0324148	13	100085073				Yes
cg25135018	0.331568	0.0841597	3.93975	0.00010273	0.0310573	1	154435948	IL6R	Body		Yes
cg05408317	0.39178	0.0794277	4.93254	1.38e-06	0.00167626	6	31765634	LSM2	Body	S_Shore	Yes
cg14385738	0.182653	0.0468784	3.89632	0.000121866	0.0350468	1	114414340	PTPN22	5'UTR		Yes
cg12761965	0.287518	0.063273	4.54409	8.17e-06	0.00559784	1	227051345				Yes
cg16852369	0.487732	0.103417	4.71615	3.77e-06	0.00330544	8	1843398	ARHGEF10	Body		Yes
cg16558695	0.302672	0.0624415	4.84729	2.06e-06	0.00219094	10	44847999				Yes
cg13214190	0.32169	0.0839762	3.83073	0.000157288	0.0413083	7	106505914	PIK3CG	TSS200	N_Shelf	Yes
cg01824466	0.463931	0.0945051	4.90905	1.55e-06	0.00180848	8	95959531	TP53INP1	5'UTR	N_Shore	Yes
cg20143111	0.215972	0.0496471	4.35015	1.9e-05	0.00988933	4	10673188	CLNK	5'UTR		Yes
cg19808978	0.305675	0.0787327	3.88244	0.000128665	0.0362769	19	50031273	RCN3	1stExon	Island	Yes
cg02788637	0.282586	0.0524701	5.38566	1.52e-07	0.00038243	7	853229			Island	Yes
cg20979737	0.331545	0.0879561	3.76943	0.000199018	0.0479392	1	244964768				Yes
cg23013029	0.28646	0.0686641	4.1719	4.02e-05	0.0167384	1	17508341				Yes
cg09921821	0.29063	0.0527001	5.51479	7.85e-08	0.000238587	4	3371928	RGS12	Body	N_Shelf	Yes
cg20890989	0.275956	0.0729498	3.78281	0.000189102	0.0464731	2	223574238	MOGAT1	Body		Yes
cg19403104	0.32627	0.0744783	4.38075	1.67e-05	0.00911366	19	50031246	RCN3	1stExon	Island	Yes
cg10591771	0.236559	0.0561625	4.21204	3.4e-05	0.0149035	19	3671118	PIP5K1C	Body	N_Shore	Yes
cg08680048	0.243641	0.0589167	4.13534	4.67e-05	0.0185016	15	41793881	ITPKA	Body	Island	Yes
cg17491987	0.297338	0.0780007	3.81199	0.000169077	0.0433224	8	38645408	TACC1	Body	Island	Yes
cg26620176	0.372563	0.0891936	4.17702	3.93e-05	0.0164969	19	8117047	CCL25	TSS1500	S_Shore	Yes
cg20955836	0.3522	0.0839436	4.19567	3.64e-05	0.0156105	20	55836224	BMP7	Body	N_Shelf	Yes
cg09216670	0.321169	0.0813721	3.94692	9.99e-05	0.0305034	10	22999381	PIP4K2A	Body	N_Shelf	Yes
cg05726195	0.467085	0.11492	4.06445	6.24e-05	0.0224495	7	154997174				Yes
cg03162779	0.262744	0.0695289	3.77892	0.000191938	0.0469227	11	2308362				Yes
cg19685398	0.325467	0.0746114	4.36216	1.8e-05	0.00957026	12	117299508	HRK	3'UTR		Yes
cg18660898	0.295017	0.0723302	4.07875	5.89e-05	0.021611	1	151030968	CDC42SE1	5'UTR	N_Shore	Yes
cg11086982	0.316468	0.0634377	4.98865	1.06e-06	0.00141255	14	73736972	PAPLN	Body		Yes
cg14596987	-0.292849	0.0671297	-4.36244	1.8e-05	0.00956509	9	98249189	PTCH1	5'UTR		Yes
cg26279336	0.393031	0.101393	3.87632	0.000131777	0.036838	17	46674438	LOC404266	Body	N_Shore	Yes
cg24134018	0.293023	0.0707511	4.14161	4.55e-05	0.0182195	18	10413897			N_Shore	Yes
cg23369564	0.226253	0.0517594	4.37125	1.73e-05	0.00936173	1	150123734	PLEKHO1	Body	S_Shore	Yes
cg04463881	0.326213	0.077402	4.21453	3.37e-05	0.014774	3	142890118				Yes
cg21019522	-0.266538	0.0703568	-3.78838	0.000185116	0.0459675	11	2920789	SLC22A18	TSS200	N_Shelf	Yes
cg04690998	0.29753	0.0770761	3.86021	0.000140307	0.0384234	7	2339777	SNX8	Body		Yes
cg02844593	0.351627	0.0719172	4.88933	1.7e-06	0.00190495	3	54579548	CACNA2D3	Body		Yes
cg11481582	0.275728	0.0687003	4.01348	7.66e-05	0.0256669	10	74080805			S_Shore	Yes
cg07665510	0.293407	0.0567864	5.16686	4.49e-07	0.000769118	17	55952063	CUEDC1	Body		Yes
cg25951430	0.355039	0.0621223	5.71516	2.77e-08	0.000109157	11	57192432	SLC43A3	Body	N_Shore	Yes
cg22807608	-0.314628	0.0793534	-3.9649	9.3e-05	0.0290653	17	17594719	RAI1	5'UTR	N_Shelf	Yes
cg17920789	0.335727	0.0881384	3.80909	0.000170974	0.0436178	13	47152525	LRCH1	Body		Yes
cg10193711	0.320777	0.0671805	4.77485	2.88e-06	0.0028198	14	22917797				Yes
cg17157894	0.251327	0.0569665	4.41183	1.46e-05	0.00833792	22	47187343	TBC1D22A	Body	N_Shelf	Yes
cg17297305	0.319338	0.0733966	4.35086	1.89e-05	0.00987822	1	185287148	IVNS1ABP	TSS1500	S_Shore	Yes
cg20617957	0.379463	0.0884168	4.29175	2.43e-05	0.0117583	13	100085203				Yes
cg19735698	0.28202	0.0708335	3.98145	8.71e-05	0.0278406	2	23729523	KLHL29	5'UTR		Yes
cg15491567	0.263306	0.0690819	3.8115	0.000169393	0.0433898	2	71679675	DYSF	TSS1500	N_Shore	Yes
cg10788618	0.354727	0.0676476	5.24375	3.08e-07	0.000598252	17	46622022	HOXB2	1stExon	S_Shore	Yes
cg12036303	0.325446	0.0641408	5.07394	7.05e-07	0.00104588	6	30652907	KIAA1949	Body	N_Shore	Yes
cg05467676	0.330609	0.0693242	4.76902	2.96e-06	0.00286559	3	72226965				Yes
cg22666103	0.373514	0.0813495	4.59147	6.62e-06	0.00479162	10	111818288	ADD3	5'UTR		Yes
cg08110785	0.359596	0.0806775	4.45721	1.2e-05	0.00736121	17	55952217	CUEDC1	Body		Yes
cg08614334	0.339574	0.0887742	3.82514	0.000160722	0.0418502	2	220381812	ACCN4	Body	S_Shelf	Yes
cg08825225	0.236317	0.0419723	5.6303	4.32e-08	0.000153403	11	128586960	FLI1	Body		Yes
cg23970275	0.375446	0.0815086	4.60621	6.2e-06	0.0045913	2	208008052	KLF7	Body		Yes
cg16131748	0.196835	0.0507825	3.87603	0.000131923	0.0368536	13	99959606	GPR183	5'UTR		Yes
cg25101863	0.223433	0.0505277	4.42199	1.39e-05	0.00812681	11	69650231				Yes
cg18398753	0.619683	0.0740115	8.37279	2.6e-15	2.67e-10	1	180950955	STX6	Body		Yes
cg03544781	0.332	0.0808202	4.10788	5.23e-05	0.0199336	8	95048288				Yes
cg13182599	0.283467	0.0743804	3.81104	0.000169692	0.043436	14	69282992			N_Shore	Yes
cg20528780	0.154518	0.0376091	4.10853	5.21e-05	0.0198901	3	169118837	MECOM	Body		Yes
cg13951664	0.323461	0.0859764	3.76221	0.000204574	0.0486913	21	15914403	SAMSN1	Body		Yes
cg12499211	0.294143	0.0698655	4.21013	3.43e-05	0.0149909	1	156786643	NTRK1	Body	S_Shelf	Yes
cg20805367	0.221483	0.0497471	4.45217	1.22e-05	0.00744	17	6918952	C17orf49	Body	S_Shore	Yes
cg10578007	0.289757	0.0749032	3.86842	0.000135898	0.0376059	20	23066999	CD93	TSS200		Yes
cg12771777	0.236255	0.0592961	3.98433	8.61e-05	0.0276305	11	70692038	SHANK2	Body		Yes
cg08670465	0.415775	0.0931353	4.4642	1.16e-05	0.00721595	5	169725100	LCP2	TSS1500		Yes
cg08875705	0.303754	0.0713855	4.25512	2.84e-05	0.0131186	12	6665330	IFFO1	TSS200	Island	Yes
cg03804732	0.334734	0.0753122	4.44462	1.26e-05	0.00758099	12	14136365			S_Shore	Yes
cg03998606	0.243917	0.0539093	4.52457	8.91e-06	0.00597465	3	32856104			N_Shelf	Yes
cg16423499	0.295766	0.0720205	4.10669	5.25e-05	0.0200215	4	164532533	2021-03-01	Body		Yes
cg12039611	0.344298	0.0703635	4.89314	1.67e-06	0.00188374	1	156786653	NTRK1	Body	S_Shelf	Yes
cg12710648	0.318761	0.0819633	3.88907	0.000125378	0.0357682	1	7308091	CAMTA1	Body		Yes
cg00587922	0.245454	0.0517618	4.74199	3.35e-06	0.00308024	6	30651601	KIAA1949	Body	N_Shelf	Yes
cg14640149	0.379308	0.0961133	3.94647	0.000100036	0.0305161	2	216546226				Yes
cg01768840	0.302841	0.0611834	4.94973	1.28e-06	0.00159047	16	88767454	RNF166	Body	S_Shelf	Yes
cg22361413	0.30254	0.0746026	4.05535	6.47e-05	0.0229678	1	164689630	PBX1	Body		Yes
cg21519058	-0.392102	0.073055	-5.36722	1.66e-07	0.000410813	12	76404601				Yes
cg26170660	0.419396	0.0989662	4.23776	3.06e-05	0.0138059	6	28493601	GPX5	TSS200		Yes
cg26920757	0.299204	0.0569416	5.25458	2.92e-07	0.00057521	9	130541237	SH2D3C	TSS200		Yes
cg27347290	0.310311	0.0774485	4.00668	7.87e-05	0.0261447	6	31831439	NEU1	TSS1500	S_Shore	Yes
cg17807663	0.253727	0.0592649	4.28123	2.54e-05	0.0121071	17	46622012	HOXB2	1stExon	S_Shore	Yes
cg04011338	0.32351	0.0784767	4.12237	4.93e-05	0.0191522	2	238777587	RAMP1	Body		Yes
cg22589169	0.285823	0.068897	4.14855	4.42e-05	0.0179216	13	111227891				Yes
cg18597411	0.309748	0.0788806	3.9268	0.000108116	0.0322574	7	148394542	CUL1	TSS1500	N_Shore	Yes
cg18337963	0.354052	0.0759286	4.66295	4.8e-06	0.00391184	11	46383209	DGKZ	1stExon		Yes
cg14836522	-0.267632	0.058505	-4.57451	7.14e-06	0.00504289	1	31375133	SDC3	Body		Yes
cg24064594	0.366384	0.0864369	4.23874	3.04e-05	0.0137895	2	127414827	GYPC	Body	S_Shore	Yes
cg08936307	0.258229	0.0684638	3.77176	0.000197256	0.0476265	19	6481945	DENND1C	TSS200		Yes
cg24035484	0.253461	0.0585114	4.33182	2.05e-05	0.0104315	12	20000505				Yes
cg04110224	0.226499	0.0596292	3.79845	0.000178104	0.0448785	11	70508463	SHANK2	Body	Island	Yes
cg01956154	0.29805	0.0611592	4.87335	1.83e-06	0.00201967	14	94423399	ASB2	5'UTR		Yes
cg22837714	0.25664	0.0630075	4.07316	6.02e-05	0.0219193	2	198120525				Yes
cg02030958	-0.273223	0.0699441	-3.9063	0.000117193	0.0340973	13	110386267				Yes
cg18456481	-0.217786	0.053636	-4.06044	6.34e-05	0.0226475	14	62019963				Yes
cg15799461	0.236042	0.0530596	4.44863	1.24e-05	0.00750158	11	69264259				Yes
cg07265541	0.277741	0.0661224	4.2004	3.57e-05	0.0153808	6	159071008	SYTL3	TSS200		Yes
cg02888518	-0.209563	0.050172	-4.17689	3.94e-05	0.0164969	10	75716672				Yes
cg01932691	0.23797	0.0630822	3.77238	0.000196791	0.0475703	14	25045625	CTSG	TSS200		Yes
cg14507310	0.346461	0.0756068	4.58241	6.89e-06	0.00492381	9	121285184				Yes
cg10351284	0.455449	0.117391	3.87978	0.000130011	0.0365351	8	125617225	MTSS1	Body		Yes
cg19905379	0.408654	0.0785743	5.20086	3.8e-07	0.000686941	2	61034533				Yes
cg03819134	0.456073	0.0769252	5.92878	8.84e-09	4.71e-05	5	957584			N_Shore	Yes
cg18708013	0.266583	0.0707264	3.76921	0.000199189	0.0479597	6	149803206	ZC3H12D	5'UTR		Yes
cg11414821	0.243798	0.0523703	4.65528	4.97e-06	0.00398242	6	30652771	KIAA1949	Body	N_Shore	Yes
cg03271293	0.195119	0.0413345	4.7205	3.7e-06	0.00327313	2	6920924				Yes
cg21505923	0.31957	0.0793964	4.02499	7.31e-05	0.0249332	3	72226668				Yes
cg16859884	0.276494	0.0712397	3.88119	0.000129297	0.0364068	19	5829172			Island	Yes
cg17536822	0.249574	0.0617034	4.04473	6.76e-05	0.0236446	3	72226488				Yes
cg20961045	0.333851	0.0775646	4.30417	2.31e-05	0.0112891	17	55952128	CUEDC1	Body		Yes
cg08601673	0.138199	0.034734	3.97879	8.8e-05	0.0280056	16	2083393	SLC9A3R2	Body	N_Shelf	Yes
cg22514963	-0.18928	0.0448116	-4.22391	3.24e-05	0.0143912	12	49259997	RND1	TSS1500		Yes
cg05687083	0.354883	0.0887728	3.99766	8.16e-05	0.0267	7	5371160	TNRC18	Body	N_Shore	Yes
cg15123730	0.175592	0.0422443	4.15659	4.28e-05	0.0175368	19	13215387			Island	Yes
cg24023258	0.315689	0.0788364	4.00436	7.95e-05	0.0262606	8	143781297	LY6K	TSS1500	N_Shore	Yes
cg09938406	0.264037	0.0516403	5.11299	5.84e-07	0.000932424	1	2890369			S_Shelf	Yes
cg19744211	0.206435	0.0450394	4.58343	6.86e-06	0.00490587	14	95079224	SERPINA3	5'UTR		Yes
cg06997226	0.240742	0.0622248	3.86891	0.000135637	0.037584	13	111452040				Yes
cg01963573	-0.364188	0.0823237	-4.42385	1.38e-05	0.00808099	6	107388925	BEND3	3'UTR	N_Shore	Yes
cg15268191	0.331159	0.0779889	4.24623	2.95e-05	0.0135182	3	171704056				Yes
cg06322557	0.246037	0.0585389	4.20297	3.53e-05	0.0152726	3	8399147				Yes
cg01094309	0.301931	0.0786865	3.83715	0.000153436	0.0406481	6	166901854	RPS6KA2	Body		Yes
cg03696603	-0.314458	0.0728586	-4.316	2.2e-05	0.0108987	16	69111974	TMCO7	Body		Yes
cg09272948	0.277494	0.0570576	4.86339	1.91e-06	0.00209079	20	39958363				Yes
cg27592868	0.278316	0.0556713	4.99928	1.01e-06	0.0013538	17	36760898	SRCIN1	Body	N_Shore	Yes
cg10502118	0.38209	0.0706437	5.40869	1.35e-07	0.000351224	3	16553697	RFTN1	5'UTR	N_Shore	Yes
cg08272572	0.236563	0.0570955	4.14328	4.52e-05	0.0181441	19	35953646				Yes
cg01083093	0.377867	0.0717186	5.26875	2.72e-07	0.000557667	1	112019557	C1orf162	Body		Yes
cg09580822	0.44345	0.114057	3.88798	0.000125914	0.0358774	10	130834003				Yes
cg13100449	0.358193	0.0884739	4.04858	6.65e-05	0.0234208	1	184836205	FAM129A	Body		Yes
cg23167351	0.450488	0.0633521	7.11086	9.38e-12	2.56e-07	6	30650737	KIAA1949	Body	N_Shelf	Yes
cg11902777	0.346127	0.0669645	5.16882	4.45e-07	0.000765717	5	368843	AHRR	Body	N_Shore	Yes
cg00335252	0.155191	0.0376975	4.11673	5.04e-05	0.0194423	2	161245200	RBMS1	Body		Yes
cg00446900	0.19902	0.0524168	3.79688	0.000179181	0.0450529	10	129717806	PTPRE	5'UTR		Yes
cg08859309	0.316597	0.0812132	3.89834	0.000120907	0.0348079	13	30948103	LOC100188949	TSS200		Yes
cg09629657	0.245276	0.0566856	4.32695	2.1e-05	0.0105691	5	179220795	LTC4S	TSS200	N_Shore	Yes
cg10098021	0.27285	0.0487437	5.59765	5.12e-08	0.000172107	6	30653732	KIAA1949	Body	N_Shore	Yes
cg00345025	0.328291	0.0756266	4.34094	1.98e-05	0.0101128	8	743875			N_Shore	Yes
cg18267489	0.277575	0.0686276	4.04466	6.76e-05	0.0236446	20	23067159	CD93	TSS200		Yes
cg12197421	0.279212	0.0405389	6.88749	3.65e-11	7.31e-07	6	30653736	KIAA1949	Body	N_Shore	Yes
cg10825847	-0.431771	0.0841002	-5.134	5.27e-07	0.000862826	11	104894216	CASP5	TSS1500		Yes
cg09672233	0.160242	0.0417015	3.84259	0.000150236	0.0400353	5	169724803	LCP2	1stExon		Yes
cg24967096	0.362221	0.0543723	6.66186	1.4e-10	1.95e-06	6	30652237	KIAA1949	Body	N_Shelf	Yes
cg16398956	0.199657	0.0511496	3.9034	0.000118533	0.034341	14	100212958				Yes
cg20713639	0.202005	0.0386808	5.22235	3.42e-07	0.000639138	11	65185684			N_Shelf	Yes
cg24213248	0.382875	0.0762122	5.0238	8.97e-07	0.001245	2	236845381	AGAP1	Body		Yes
cg02891945	0.231462	0.0522822	4.42717	1.36e-05	0.00798646	16	85863447			Island	Yes
cg10276433	0.349936	0.0924491	3.78517	0.000187403	0.0462413	6	47011312	GPR110	TSS1500		Yes
cg09897737	0.190362	0.0492466	3.86549	0.000137456	0.0378958	2	227509309				Yes
cg11382133	0.228307	0.0590676	3.86519	0.000137619	0.0379279	3	16553855	RFTN1	5'UTR	N_Shore	Yes
cg04793096	0.170454	0.0452522	3.76675	0.000201068	0.0482346	8	23077202	TNFRSF10A	Body		Yes
cg20690667	0.310588	0.0672161	4.62074	5.81e-06	0.00441433	6	30652228	KIAA1949	Body	N_Shelf	Yes
cg21145938	-0.0933788	0.0240104	-3.8891	0.000125363	0.0357682	8	38795218	PLEKHA2	Body		Yes
cg00510718	0.430147	0.0994278	4.32622	2.1e-05	0.0105953	7	106505961	PIK3CG	5'UTR	N_Shelf	Yes
cg24352369	0.455444	0.0966608	4.71177	3.85e-06	0.00334095	2	114163184	LOC440839	Body		Yes
cg16224951	0.253814	0.0524589	4.83834	2.15e-06	0.00225301	6	31528154				Yes
cg24592513	0.297894	0.0710856	4.19064	3.72e-05	0.0158341	4	89099589				Yes
cg13475484	0.231971	0.0491545	4.71922	3.72e-06	0.00328166	17	6399562	PITPNM3	Body		Yes
cg07121644	0.220969	0.0474528	4.65661	4.94e-06	0.00396259	11	46383031	DGKZ	Body		Yes
cg16006965	0.380038	0.100124	3.79566	0.000180021	0.0451912	3	111852325	GCET2	TSS1500		Yes
cg18325866	0.346844	0.0792713	4.37541	1.7e-05	0.00924063	10	116585424	FAM160B1	Body	S_Shelf	Yes
cg13285213	0.214153	0.0446304	4.79836	2.59e-06	0.00260799	12	50056949	FMNL3	Body		Yes
cg03888592	0.180512	0.0432827	4.17052	4.04e-05	0.016817	12	48210934	HDAC7	Body	N_Shelf	Yes
cg08206517	-0.285759	0.072936	-3.91794	0.000111954	0.0329709	5	536452			N_Shore	Yes
cg20595198	0.406007	0.0828155	4.90255	1.59e-06	0.00184025	11	122679695	UBASH3B	Body		Yes
cg04131799	0.306638	0.07853	3.90473	0.000117917	0.034223	2	97193006			Island	Yes
cg06723337	0.257443	0.0545077	4.72305	3.66e-06	0.00324226	16	87541476				Yes
cg09636214	0.363213	0.0858056	4.23298	3.12e-05	0.0140008	14	73712491	PAPLN	Body	Island	Yes
cg06692929	0.342123	0.0911524	3.75331	0.000211621	0.0497831	17	80274000	CD7	Body	N_Shelf	Yes
cg13865488	0.344635	0.0880073	3.91598	0.000112821	0.033119	9	137299285	RXRA	Body	Island	Yes
cg00107046	-0.280304	0.0621777	-4.50811	9.57e-06	0.00628375	1	16465562	EPHA2	Body	S_Shore	Yes
cg09899868	0.235677	0.0577232	4.08288	5.79e-05	0.0214148	16	49475615				Yes
cg02666257	0.269982	0.0610844	4.41982	1.41e-05	0.00816288	11	128627260	FLI1	Body		Yes
cg07723365	0.22927	0.0590263	3.8842	0.000127784	0.0361404	19	7741732	C19orf59	TSS1500	N_Shelf	Yes
cg26140911	0.249491	0.0656902	3.79799	0.000178421	0.044917	6	33399151	SYNGAP1	Body	S_Shelf	Yes
cg12534216	0.347458	0.0808088	4.29976	2.35e-05	0.0114678	6	30095570			Island	Yes
cg27537125	0.241373	0.0537912	4.48721	1.05e-05	0.00670335	1	25349681				Yes
cg02720566	-0.176613	0.0413424	-4.27196	2.65e-05	0.0124814	19	18230196	MAST3	Body	S_Shore	Yes
cg17718703	0.39074	0.0836931	4.66872	4.68e-06	0.00386492	1	90313059	LRRC8D	5'UTR	S_Shelf	Yes
cg09085216	0.221631	0.0530357	4.1789	3.9e-05	0.016405	1	204329081	PLEKHA6	TSS200		Yes
cg04307508	0.229063	0.0507306	4.51529	9.28e-06	0.00617082	19	10959101	C19orf38	TSS200		Yes
cg08067617	0.227545	0.0566826	4.01436	7.63e-05	0.0256108	19	16999641	F2RL3	TSS200	N_Shore	Yes
cg17678009	0.367892	0.0826492	4.45124	1.23e-05	0.00744804	6	170539394				Yes
cg06651450	-0.149161	0.037185	-4.01131	7.73e-05	0.0258267	3	32860909	TRIM71	Body	N_Shore	Yes
cg16932065	-0.206128	0.0435374	-4.7345	3.47e-06	0.00313825	22	31612458	LIMK2	Body	S_Shelf	Yes
cg20865323	-0.0885208	0.0233417	-3.7924	0.000182289	0.0455273	6	143999666	PHACTR2	Body	Island	Yes
cg08742246	-0.257986	0.0577031	-4.47093	1.13e-05	0.00706614	10	134862901			S_Shore	Yes
cg26112170	-0.17712	0.0447813	-3.95523	9.66e-05	0.0298392	13	114103713	ADPRHL1	Body		Yes
cg11075745	-0.213187	0.0513761	-4.14953	4.41e-05	0.0178582	1	43205976	CLDN19	TSS200	S_Shore	Yes
cg09723488	-0.237615	0.0612633	-3.87858	0.000130618	0.0366231	9	124987896	LHX6	Body	Island	Yes
cg01287833	-0.210993	0.0424818	-4.96667	1.18e-06	0.00151622	6	31113026	CCHCR1	Body		Yes
cg06162324	-0.157224	0.0326277	-4.81873	2.36e-06	0.00242723	10	43867104	FXYD4	5'UTR		Yes
cg18016138	-0.192943	0.0412037	-4.68266	4.39e-06	0.00366196	11	278421	NLRP6	TSS200	N_Shore	Yes
cg12053004	-0.319501	0.0755838	-4.22711	3.19e-05	0.0142698	1	221057751	HLX	Body	Island	Yes
cg24604988	0.32309	0.0531469	6.07918	3.88e-09	2.51e-05	20	32421988	CHMP4B	Body		Yes
cg01954737	-0.146893	0.0387367	-3.79208	0.00018251	0.0455687	2	223164459	PAX3	TSS1500	S_Shore	Yes
cg05527267	-0.335936	0.0720841	-4.66033	4.86e-06	0.00392726	17	1472819				Yes
cg06619959	-0.192482	0.0508839	-3.78277	0.000189136	0.0464731	3	9956506	IL17RE	Body	N_Shore	Yes
cg19349920	-0.300233	0.0689475	-4.35451	1.86e-05	0.00975612	13	114237599	TFDP1	TSS1500		Yes
cg27616541	-0.186175	0.0454054	-4.10029	5.39e-05	0.0203533	17	40837288	CNTNAP1	Body	Island	Yes
cg23052055	-0.421033	0.111186	-3.78673	0.000186287	0.0460769	1	3606042	TP73	TSS1500	N_Shore	Yes
cg04057288	-0.29939	0.0708555	-4.22536	3.22e-05	0.0143279	9	130504189	SH2D3C	Body	Island	Yes
cg19609923	-0.263543	0.053203	-4.95353	1.25e-06	0.00157741	20	30421774	MYLK2	3'UTR		Yes
cg13519061	0.189159	0.0367025	5.15384	4.79e-07	0.000809455	9	99145195	SLC35D2	Body	N_Shore	Yes
cg14329889	-0.205799	0.044183	-4.65787	4.91e-06	0.00396259	14	104696094				Yes
cg21022906	-0.32274	0.0816478	-3.95284	9.75e-05	0.0300437	14	50474012	C14orf182	1stExon	S_Shelf	Yes
cg10862018	-0.189085	0.0484918	-3.89932	0.000120446	0.0347726	15	73077046	ADPGK	TSS1500	S_Shore	Yes
cg07135629	-0.169758	0.0399324	-4.25114	2.89e-05	0.013295	7	30951709	AQP1	1stExon		Yes
cg24659501	0.216013	0.0519198	4.16051	4.21e-05	0.0173683	1	159043551	AIM2	5'UTR		Yes
cg05653329	-0.219201	0.0499935	-4.38459	1.64e-05	0.00902443	1	21042988	KIF17	Body	N_Shore	Yes
cg00490583	-0.233567	0.0616817	-3.78665	0.000186343	0.0460769	16	1843685	IGFALS	Body	S_Shore	Yes
cg07843576	-0.264761	0.0648947	-4.07985	5.86e-05	0.0215533	16	85881375			S_Shelf	Yes
cg07961456	-0.244774	0.0587097	-4.16923	4.06e-05	0.0168771	1	178488431	C1orf49	Body		Yes
cg22331032	-0.271373	0.0679826	-3.9918	8.35e-05	0.0271377	11	278403	NLRP6	TSS200	N_Shore	Yes
cg16499607	-0.152532	0.0374301	-4.07512	5.97e-05	0.0218144	11	68883356				Yes
cg09024228	-0.257473	0.0629826	-4.088	5.67e-05	0.0211254	1	116707400			N_Shelf	Yes
cg02907425	-0.419855	0.101636	-4.13099	4.76e-05	0.0187446	19	4688820	DPP9	Body	Island	Yes
cg21415424	-0.222251	0.0556756	-3.9919	8.35e-05	0.0271377	6	37503074			N_Shore	Yes
cg04783977	-0.343863	0.0610739	-5.63028	4.32e-08	0.000153403	19	36157533	UPK1A	TSS200		Yes
cg21577356	-0.213015	0.0542918	-3.92352	0.000109522	0.0324761	7	150021488	ACTR3C	TSS1500	S_Shore	Yes
cg13927135	-0.245071	0.0562409	-4.35753	1.84e-05	0.00968055	19	50128923	PRR12	3'UTR		Yes
cg25800753	-0.268151	0.0614064	-4.36683	1.77e-05	0.00944161	10	94891725				Yes
cg12688942	-0.353342	0.0668983	-5.28178	2.55e-07	0.000534746	1	19680353	CAPZB	Body		Yes
cg20667796	-0.248148	0.0556682	-4.45762	1.19e-05	0.00735353	17	73720234	ITGB4	TSS1500	S_Shelf	Yes
cg08473663	-0.247606	0.0570059	-4.34352	1.95e-05	0.0100709	17	26695438	SEBOX	TSS1500	N_Shelf	Yes
cg09205751	-0.270211	0.067441	-4.00663	7.87e-05	0.0261447	11	278394	NLRP6	TSS200	N_Shore	Yes
cg02330706	-0.239647	0.0530956	-4.5135	9.35e-06	0.00619454	17	73629402	RECQL5	Body	S_Shore	Yes
cg06350432	-0.180177	0.0457423	-3.93896	0.000103051	0.0311313	7	73245752	CLDN4	1stExon	Island	Yes
cg22958104	-0.292387	0.0610879	-4.78634	2.74e-06	0.00271008	20	42984347	HNF4A	TSS200		Yes
cg01617018	-0.330862	0.0784987	-4.21487	3.36e-05	0.014774	16	30116135	GDPD3	3'UTR		Yes
cg18844163	-0.262148	0.0512733	-5.11276	5.84e-07	0.000932424	5	142362123	ARHGAP26	Body		Yes
cg12092005	-0.373691	0.0641135	-5.82859	1.52e-08	7.14e-05	14	99532847				Yes
cg02313922	-0.227851	0.0528566	-4.31074	2.25e-05	0.0110583	3	59560961				Yes
cg27558485	-0.220936	0.0583341	-3.78742	0.000185795	0.0460248	3	195943149	OSTalpha	TSS1500		Yes
cg00688979	-0.340741	0.065777	-5.18025	4.21e-07	0.000734838	6	31113017	CCHCR1	Body		Yes
cg22729543	-0.307192	0.0801705	-3.83174	0.000156679	0.041211	7	98991418	ARPC1B	Body	S_Shore	Yes
cg21392435	-0.196615	0.0511888	-3.84098	0.000151175	0.0402384	8	126508947				Yes
cg07672051	-0.216516	0.0466173	-4.64455	5.22e-06	0.00411691	5	149887787	NDST1	5'UTR		Yes
cg13155549	-0.339347	0.0830769	-4.08473	5.75e-05	0.021312	14	103150300	RCOR1	Body		Yes
cg01035931	-0.222305	0.0587039	-3.78688	0.000186179	0.0460769	19	47367462			S_Shelf	Yes
cg01678313	-0.371393	0.08964	-4.14316	4.52e-05	0.0181443	3	13083892	IQSEC1	Body		Yes
cg08924619	-0.228164	0.0440338	-5.18156	4.18e-07	0.000732564	13	111160399	COL4A2	Body	N_Shelf	Yes
cg26533595	-0.0870245	0.0218784	-3.97764	8.84e-05	0.0280801	7	49830790	VWC2	Body		Yes
cg25353287	-0.417303	0.1037	-4.02413	7.34e-05	0.0249753	2	42277667	PKDCC	Body		Yes
cg18496289	-0.241027	0.0540228	-4.46158	1.17e-05	0.00725488	19	38909309	RASGRP4	Body	S_Shore	Yes
cg18995031	-0.14738	0.0351127	-4.19733	3.62e-05	0.015553	13	114780876	RASA3	Body	Island	Yes
cg27309282	-0.345052	0.0698917	-4.93695	1.36e-06	0.00165427	4	1016081	FGFRL1	Body	N_Shore	Yes
cg09075149	-0.334865	0.0717958	-4.66413	4.78e-06	0.00390021	5	663895	TPPP	3'UTR	N_Shore	Yes
cg21176127	-0.215401	0.0507805	-4.24179	3e-05	0.0136852	14	100795263	C14orf68	Body	Island	Yes
cg06909646	-0.313804	0.0611455	-5.13208	5.32e-07	0.000866907	1	32681593	DCDC2B	3'UTR		Yes
cg09873284	-0.278798	0.0648639	-4.2982	2.37e-05	0.0115273	1	16029777	PLEKHM2	Body		Yes
cg03670238	-0.238017	0.0610536	-3.89849	0.000120835	0.0348079	8	134202370	WISP1	TSS1500		Yes
cg09915232	-0.2559	0.0551405	-4.64087	5.31e-06	0.00415927	8	1879280	ARHGEF10	Body		Yes
cg25810857	-0.267838	0.0588566	-4.55069	7.93e-06	0.00545944	17	75279120	2021-09-09	Body	S_Shore	Yes
cg23366752	-0.362397	0.078399	-4.62248	5.76e-06	0.00439478	15	78556502	DNAJA4	5'UTR	Island	Yes
cg09563777	-0.286216	0.0718193	-3.98522	8.58e-05	0.0275707	4	55885870				Yes
cg20074593	-0.254796	0.0671849	-3.79246	0.000182243	0.0455273	2	128403286	GPR17	TSS200		Yes
cg04428290	-0.207488	0.0405868	-5.11221	5.86e-07	0.000932424	16	88883363	GALNS	Body	Island	Yes
cg26215113	-0.392374	0.0916074	-4.28321	2.52e-05	0.0120625	2	234369962	DGKD	Body	Island	Yes
cg02933228	-0.142897	0.0353597	-4.04124	6.85e-05	0.0238898	11	64611087	CDC42BPG	Body	N_Shore	Yes
cg25745945	-0.325013	0.0829454	-3.9184	0.000111753	0.0329353	13	68093157				Yes
cg07022343	-0.227312	0.0445577	-5.10151	6.17e-07	0.000958813	1	230208170	GALNT2	Body	S_Shelf	Yes
cg18195228	-0.305049	0.0686213	-4.44539	1.26e-05	0.0075736	14	50474181	C14orf182	1stExon	S_Shelf	Yes
cg01953615	-0.300766	0.0636611	-4.72448	3.63e-06	0.00323251	16	87102366				Yes
cg02043105	-0.165728	0.0371865	-4.45667	1.2e-05	0.00737316	16	28877659	SH2B1	Body	S_Shelf	Yes
cg16366685	-0.181115	0.0469758	-3.85549	0.000142904	0.0388377	17	80535398	FOXK2	Body	S_Shore	Yes
cg10334976	-0.318249	0.0799572	-3.98024	8.75e-05	0.0279306	10	135178691	ECHS1	Body		Yes
cg03732506	-0.278537	0.0601412	-4.63139	5.54e-06	0.00427568	17	73088155	SLC16A5	5'UTR	S_Shelf	Yes
cg22336162	-0.250971	0.0632098	-3.97044	9.1e-05	0.0286079	7	120740			Island	Yes
cg15921228	-0.213425	0.0548739	-3.88938	0.000125224	0.0357593	12	52240368			N_Shore	Yes
cg06440348	-0.285502	0.0700201	-4.07743	5.92e-05	0.0216788	4	81111527	PRDM8	5'UTR	S_Shore	Yes
cg12393623	-0.320374	0.0786257	-4.07467	5.98e-05	0.0218379	17	81047627	METRNL	Body	Island	Yes
cg09038962	-0.233609	0.0509142	-4.58829	6.71e-06	0.00484297	17	77899679			N_Shore	Yes
cg11084518	-0.322479	0.0725546	-4.44463	1.26e-05	0.00758099	1	36644849	MAP7D1	Body	S_Shore	Yes
cg05370094	-0.315385	0.083567	-3.77404	0.000195552	0.0474022	16	88946905	CBFA2T3	Body	N_Shore	Yes
cg25719378	-0.262516	0.0419663	-6.2554	1.45e-09	1.26e-05	4	1235292	CTBP1	Body	S_Shore	Yes
cg11037750	-0.382601	0.0780544	-4.90173	1.6e-06	0.00184025	19	41837015	TGFB1	Body	Island	Yes
cg27639662	-0.317458	0.0638054	-4.9754	1.13e-06	0.00147323	4	81111393	PRDM8	5'UTR	S_Shore	Yes
cg07722657	-0.348883	0.0756901	-4.60936	6.11e-06	0.00455901	1	221060360			N_Shore	Yes
cg22433862	-0.189283	0.0383928	-4.93017	1.4e-06	0.00168543	1	28013341				Yes
cg02261780	-0.17942	0.045902	-3.90876	0.000116066	0.0338414	19	3097728	GNA11	Body	Island	Yes
cg17777603	-0.308496	0.0575763	-5.35805	1.74e-07	0.000417129	8	142217736			N_Shore	Yes
cg07543967	-0.178281	0.0356047	-5.00723	9.71e-07	0.00131641	19	49055443	SULT2B1	1stExon		Yes
cg25195968	-0.268463	0.0618214	-4.34256	1.96e-05	0.010082	8	37470166				Yes
cg13661182	-0.185172	0.0484093	-3.82513	0.000160729	0.0418502	20	52687076	BCAS1	1stExon		Yes
cg02925248	-0.333299	0.0703584	-4.73716	3.43e-06	0.00311757	16	2213749	TRAF7	5'UTR	N_Shore	Yes
cg11058576	-0.161325	0.0424378	-3.80144	0.000176075	0.0445175	14	100795297	C14orf68	Body	Island	Yes
cg23259001	-0.263845	0.0647209	-4.07666	5.94e-05	0.0217365	14	105800169	PACS2	Body	S_Shelf	Yes
cg20288752	0.252469	0.0519123	4.86338	1.91e-06	0.00209079	1	28055112	FAM76A	Body	S_Shelf	Yes
cg26379012	-0.302736	0.0556935	-5.43576	1.18e-07	0.000320421	17	77964070	TBC1D16	Body	N_Shore	Yes
cg12793924	-0.284387	0.0600934	-4.73242	3.5e-06	0.00315436	2	17830624	VSNL1	Body		Yes
cg10132917	-0.265744	0.0703712	-3.77631	0.000193861	0.0472199	7	30951801	AQP1	1stExon		Yes
cg16576811	-0.229132	0.0605048	-3.787	0.000186094	0.0460769	18	55888640	NEDD4L	5'UTR		Yes
cg26937277	-0.373811	0.076284	-4.90026	1.61e-06	0.00184989	12	133003394			S_Shelf	Yes
cg02694576	-0.331632	0.0735716	-4.50761	9.6e-06	0.00628375	11	488017	PTDSS2	Body	N_Shore	Yes
cg02901644	-0.331613	0.0760694	-4.35934	1.83e-05	0.00962667	2	234369787	DGKD	Body	Island	Yes
cg04682699	-0.24092	0.052434	-4.59473	6.52e-06	0.00476449	3	50248845	SLC38A3	5'UTR		Yes
cg25055744	-0.346243	0.0539522	-6.4176	5.78e-10	6.08e-06	17	80795569	TBCD	Body		Yes
cg08210297	-0.290292	0.0682901	-4.25086	2.89e-05	0.0132956	2	233320854	ALPI	1stExon	N_Shelf	Yes
cg11285912	-0.392267	0.0699641	-5.60669	4.88e-08	0.000166943	10	126712941	CTBP2	Body	S_Shore	Yes
cg05726109	-0.43359	0.0813691	-5.32869	2.02e-07	0.000458113	22	19709755	2021-09-05	Body	Island	Yes
cg02106534	-0.234226	0.0623006	-3.75961	0.000206608	0.0491017	16	4561545	C16orf5	3'UTR		Yes
cg00522588	-0.278191	0.0532466	-5.22457	3.38e-07	0.000637984	12	49449063	MLL2	1stExon		Yes
cg00863469	-0.273783	0.0728233	-3.75955	0.000206658	0.0491017	19	49116423	FAM83E	1stExon	Island	Yes
cg01487468	-0.245921	0.0537222	-4.57763	7.04e-06	0.00500786	6	14622793				Yes
cg17456644	-0.270696	0.0571374	-4.73762	3.42e-06	0.00311439	17	25879003	KSR1	5'UTR		Yes
cg23413051	-0.329838	0.0724113	-4.55506	7.78e-06	0.00537537	17	75557265				Yes
cg03956353	-0.321805	0.0640547	-5.0239	8.97e-07	0.001245	1	110306642	EPS8L3	TSS200		Yes
cg17526770	-0.410201	0.0773183	-5.30536	2.27e-07	0.000489289	3	195943636	OSTalpha	Body		Yes
cg09089118	-0.275118	0.063673	-4.32079	2.15e-05	0.0107504	7	82501			Island	Yes
cg14150803	-0.327521	0.062215	-5.26434	2.78e-07	0.000558919	1	8035305	PARK7	Body		Yes
cg12067547	-0.239001	0.0457593	-5.223	3.41e-07	0.000639138	19	46385115			N_Shore	Yes
cg16781189	-0.221534	0.0588373	-3.76519	0.000202265	0.0483894	20	31055960	C20orf112	Body		Yes
cg09384400	-0.279777	0.0602145	-4.64635	5.18e-06	0.0040933	3	42546922	VIPR1	Body	S_Shelf	Yes
cg03240324	-0.316274	0.0739902	-4.27454	2.62e-05	0.0123654	14	102974825	ANKRD9	5'UTR	Island	Yes
cg05503433	-0.205483	0.0521054	-3.9436	0.000101179	0.0307241	19	42409117	ARHGEF1	Body	S_Shore	Yes
cg04062040	-0.363122	0.0766223	-4.73912	3.4e-06	0.00310356	2	103343421	MFSD9	Body		Yes
cg20655099	-0.285137	0.0650431	-4.38381	1.64e-05	0.00902458	7	5394889	TNRC18	Body	N_Shore	Yes
cg01604401	-0.265232	0.0537358	-4.93585	1.36e-06	0.00165984	20	36153186	BLCAP	5'UTR	S_Shore	Yes
cg06413794	-0.316855	0.0781569	-4.05409	6.5e-05	0.0230661	12	125595651	AACS	Body	N_Shelf	Yes
cg13837449	0.463374	0.103673	4.46959	1.13e-05	0.00709516	9	97648256	C9orf3	Body		Yes
cg08495126	-0.382787	0.069487	-5.50875	8.1e-08	0.000245183	20	33134811	MAP1LC3A	5'UTR		Yes
cg17226348	-0.249153	0.0495549	-5.02782	8.8e-07	0.00123173	7	2566534	LFNG	Body	S_Shore	Yes
cg04304450	-0.219347	0.0544479	-4.02856	7.21e-05	0.0246817	22	43525431	BIK	3'UTR		Yes
cg02796790	-0.311579	0.0823961	-3.78148	0.000190066	0.0466319	19	10823761	QTRT1	Body	Island	Yes
cg18162350	-0.242077	0.0475855	-5.08721	6.61e-07	0.00100326	1	40033143	PABPC4	Body		Yes
cg01181105	-0.263222	0.0642596	-4.09623	5.48e-05	0.020617	14	104165277	XRCC3	Body	Island	Yes
cg19440115	-0.217493	0.0478841	-4.54208	8.24e-06	0.00563852	15	67342010				Yes
cg03376089	-0.245793	0.0535084	-4.59353	6.56e-06	0.00478151	17	17839409	TOM1L2	Body		Yes
cg09837037	-0.235897	0.0447977	-5.26583	2.76e-07	0.000558919	5	1201602	SLC6A19	TSS200	Island	Yes
cg06709756	-0.330825	0.0709309	-4.66405	4.78e-06	0.00390021	8	1339049			N_Shelf	Yes
cg02727530	-0.397259	0.0769534	-5.16233	4.59e-07	0.000783058	3	128712175	KIAA1257	5'UTR	N_Shore	Yes
cg18244708	-0.272617	0.0588057	-4.6359	5.43e-06	0.00420465	20	36152923	BLCAP	5'UTR	S_Shore	Yes
cg11100658	-0.185291	0.0462351	-4.00759	7.84e-05	0.0260972	17	80662658				Yes
cg12520982	-0.237211	0.0572164	-4.14585	4.47e-05	0.0180151	11	2548920	KCNQ1	Body		Yes
cg11503104	-0.282136	0.0747731	-3.77323	0.000196156	0.0474673	1	2125122	C1orf86	Body	N_Shore	Yes
cg12739761	-0.275581	0.0699991	-3.93693	0.00010388	0.0312438	19	10823877	QTRT1	Body	Island	Yes
cg09741917	-0.218997	0.0556101	-3.93809	0.000103406	0.0312041	2	98702260	VWA3B	TSS1500	N_Shore	Yes
cg19562707	-0.287351	0.0624924	-4.59817	6.42e-06	0.004725	19	38757961	SPINT2	Body	S_Shelf	Yes
cg00864770	-0.239053	0.0593829	-4.02561	7.3e-05	0.0248927	9	130484472	TTC16	Body	N_Shore	Yes
cg26457013	-0.241063	0.046079	-5.23152	3.27e-07	0.000622488	19	55740188	TMEM86B	5'UTR		Yes
cg13374701	-0.204362	0.0452491	-4.51638	9.23e-06	0.00614942	1	27190088	SFN	1stExon	Island	Yes
cg19026547	-0.317962	0.0661149	-4.80924	2.46e-06	0.0025048	22	42688838			S_Shelf	Yes
cg19098465	-0.343696	0.0658093	-5.2226	3.42e-07	0.000639138	19	41129949	LTBP4	Body	Island	Yes
cg21686213	-0.325528	0.0825504	-3.94338	0.000101268	0.0307263	11	315118	IFITM1	3'UTR	N_Shore	Yes
cg01086672	-0.336182	0.0680939	-4.93703	1.35e-06	0.00165427	6	31123044	CCHCR1	Body	N_Shelf	Yes
cg18061319	-0.25493	0.0628571	-4.0557	6.46e-05	0.0229461	10	71891928	AIFM2	5'UTR	N_Shore	Yes
cg25225756	-0.29213	0.0716832	-4.07529	5.97e-05	0.0218091	20	55959405				Yes
cg13466284	-0.264578	0.0676945	-3.9084	0.000116228	0.0338648	1	27189679	SFN	1stExon	N_Shore	Yes
cg26296574	-0.421988	0.0725921	-5.81313	1.65e-08	7.5e-05	19	41931753	B3GNT8	Body		Yes
cg02568619	-0.258462	0.0557402	-4.63691	5.4e-06	0.00419865	1	225663401			S_Shore	Yes
cg03461296	-0.272067	0.066264	-4.10581	5.27e-05	0.0200847	20	60637948	TAF4	Body	N_Shore	Yes
cg01930478	-0.228646	0.056367	-4.05639	6.44e-05	0.0229127	1	3373794	ARHGEF16	5'UTR	S_Shelf	Yes
cg10136168	-0.190654	0.0490424	-3.88753	0.000126134	0.0359091	14	77783447	POMT2	Body	N_Shelf	Yes
cg18217706	-0.267524	0.067607	-3.95704	9.59e-05	0.0296591	21	43734404	TFF3	Body		Yes
cg19862769	-0.290498	0.0647289	-4.48791	1.05e-05	0.00670335	10	6162118				Yes
cg02947498	-0.223915	0.0556456	-4.02396	7.34e-05	0.0249753	14	90139566				Yes
cg14139581	-0.390587	0.0900643	-4.33675	2.01e-05	0.0102629	11	64358342	SLC22A12	1stExon		Yes
cg24754598	0.27921	0.0729726	3.82623	0.000160049	0.0417129	14	95966488				Yes
cg02192204	-0.316814	0.0724964	-4.37007	1.74e-05	0.00937342	16	88947943	CBFA2T3	Body	Island	Yes
cg06421238	-0.199227	0.0485325	-4.10502	5.29e-05	0.0201212	17	5993785	WSCD1	Body		Yes
cg09595050	-0.193835	0.0493784	-3.9255	0.000108672	0.0323291	4	81110205	PRDM8	5'UTR	Island	Yes
cg19211619	-0.252249	0.0506748	-4.97781	1.12e-06	0.00146585	19	5913923	CAPS	TSS1500	N_Shore	Yes
cg18052778	-0.225428	0.0485973	-4.63869	5.36e-06	0.00418906	17	46030312	PRR15L	Body		Yes
cg19770748	-0.139098	0.0354205	-3.92705	0.000108008	0.032237	2	240270992	HDAC4	Body		Yes
cg06687102	-0.292745	0.0563404	-5.19601	3.89e-07	0.000697361	3	158441983	RARRES1	Body		Yes
cg21452808	-0.297186	0.0574982	-5.16862	4.45e-07	0.000765717	1	25900135				Yes
cg14966074	-0.362014	0.0835598	-4.3324	2.05e-05	0.0104229	20	61299190	LOC100127888	TSS1500		Yes
cg10314133	-0.365639	0.0869015	-4.20751	3.47e-05	0.0151072	1	2125114	C1orf86	Body	N_Shore	Yes
cg06646494	-0.242498	0.0391704	-6.19084	2.09e-09	1.57e-05	12	121882415	KDM2B	Body	Island	Yes
cg03561416	-0.31041	0.0612029	-5.07182	7.12e-07	0.00105467	6	157254584	ARID1B	Body		Yes
cg08220243	-0.361857	0.0729193	-4.96243	1.2e-06	0.00153741	22	50499398	MLC1	3'UTR	S_Shelf	Yes
cg27598340	-0.220968	0.0512566	-4.31102	2.24e-05	0.0110583	7	55145727	EGFR	Body		Yes
cg07204724	-0.229259	0.0580359	-3.9503	9.85e-05	0.0301918	17	77976625	TBC1D16	Body		Yes
cg01832218	-0.28814	0.0690661	-4.17194	4.02e-05	0.0167384	9	136201061	SURF6	Body	N_Shore	Yes
cg02379533	-0.179799	0.0385379	-4.66552	4.75e-06	0.00388999	5	154214618	C5orf4	Body		Yes
cg14228788	-0.320125	0.0671782	-4.76531	3.01e-06	0.00290101	20	48598378	SNAI1	TSS1500	N_Shore	Yes
cg10483525	-0.218022	0.0539538	-4.0409	6.86e-05	0.0238939	16	73080909	ZFHX3	5'UTR	N_Shore	Yes
cg13588954	-0.319545	0.0757835	-4.21655	3.34e-05	0.0147129	19	46056784	OPA3	Body	Island	Yes
cg02291619	-0.257568	0.0629606	-4.09094	5.6e-05	0.0209509	5	142203736	ARHGAP26	Body		Yes
cg04896832	-0.200354	0.0530274	-3.77832	0.00019238	0.0470028	1	10745727	CASZ1	Body		Yes
cg04828792	-0.281738	0.0561027	-5.02182	9.06e-07	0.00125472	21	42733433	MX2	TSS1500		Yes
cg22936884	-0.327867	0.0772475	-4.24437	2.97e-05	0.0136016	5	663787	TPPP	3'UTR	N_Shore	Yes
cg12077754	-0.259381	0.0661009	-3.92402	0.000109306	0.0324238	2	75089669	HK2	Body		Yes
cg09650189	-0.287336	0.0745709	-3.85319	0.000144186	0.0390298	16	15820841	MYH11	Body		Yes
cg08399733	-0.213736	0.0524603	-4.07425	5.99e-05	0.0218584	19	2278773	C19orf35	Body	Island	Yes
cg16349616	-0.180519	0.0477251	-3.78247	0.000189353	0.0465039	6	159195472	EZR	Body		Yes
cg06795963	0.189956	0.0402783	4.71608	3.77e-06	0.00330544	17	40932359	WNK4	TSS1500	Island	Yes
cg03575602	-0.173071	0.0451694	-3.83159	0.000156766	0.041211	10	12390599	CAMK1D	TSS1500	N_Shore	Yes
cg07099810	-0.2503	0.0661529	-3.78367	0.000188485	0.0463998	16	88575557	ZFPM1	Body	S_Shelf	Yes
cg02634861	-0.226323	0.050994	-4.43823	1.3e-05	0.00770579	1	10757954	CASZ1	5'UTR	Island	Yes
cg26078439	-0.296113	0.0671353	-4.41069	1.46e-05	0.00836493	8	145721896	PPP1R16A	TSS1500	N_Shelf	Yes
cg24890045	-0.290246	0.0606614	-4.78469	2.76e-06	0.00272413	4	187580886	FAT1	Body		Yes
cg27391679	-0.250584	0.052804	-4.74554	3.3e-06	0.00305102	19	46056907	OPA3	Body	Island	Yes
cg17624891	-0.258365	0.0553975	-4.66383	4.78e-06	0.00390021	5	127180473				Yes
cg17669033	-0.215272	0.0530393	-4.05873	6.38e-05	0.0227752	2	113875512	IL1RN	1stExon		Yes
cg15122358	-0.221873	0.0499228	-4.44433	1.27e-05	0.00758099	10	134806511			N_Shore	Yes
cg21614107	-0.141555	0.0352016	-4.02127	7.42e-05	0.0251574	19	1633073	TCF3	Body	S_Shelf	Yes
cg14752965	-0.195886	0.0513958	-3.81131	0.000169517	0.0434081	17	17579346				Yes
cg21858764	-0.222545	0.0560472	-3.97067	9.09e-05	0.0285926	1	156123352	SEMA4A	TSS200		Yes
cg13092487	-0.326698	0.0776616	-4.20668	3.48e-05	0.0151234	11	64658946	MIR192	TSS1500	N_Shelf	Yes
cg02711212	-0.232836	0.059434	-3.91756	0.000112123	0.0330087	15	69854024	LOC145837	TSS200		Yes
cg00939353	0.218444	0.0484611	4.50761	9.6e-06	0.00628375	3	58162955			N_Shore	Yes
cg01384111	-0.194403	0.0467523	-4.15816	4.25e-05	0.0174515	2	11679605	GREB1	TSS1500		Yes
cg09537621	-0.233045	0.0572804	-4.06849	6.14e-05	0.0221531	13	114189998	TMCO3	Body	S_Shelf	Yes
cg00668685	-0.210922	0.0532539	-3.9607	9.46e-05	0.0294161	12	56624552	SLC39A5	1stExon		Yes
cg18986335	-0.261737	0.0476849	-5.48889	8.97e-08	0.000261797	3	156846983				Yes
cg12817352	-0.26047	0.0618574	-4.21081	3.42e-05	0.0149642	17	81049009	METRNL	Body	N_Shore	Yes
cg02432295	-0.223253	0.0534738	-4.17499	3.97e-05	0.0166017	10	105412689	SH3PXD2A	Body		Yes
cg19502457	-0.229441	0.0569275	-4.03041	7.16e-05	0.0245602	14	65409354	GPX2	1stExon		Yes
cg02485345	0.172718	0.0430345	4.01346	7.66e-05	0.0256669	1	16061554	SLC25A34	TSS1500	S_Shelf	Yes
cg19529621	-0.289553	0.0686637	-4.21697	3.33e-05	0.0146949	12	2045722				Yes
cg18645150	-0.362095	0.0747385	-4.84482	2.09e-06	0.00220699	20	61299126	LOC100127888	TSS1500		Yes
cg21175873	-0.269468	0.0574569	-4.68991	4.25e-06	0.00356624	9	139735338	C9orf86	Body	S_Shore	Yes
cg03807842	-0.248167	0.0635856	-3.90288	0.000118774	0.0343987	7	967038	ADAP1	Body	S_Shore	Yes
cg06076794	-0.256338	0.0581313	-4.40964	1.47e-05	0.00838225	17	21218112	MAP2K3	3'UTR	N_Shore	Yes
cg02025737	-0.259781	0.0664866	-3.90726	0.00011675	0.0339925	15	33384751				Yes
cg18489009	-0.536504	0.105596	-5.0807	6.83e-07	0.00102269	19	46056723	OPA3	3'UTR	N_Shore	Yes
cg00187981	-0.345783	0.073298	-4.71749	3.75e-06	0.00329694	8	142984613			Island	Yes
cg11715789	-0.383366	0.0892716	-4.29438	2.41e-05	0.0116629	5	179036461	RUFY1	Body		Yes
cg27338109	-0.267242	0.0627006	-4.2622	2.76e-05	0.0128571	16	85479803				Yes
cg14279151	-0.319241	0.0600209	-5.31882	2.12e-07	0.000468583	6	52369502	TRAM2	Body		Yes
cg17070073	-0.293895	0.0607071	-4.8412	2.12e-06	0.00223469	10	135178626	ECHS1	Body		Yes
cg08160085	-0.272273	0.0667931	-4.07636	5.94e-05	0.0217514	12	2045730				Yes
cg00422978	-0.263581	0.0605808	-4.35091	1.89e-05	0.00987822	8	40333695				Yes
cg00308508	-0.225211	0.0570202	-3.94967	9.88e-05	0.0302424	5	127423333	SLC12A2	Body	S_Shelf	Yes
cg04331189	-0.243904	0.0549512	-4.43856	1.3e-05	0.00770579	2	160142303	WDSUB1	5'UTR	N_Shore	Yes
cg01331461	-0.247494	0.0585708	-4.22556	3.22e-05	0.0143239	21	45345152	AGPAT3	TSS200		Yes
cg05251814	-0.273119	0.0610251	-4.47553	1.1e-05	0.00697154	16	585386	SOLH	5'UTR	N_Shelf	Yes
cg00812096	-0.217371	0.0520074	-4.17961	3.89e-05	0.0164043	13	80584487				Yes
cg27606671	-0.275519	0.0604795	-4.55558	7.76e-06	0.00536961	11	67914463				Yes
cg12407685	-0.213315	0.0518468	-4.11433	5.09e-05	0.0195255	6	7165647	RREB1	5'UTR		Yes
cg19872681	-0.262448	0.0558702	-4.69747	4.11e-06	0.00351709	14	23284518	SLC7A7	5'UTR		Yes
cg06813260	-0.341901	0.0574105	-5.95537	7.65e-09	4.24e-05	14	103345574	TRAF3	Body		Yes
cg05895956	0.377277	0.0577211	6.5362	2.92e-10	3.68e-06	20	42216981			N_Shelf	Yes
cg16791528	-0.24284	0.06251	-3.88482	0.000127478	0.0360911	2	79347532	REG1A	TSS200		Yes
cg01538165	-0.22725	0.057716	-3.93738	0.000103697	0.0312401	8	71240128	NCOA2	5'UTR		Yes
cg13459104	-0.20881	0.0521217	-4.0062	7.89e-05	0.0261567	9	98849721				Yes
cg01149677	-0.214481	0.0412936	-5.19404	3.93e-07	0.000701254	16	1808230	MAPK8IP3	Body		Yes
cg08930147	-0.214673	0.0544196	-3.94477	0.000100712	0.0306164	17	76226563	LOC283999	TSS1500	N_Shore	Yes
cg24478966	-0.234167	0.0464463	-5.04167	8.24e-07	0.00117063	19	42460930	RABAC1	3'UTR	N_Shelf	Yes
cg00025331	-0.393078	0.0909166	-4.3235	2.13e-05	0.0106858	2	145147350	ZEB2	Body	Island	Yes
cg25835936	-0.277828	0.0568605	-4.88612	1.72e-06	0.00192851	3	69230382	FRMD4B	Body		Yes
cg27174420	-0.388513	0.0681589	-5.70011	3e-08	0.00011649	16	15820903	MYH11	Body		Yes
cg16718276	-0.225043	0.0511955	-4.39577	1.56e-05	0.00872946	1	2125186	C1orf86	Body	N_Shore	Yes
cg09926389	-0.23341	0.0561183	-4.15925	4.23e-05	0.0174149	19	41837123	TGFB1	Body	Island	Yes
cg17843212	-0.19796	0.0525293	-3.76856	0.000199679	0.0480139	1	42780390	FOXJ3	5'UTR		Yes
cg21108859	0.591871	0.0754427	7.84531	8.82e-14	5.56e-09	12	122330195	PSMD9	Body	S_Shelf	Yes
cg24729988	-0.246351	0.0565584	-4.3557	1.85e-05	0.0097193	15	64271149	DAPK2	Body		Yes
cg11340527	-0.311223	0.0626353	-4.96882	1.17e-06	0.00150802	11	58953689	DTX4	Body		Yes
cg20569034	-0.323847	0.0720049	-4.49756	1e-05	0.00647661	12	58121550	LOC100130776	Body	Island	Yes
cg07374224	-0.239083	0.0601546	-3.97448	8.95e-05	0.0283255	21	43809848	TMPRSS3	Body		Yes
cg08205396	-0.290859	0.0621907	-4.67689	4.51e-06	0.00373613	8	142217653			N_Shore	Yes
cg08862452	-0.250605	0.0453444	-5.52669	7.39e-08	0.000227803	8	144903025	PUF60	Body		Yes
cg10803013	0.292985	0.0512737	5.71413	2.78e-08	0.000109227	9	133758547	ABL1	Body	N_Shore	Yes
cg11644370	-0.219821	0.0580112	-3.78929	0.000184475	0.0458566	17	73553911	LLGL2	Body		Yes
cg23364246	0.296948	0.0533161	5.56957	5.92e-08	0.000193516	12	110026787	MVK	Body		Yes
cg04593859	-0.413646	0.059333	-6.97161	2.2e-11	5.15e-07	17	80526279	FOXK2	Body		Yes
cg12942038	-0.339543	0.0694267	-4.89066	1.68e-06	0.00189831	2	97427895	CNNM4	1stExon	S_Shore	Yes
cg01233922	-0.300731	0.0733015	-4.10266	5.34e-05	0.0202392	7	127693937	SND1	Body		Yes
cg26166817	-0.211812	0.0404882	-5.23143	3.27e-07	0.000622488	4	124468530				Yes
cg13635184	-0.403876	0.0723698	-5.58072	5.59e-08	0.000184124	7	148903126	ZNF282	Body		Yes
cg19861914	-0.26691	0.0659007	-4.05018	6.61e-05	0.0233407	13	76334039	LMO7	TSS1500		Yes
cg02537838	-0.331772	0.0848041	-3.91222	0.000114501	0.0335044	20	61002595	C20orf151	TSS200		Yes
cg14880894	-0.324869	0.065646	-4.9488	1.28e-06	0.00159508	4	78697859	CNOT6L	Body		Yes
cg19928703	-0.231442	0.0558159	-4.14652	4.46e-05	0.0179833	13	30143971	SLC7A1	5'UTR		Yes
cg26511386	-0.259539	0.0640907	-4.04956	6.62e-05	0.023361	7	142982262	TMEM139	5'UTR	N_Shelf	Yes
cg10921702	-0.221982	0.0497445	-4.46245	1.17e-05	0.00724384	6	30716324			S_Shelf	Yes
cg23685856	-0.347978	0.0580344	-5.99606	6.13e-09	3.59e-05	2	239312715				Yes
cg14050824	-0.257136	0.0552751	-4.65194	5.05e-06	0.00402711	9	140683797	EHMT1	Body	S_Shore	Yes
cg24124330	-0.384991	0.0627751	-6.13287	2.88e-09	1.94e-05	7	1914523	MAD1L1	Body	S_Shore	Yes
cg08044294	-0.285745	0.0690014	-4.14114	4.56e-05	0.018233	19	2213958	DOT1L	Body	Island	Yes
cg20716202	-0.276738	0.058472	-4.73282	3.5e-06	0.003152	11	2925847	SLC22A18	Body	S_Shelf	Yes
cg22048228	-0.27096	0.0602231	-4.49928	9.95e-06	0.00644026	1	3585225	TP73	5'UTR		Yes
cg05000339	-0.308403	0.0627628	-4.91378	1.51e-06	0.00177739	17	29817128	RAB11FIP4	Body	S_Shore	Yes
cg00092383	-0.248555	0.0644706	-3.85533	0.000142995	0.0388404	7	157075207			S_Shelf	Yes
cg08627125	-0.206092	0.0519315	-3.96853	9.17e-05	0.0287764	16	69385761	TMED6	TSS200		Yes
cg20227530	-0.23993	0.0571659	-4.19709	3.62e-05	0.015553	10	79085138	KCNMA1	Body		Yes
cg01708924	-0.227175	0.0596532	-3.80826	0.000171517	0.0437019	11	64089278	PRDX5	3'UTR	S_Shelf	Yes
cg11043092	0.200399	0.0385652	5.19638	3.89e-07	0.000697361	8	6287904	MCPH1	Body		Yes
cg05447343	-0.258138	0.0669907	-3.85334	0.000144104	0.0390203	17	19648925	ALDH3A1	5'UTR	S_Shore	Yes
cg02405329	-0.292462	0.0705107	-4.14777	4.44e-05	0.0179508	22	51063680	ARSA	Body	N_Shelf	Yes
cg08924415	-0.375759	0.0845984	-4.44168	1.28e-05	0.00764086	8	144902836	PUF60	Body		Yes
cg24741563	-0.240937	0.051035	-4.72101	3.69e-06	0.00326906	17	58545335	APPBP2	Body		Yes
cg01552731	-0.412711	0.0900225	-4.58453	6.83e-06	0.00489639	19	46806907	HIF3A	1stExon	N_Shore	Yes
cg17630294	-0.297059	0.0510874	-5.81472	1.63e-08	7.48e-05	4	7985238	ABLIM2	Body		Yes
cg17857870	-0.40747	0.0718519	-5.67097	3.49e-08	0.000129028	20	62662424	PRPF6	Body	S_Shore	Yes
cg21748136	-0.289388	0.0666093	-4.34455	1.95e-05	0.0100648	3	195943366	OSTalpha	TSS200		Yes
cg06464781	0.261518	0.0655489	3.98966	8.43e-05	0.0272664	11	64509084	RASGRP2	Body	N_Shore	Yes
cg10704177	-0.240361	0.0543687	-4.42094	1.4e-05	0.00815228	1	62209607	INADL	5'UTR	S_Shore	Yes
cg07003611	0.405116	0.0732609	5.52977	7.27e-08	0.000226982	10	121487556	INPP5F	Body	S_Shelf	Yes
cg25098793	-0.24928	0.054577	-4.56749	7.36e-06	0.00515405	1	55332551	DHCR24	Body		Yes
cg18813601	-0.304733	0.0734218	-4.15044	4.39e-05	0.0178359	10	3330571				Yes
cg10003766	-0.331617	0.0882766	-3.75657	0.000209009	0.0494372	11	655611	DEAF1	Body		Yes
cg25984601	-0.355433	0.0915999	-3.88027	0.000129759	0.036515	5	168271898	SLIT3	Body		Yes
cg07168328	-0.270634	0.0619472	-4.36879	1.75e-05	0.00939315	1	46871232	FAAH	Body		Yes
cg01950495	-0.325198	0.0777961	-4.18013	3.88e-05	0.0163775	5	664559	TPPP	3'UTR	N_Shore	Yes
cg22772930	-0.300255	0.0751338	-3.99627	8.21e-05	0.0268171	7	155369317			S_Shelf	Yes
cg07514618	-0.318072	0.0667583	-4.76452	3.02e-06	0.00290148	14	103979422				Yes
cg02906939	0.337876	0.0544015	6.21078	1.87e-09	1.49e-05	2	138721315	HNMT	TSS1500		Yes
cg04587829	-0.284119	0.0697364	-4.07419	6e-05	0.0218584	17	80692947	FN3K	TSS1500	N_Shore	Yes
cg16173067	-0.336157	0.05594	-6.00925	5.7e-09	3.39e-05	20	1309722	SDCBP2	5'UTR	S_Shelf	Yes
cg09541248	-0.24125	0.0549958	-4.3867	1.62e-05	0.00896109	12	57443622	MYO1A	5'UTR		Yes
cg23346781	-0.323092	0.0617044	-5.23612	3.2e-07	0.000615378	17	1412449	INPP5K	Body	Island	Yes
cg05896714	-0.343626	0.0772004	-4.4511	1.23e-05	0.00744804	17	19247837	MIR1180	Body	Island	Yes
cg03207391	-0.166859	0.0440251	-3.79008	0.000183911	0.0457653	19	18497201	GDF15	1stExon	Island	Yes
cg23128495	-0.201656	0.050601	-3.98523	8.58e-05	0.0275707	12	106254483				Yes
cg22531018	-0.307148	0.0649885	-4.72619	3.6e-06	0.00322063	7	142981779	TMEM139	TSS1500	N_Shelf	Yes
cg01558777	-0.239708	0.0541314	-4.42826	1.36e-05	0.00795429	10	85933798	C10orf99	Body		Yes
cg07985864	-0.24349	0.0604065	-4.03086	7.14e-05	0.0245363	1	10757892	CASZ1	5'UTR	Island	Yes
cg05519105	-0.272416	0.0706734	-3.85457	0.000143415	0.0389099	2	28718671	PLB1	TSS1500		Yes
cg03332546	-0.199359	0.0515007	-3.871	0.000134538	0.03738	19	16553887	EPS15L1	Body		Yes
cg10276506	-0.226853	0.053665	-4.22721	3.19e-05	0.0142698	6	31690170	C6orf25	TSS1500	N_Shore	Yes
cg15896939	-0.266279	0.0609259	-4.37054	1.74e-05	0.00936968	1	156030809	RAB25	TSS200		Yes
cg23878494	0.142737	0.0293872	4.85709	1.97e-06	0.00213003	11	63687937			S_Shore	Yes
cg26753302	-0.338885	0.0773622	-4.3805	1.67e-05	0.00911574	18	61143993	SERPINB5	TSS200		Yes
cg07572927	-0.321319	0.0545534	-5.88999	1.09e-08	5.48e-05	14	21155679	RNASE4	TSS1500	S_Shelf	Yes
cg03101058	-0.232576	0.0607338	-3.82943	0.000158081	0.0414239	17	71258936	CPSF4L	TSS1500		Yes
cg12658400	-0.360414	0.0865666	-4.16344	4.16e-05	0.0171773	1	1974826			Island	Yes
cg23076361	-0.266423	0.0655407	-4.065	6.22e-05	0.0224091	14	100622050	DEGS2	Body	N_Shelf	Yes
cg24383480	-0.383654	0.0887922	-4.32081	2.15e-05	0.0107504	3	47466266	SCAP	Body		Yes
cg04799329	-0.258092	0.0649519	-3.97358	8.98e-05	0.0283892	13	114881194	RASA3	Body	S_Shore	Yes
cg11152574	0.283284	0.0537565	5.26976	2.71e-07	0.00055627	10	114134550	ACSL5	TSS1500		Yes
cg00212786	-0.218614	0.0538334	-4.06095	6.33e-05	0.0226129	2	133171941			N_Shore	Yes
cg07999732	-0.405079	0.0711341	-5.69459	3.09e-08	0.000118796	7	150080842	ZNF775	5'UTR	S_Shelf	Yes
cg23183932	-0.380159	0.0882568	-4.30742	2.28e-05	0.0111747	19	10823679	QTRT1	Body	Island	Yes
cg27600794	-0.293789	0.0654672	-4.48758	1.05e-05	0.00670335	10	118349430	PNLIPRP1	TSS1500		Yes
cg03970899	-0.417288	0.0997811	-4.18204	3.85e-05	0.0162823	22	19710091	GP1BB	TSS1500	Island	Yes
cg19664945	-0.348984	0.0928348	-3.75919	0.000206936	0.0491392	2	54087343	LOC100302652	TSS200	S_Shore	Yes
cg23098912	-0.183393	0.0418751	-4.37953	1.67e-05	0.00913702	17	5993686	WSCD1	Body		Yes
cg21518261	-0.28098	0.0630946	-4.45331	1.22e-05	0.00744	8	145721667	PPP1R16A	TSS1500	N_Shelf	Yes
cg02008770	-0.199428	0.0508693	-3.92041	0.00011087	0.0327811	4	99668618				Yes
cg10837685	0.219802	0.0553002	3.9747	8.94e-05	0.0283255	15	22968612	CYFIP1	Body		Yes
cg07439546	-0.295078	0.07172	-4.11431	5.09e-05	0.0195255	16	8813357	ABAT	5'UTR		Yes
cg18495710	-0.31192	0.0611822	-5.09821	6.27e-07	0.000971796	19	59023537	SLC27A5	TSS200	N_Shore	Yes
cg10842126	-0.240311	0.0491355	-4.89079	1.68e-06	0.00189831	10	74714745	PLA2G12B	TSS1500		Yes
cg03684977	-0.29329	0.0576748	-5.08523	6.68e-07	0.00101052	17	37893803	GRB7	TSS1500		Yes
cg13295878	-0.258256	0.0603466	-4.27955	2.56e-05	0.0121864	17	19649293	ALDH3A1	TSS1500	S_Shore	Yes
cg13560619	-0.324505	0.0648628	-5.00295	9.91e-07	0.00133693	11	65621695			N_Shelf	Yes
cg20608085	-0.32632	0.0831518	-3.92438	0.00010915	0.0324218	11	45943130	GYLTL1B	TSS200	N_Shore	Yes
cg14807544	-0.215122	0.0566199	-3.7994	0.000177456	0.0447563	19	46368487	FOXA3	Body	S_Shore	Yes
cg13481776	-0.226989	0.0535461	-4.23914	3.04e-05	0.0137874	2	233320593	ALPI	TSS1500	N_Shelf	Yes
cg18872881	0.249022	0.0560553	4.44244	1.28e-05	0.00762124	4	102199803	PPP3CA	Body		Yes
cg10055471	-0.289448	0.0655568	-4.41522	1.44e-05	0.00825704	1	27240319	NR0B2	1stExon		Yes
cg04761267	-0.549206	0.0948269	-5.79167	1.85e-08	8.18e-05	11	65621144	SNX32	3'UTR	N_Shelf	Yes
cg11133226	-0.209331	0.0522387	-4.0072	7.86e-05	0.0261171	3	127504560	MGLL	Body		Yes
cg05250241	-0.189236	0.0475972	-3.97579	8.9e-05	0.0282327	17	43321328	FMNL1	Body	N_Shelf	Yes
cg10329579	-0.411717	0.0794957	-5.17911	4.23e-07	0.00073668	1	17754830	RCC2	Body		Yes
cg18368125	-0.342333	0.0579501	-5.90737	9.92e-09	5.09e-05	16	69385827	TMED6	TSS200		Yes
cg18827756	-0.270309	0.0567511	-4.76307	3.04e-06	0.00291453	15	42130735	JMJD7-PLA2G4B	Body		Yes
cg12416856	-0.366783	0.0716818	-5.11682	5.73e-07	0.000923508	1	230404284	GALNT2	Body		Yes
cg08396985	-0.298742	0.0755736	-3.953	9.75e-05	0.0300376	2	5896489				Yes
cg03562120	-0.409229	0.0781915	-5.23367	3.24e-07	0.000619979	20	43343997	WISP2	1stExon		Yes
cg26747269	-0.318996	0.0796669	-4.00413	7.95e-05	0.0262695	16	89137745			N_Shelf	Yes
cg03611912	0.367367	0.0568959	6.45682	4.62e-10	5.19e-06	19	10661705	ATG4D	Body		Yes
cg14193097	-0.268936	0.0594366	-4.52475	8.9e-06	0.00597465	9	116150138	ALAD	3'UTR		Yes
cg02888886	-0.404263	0.0553689	-7.30127	2.88e-12	8.43e-08	17	43165321	NMT1	Body		Yes
cg09192412	-0.280104	0.0591504	-4.73546	3.46e-06	0.00312804	4	110621006	CASP6	Body	N_Shelf	Yes
cg00551398	-0.285668	0.053294	-5.36022	1.72e-07	0.000415275	6	88298474	RARS2	Body	N_Shore	Yes
cg02691393	-0.24467	0.0567601	-4.31059	2.25e-05	0.0110583	2	135117574	MGAT5	Body		Yes
cg15287047	-0.308647	0.0761376	-4.0538	6.51e-05	0.0230835	3	3890832				Yes
cg27187375	-0.241797	0.0624973	-3.86892	0.000135634	0.037584	1	155912569	RXFP4	1stExon		Yes
cg09077096	-0.448999	0.0973341	-4.61297	6.01e-06	0.00452447	7	3033798	CARD11	5'UTR		Yes
cg11855117	-0.210433	0.0545211	-3.85966	0.000140607	0.0384613	1	92293627	TGFBR3	Body		Yes
cg21156912	-0.268417	0.0700689	-3.83076	0.00015727	0.0413083	17	80847546	TBCD	Body		Yes
cg22791678	-0.310216	0.0596371	-5.20173	3.79e-07	0.000685508	6	41552580	FOXP4	Body		Yes
cg00543840	-0.479803	0.100991	-4.75096	3.22e-06	0.00301709	1	22213376	HSPG2	Body	N_Shore	Yes
cg23613317	-0.227127	0.0580592	-3.91198	0.000114606	0.0335231	5	154092109	LARP1	TSS1500		Yes
cg05695106	-0.490248	0.0883804	-5.54703	6.65e-08	0.000212336	13	114780992	RASA3	Body	Island	Yes
cg02258444	-0.402645	0.0865466	-4.65235	5.04e-06	0.00402711	11	64658622	MIR192	Body	N_Shelf	Yes
cg06948763	-0.281108	0.0579642	-4.84968	2.04e-06	0.00217617	1	110763078	KCNC4	Body	N_Shelf	Yes
cg02929982	0.348057	0.0815292	4.2691	2.68e-05	0.0125818	14	63872285	PPP2R5E	Body		Yes
cg27079341	-0.339366	0.0666055	-5.09516	6.36e-07	0.000977726	5	154033185				Yes
cg25184827	0.252915	0.0459739	5.50128	8.42e-08	0.000251975	2	65358440	RAB1A	TSS1500	S_Shore	Yes
cg14081737	0.27811	0.0635412	4.37684	1.69e-05	0.00921243	9	116111377	BSPRY	TSS1500	N_Shore	Yes
cg26739829	0.296018	0.0750887	3.94225	0.00010172	0.0308325	10	91405982	PANK1	TSS1500	S_Shore	Yes
cg21615663	-0.241502	0.0548313	-4.40445	1.5e-05	0.00850729	16	19727911	IQCK	5'UTR	N_Shore	Yes
cg01030321	0.189946	0.0350605	5.41765	1.29e-07	0.000339971	19	39191647	ACTN4	Body		Yes
cg13007207	-0.335203	0.087081	-3.84933	0.000146363	0.0394239	7	105279391	ATXN7L1	Body		Yes
cg26615853	-0.217137	0.057508	-3.77577	0.000194264	0.047248	10	79347104	KCNMA1	Body		Yes
cg25503169	-0.290676	0.0584027	-4.97711	1.12e-06	0.00146836	4	26240502				Yes
cg00901574	-0.300072	0.0621784	-4.82599	2.28e-06	0.00235885	20	30804997	POFUT1	Body		Yes
cg08021727	-0.217125	0.0537305	-4.04101	6.86e-05	0.0238934	16	4056879	ADCY9	Body		Yes
cg09643186	-0.256703	0.0574153	-4.47098	1.13e-05	0.00706614	14	65409452	GPX2	1stExon		Yes
cg23859055	-0.4379	0.100205	-4.37004	1.74e-05	0.00937342	7	16684067	ANKMY2	Body	N_Shore	Yes
cg01303385	-0.250097	0.0516001	-4.84683	2.07e-06	0.00219094	3	111451470	PHLDB2	5'UTR		Yes
cg20698410	-0.242373	0.0638887	-3.79368	0.000181396	0.0453873	1	19661425			N_Shelf	Yes
cg25203113	0.329832	0.0726242	4.54162	8.26e-06	0.00564513	10	28860352	WAC	Body		Yes
cg23214249	-0.306991	0.0691826	-4.43739	1.3e-05	0.00772068	10	11978707	UPF2	Body		Yes
cg16175124	0.280482	0.0702526	3.99249	8.33e-05	0.0270847	1	235872320	LYST	Body		Yes
cg12914733	-0.382785	0.0616364	-6.21037	1.87e-09	1.49e-05	11	955328	AP2A2	Body		Yes
cg11841704	-0.364757	0.0777144	-4.69356	4.18e-06	0.00354574	17	75539913				Yes
cg16155858	-0.283395	0.052318	-5.41679	1.29e-07	0.000340358	2	28636031	FOSL2	3'UTR		Yes
cg27150896	-0.278152	0.0547824	-5.07739	6.94e-07	0.00103232	12	6421667	PLEKHG6	TSS200	S_Shore	Yes
cg20837735	-0.29466	0.0766779	-3.84284	0.000150093	0.0400341	18	61144177	SERPINB5	1stExon		Yes
cg03442795	-0.282952	0.0592278	-4.77735	2.85e-06	0.00279849	2	10569124			S_Shore	Yes
cg03752259	-0.366724	0.0797377	-4.59914	6.4e-06	0.00470942	7	4229894	SDK1	Body		Yes
cg08823554	-0.323172	0.0590366	-5.4741	9.67e-08	0.000279366	21	46269191			Island	Yes
cg18957070	-0.338959	0.0844048	-4.01588	7.59e-05	0.025518	17	19648970	ALDH3A1	5'UTR	S_Shore	Yes
cg15955277	-0.23645	0.0514246	-4.598	6.43e-06	0.004725	11	75428970	MOGAT2	1stExon		Yes
cg22537280	-0.375073	0.086361	-4.34309	1.96e-05	0.0100771	1	54723213	SSBP3	Body	N_Shore	Yes
cg23138261	-0.238917	0.0590944	-4.04297	6.8e-05	0.0237657	22	36806655			S_Shore	Yes
cg23687021	-0.249295	0.0576771	-4.32224	2.14e-05	0.0107292	21	46452394			S_Shelf	Yes
cg09544728	-0.419941	0.108451	-3.87217	0.000133927	0.0372358	7	601503	PRKAR1B	Body	Island	Yes
cg19153228	0.41349	0.0796866	5.18895	4.03e-07	0.000714134	2	173902435	RAPGEF4	Body		Yes
cg04420917	-0.215832	0.0567822	-3.80104	0.000176345	0.044572	19	39303993	LGALS4	TSS1500		Yes
cg08211704	-0.203348	0.0511403	-3.97627	8.89e-05	0.0281894	8	124007664				Yes
cg10581876	-0.323508	0.0628562	-5.1468	4.95e-07	0.000829347	1	205645246	SLC45A3	5'UTR	N_Shelf	Yes
cg19580263	-0.363656	0.0646434	-5.62557	4.43e-08	0.000155868	14	74462914	ENTPD5	5'UTR		Yes
cg23329061	-0.244165	0.0541962	-4.5052	9.7e-06	0.0063366	3	32914427	TRIM71	Body		Yes
cg00873953	-0.254829	0.0550875	-4.6259	5.67e-06	0.00435777	12	95010048	TMCC3	Body		Yes
cg19994159	-0.246268	0.0640722	-3.8436	0.000149652	0.0399737	13	22794813				Yes
cg26921881	-0.313953	0.0736299	-4.26394	2.74e-05	0.0127925	17	1819914				Yes
cg08741952	-0.317493	0.0604608	-5.25122	2.97e-07	0.000582055	22	35462987	ISX	5'UTR		Yes
cg00539925	-0.218071	0.0573556	-3.80209	0.000175635	0.0444474	1	160366521			N_Shelf	Yes
cg06650260	-0.321763	0.0568505	-5.6598	3.7e-08	0.000135584	1	27240478	NR0B2	1stExon		Yes
cg25412310	-0.25219	0.0654359	-3.854	0.000143736	0.0389573	11	130014702	APLP2	Body		Yes
cg05746370	0.28435	0.0653128	4.35366	1.87e-05	0.00978195	16	87746161	KLHDC4	Body	S_Shelf	Yes
cg09324359	-0.296972	0.0662366	-4.48349	1.07e-05	0.00678289	17	79019466	BAIAP2	Body		Yes
cg19777001	-0.278795	0.0499398	-5.58263	5.53e-08	0.000183052	14	103150180	RCOR1	Body		Yes
cg16257559	-0.223256	0.0587572	-3.79963	0.000177298	0.0447563	1	200864223	C1orf106	5'UTR	S_Shelf	Yes
cg03820120	0.303521	0.0489452	6.20124	1.97e-09	1.52e-05	5	115864207	SEMA6A	5'UTR		Yes
cg23240479	-0.308129	0.0623841	-4.93923	1.34e-06	0.00164391	11	126083901	FAM118B	5'UTR	S_Shore	Yes
cg11847956	-0.301717	0.070031	-4.30834	2.27e-05	0.0111378	5	173198447				Yes
cg23901896	0.191574	0.0456836	4.19349	3.67e-05	0.0156726	1	201976446				Yes
cg07867517	-0.307333	0.0739698	-4.15484	4.31e-05	0.0176372	16	75520165	CHST6	5'UTR		Yes
cg19708418	0.357648	0.0808049	4.42607	1.37e-05	0.00801883	15	101820662			S_Shelf	Yes
cg17267493	-0.31703	0.0690373	-4.59216	6.6e-06	0.00479162	17	7460485	TNFSF12	Body		Yes
cg22708087	-0.180441	0.0472268	-3.82073	0.000163479	0.0423781	13	32780062	FRY	Body		Yes
cg00516870	-0.248948	0.0634148	-3.92571	0.000108579	0.0323291	17	76838009	USP36	TSS1500	S_Shore	Yes
cg19115690	0.293171	0.0598619	4.89745	1.63e-06	0.00186449	10	135178849	ECHS1	Body		Yes
cg06610259	-0.291944	0.0683427	-4.27176	2.65e-05	0.0124842	12	122515332	MLXIP	TSS1500	N_Shore	Yes
cg19754694	0.238123	0.0566069	4.20661	3.48e-05	0.0151234	7	130726267	FLJ43663	Body		Yes
cg06300886	-0.455491	0.079589	-5.72303	2.66e-08	0.000106251	17	20811255			N_Shore	Yes
cg14267222	-0.233419	0.0600894	-3.88452	0.000127623	0.0361074	10	125847615			N_Shelf	Yes
cg14120703	-0.258968	0.0658219	-3.93437	0.000104934	0.0314799	9	139416102	NOTCH1	Body	N_Shore	Yes
cg13656404	-0.432552	0.0703751	-6.14637	2.68e-09	1.86e-05	2	106959384			Island	Yes
cg26916966	-0.305266	0.0746173	-4.09109	5.6e-05	0.0209474	17	40274524	KAT2A	TSS1500	Island	Yes
cg19122579	-0.407004	0.0914881	-4.44872	1.24e-05	0.00750158	6	157952316	ZDHHC14	Body		Yes
cg10900049	-0.276065	0.0524187	-5.26653	2.75e-07	0.000558919	2	8849962				Yes
cg02729303	-0.297831	0.0788628	-3.77657	0.000193673	0.0472199	5	16508920	FAM134B	Body		Yes
cg16408593	-0.231207	0.0537114	-4.30462	2.31e-05	0.0112743	1	117753591	VTCN1	TSS200		Yes
cg06739004	-0.215142	0.0375587	-5.72815	2.58e-08	0.000104438	7	99751594	C7orf59	3'UTR		Yes
cg05391892	-0.280536	0.0672155	-4.17367	3.99e-05	0.016667	2	208795620	PLEKHM3	Body	Island	Yes
cg19419519	-0.319393	0.0599899	-5.32412	2.06e-07	0.000463843	19	39303698	LGALS4	5'UTR		Yes
cg05512869	0.386029	0.080489	4.79605	2.62e-06	0.00262632	6	112525703	LAMA4	Body		Yes
cg11167993	0.355233	0.066783	5.31921	2.12e-07	0.000468583	20	62654807	PRPF6	Body		Yes
cg03338209	-0.378775	0.088178	-4.29557	2.4e-05	0.0116249	22	37908796	CARD10	Body	N_Shelf	Yes
cg21198502	-0.31536	0.0835293	-3.77544	0.000194507	0.0472549	17	77069613	ENGASE	TSS1500		Yes
cg20036996	-0.205733	0.0544267	-3.78	0.000191146	0.0468129	8	144906376	PUF60	Body		Yes
cg27083891	-0.311139	0.0565433	-5.50267	8.36e-08	0.000251103	11	64658726	MIR192	TSS200	N_Shelf	Yes
cg16284674	-0.275927	0.0600478	-4.59512	6.51e-06	0.00476044	10	135123337	ZNF511	Body	Island	Yes
cg10531918	-0.247311	0.0575636	-4.29631	2.39e-05	0.011602	3	53189890			N_Shore	Yes
cg26346797	0.34357	0.069685	4.93033	1.4e-06	0.00168543	3	12326068			N_Shelf	Yes
cg19192146	0.346962	0.0472306	7.34614	2.17e-12	6.85e-08	17	4740214	MINK1	Body	S_Shelf	Yes
cg14800014	-0.244591	0.0577823	-4.23297	3.12e-05	0.0140008	5	125800764	GRAMD3	Body		Yes
cg18365406	-0.332958	0.0730981	-4.55495	7.79e-06	0.00537537	19	11472110	LPPR2	Body	Island	Yes
cg18383585	-0.268908	0.0633862	-4.24238	3e-05	0.0136695	1	162183582	NOS1AP	Body		Yes
cg06151171	-0.307753	0.0655933	-4.69183	4.21e-06	0.00355259	2	24712362			N_Shore	Yes
cg14151158	-0.229286	0.0478224	-4.79454	2.63e-06	0.00264143	6	38141763	BTBD9	3'UTR		Yes
cg06024295	-0.256263	0.0672813	-3.80883	0.000171144	0.0436402	10	101841416	CPN1	1stExon		Yes
cg25004838	-0.387299	0.0673624	-5.74948	2.31e-08	9.71e-05	6	32112189				Yes
cg09967440	-0.290088	0.0639697	-4.53477	8.51e-06	0.00577534	10	127444969	C10orf137	Body		Yes
cg05364072	-0.257279	0.0592247	-4.34412	1.95e-05	0.0100709	1	36643981	MAP7D1	Body	Island	Yes
cg21157873	-0.298291	0.0519835	-5.73818	2.45e-08	0.000100529	1	151486487	CGN	5'UTR	S_Shelf	Yes
cg16773162	0.266177	0.0709478	3.75173	0.000212889	0.0498817	12	107039145	RFX4	Body		Yes
cg25963511	-0.259821	0.0630121	-4.12334	4.91e-05	0.019114	15	69606770	PAQR5	5'UTR		Yes
cg05917797	-0.237903	0.0558111	-4.26265	2.75e-05	0.0128473	14	62075110				Yes
cg14947787	-0.31886	0.0704619	-4.52529	8.88e-06	0.00597284	14	65405931	GPX2	3'UTR		Yes
cg03437886	0.435087	0.0550337	7.90583	5.93e-14	4.05e-09	1	178698946	RALGPS2	5'UTR	S_Shelf	Yes
cg27222368	0.291079	0.0728941	3.99318	8.31e-05	0.0270398	8	107666942	OXR1	Body	N_Shelf	Yes
cg03894284	-0.363698	0.0707711	-5.13907	5.14e-07	0.000847144	2	228582073	SLC19A3	5'UTR	N_Shore	Yes
cg21048763	0.463157	0.0953554	4.85716	1.97e-06	0.00213003	17	77997997	TBC1D16	5'UTR	S_Shore	Yes
cg22048405	-0.322255	0.0722066	-4.46296	1.17e-05	0.00723329	1	33226596	KIAA1522	Body		Yes
cg01944848	0.225488	0.057317	3.93405	0.000105071	0.0314978	2	55368122				Yes
cg09684264	-0.2393	0.0553759	-4.32137	2.15e-05	0.0107437	16	85925699				Yes
cg18715299	0.405187	0.0638942	6.34152	8.93e-10	8.23e-06	12	53816275	AMHR2	TSS1500		Yes
cg12250581	-0.283839	0.0699773	-4.05616	6.45e-05	0.0229233	12	2045810				Yes
cg02044879	-0.225013	0.057555	-3.90953	0.000115715	0.0337752	10	74714935	PLA2G12B	TSS1500		Yes
cg12713040	0.260671	0.0644076	4.04721	6.69e-05	0.0235034	20	62562546	DNAJC5	Body	Island	Yes
cg20701461	-0.285736	0.069157	-4.1317	4.74e-05	0.0187078	1	45801852	MUTYH	5'UTR	N_Shelf	Yes
cg13075537	-0.453182	0.0850633	-5.32759	2.03e-07	0.000458368	1	25810696	TMEM57	Body		Yes
cg24791846	0.322511	0.0651461	4.95059	1.27e-06	0.00158648	3	177000330				Yes
cg00651016	-0.306276	0.0701394	-4.36668	1.77e-05	0.00944173	16	552754	RAB11FIP3	Body		Yes
cg09813248	-0.258988	0.0607836	-4.26082	2.77e-05	0.0129101	12	121164194	ACADS	Body	S_Shore	Yes
cg03396285	0.271319	0.0609897	4.4486	1.24e-05	0.00750158	2	101868356	C2orf29	TSS1500	N_Shore	Yes
cg13420366	-0.299407	0.0706756	-4.23636	3.07e-05	0.013872	1	205276235	NUAK2	Body		Yes
cg12606455	-0.2754	0.0511454	-5.38465	1.52e-07	0.000383194	2	106959878			S_Shore	Yes
cg19953799	-0.397994	0.0744411	-5.34642	1.85e-07	0.000435077	2	97427733	CNNM4	1stExon	S_Shore	Yes
cg22432579	0.197617	0.0508367	3.88729	0.000126252	0.0359153	12	15733874	PTPRO	Body		Yes
cg09799714	-0.284906	0.0656499	-4.33979	1.98e-05	0.0101499	11	119056710	PDZD3	Body		Yes
cg20959106	0.276363	0.0723779	3.81833	0.000164996	0.0426097	11	125933690	CDON	TSS1500	S_Shore	Yes
cg01977473	-0.212808	0.0521438	-4.08119	5.83e-05	0.021457	5	125800916	GRAMD3	Body		Yes
cg21253087	-0.379129	0.0750164	-5.05395	7.76e-07	0.00111717	9	139290292	SNAPC4	Body	N_Shelf	Yes
cg00584026	-0.30629	0.0611685	-5.00732	9.71e-07	0.00131641	4	942342	TMEM175	Body	S_Shore	Yes
cg15424989	-0.329552	0.0724012	-4.55175	7.9e-06	0.00543842	18	19757468	GATA6	Body	S_Shore	Yes
cg09168797	-0.281052	0.0727628	-3.86258	0.000139022	0.0381992	5	125800797	GRAMD3	Body		Yes
cg09450200	-0.217014	0.0557977	-3.88931	0.000125259	0.0357593	7	148903195	ZNF282	Body		Yes
cg20449048	-0.283674	0.0490146	-5.78753	1.89e-08	8.23e-05	7	1037343	C7orf50	Body	N_Shelf	Yes
cg17005319	-0.309606	0.0779911	-3.96975	9.12e-05	0.0286748	11	655579	DEAF1	Body		Yes
cg11962524	-0.354369	0.0768737	-4.60976	6.1e-06	0.00455656	11	60619624	GPR44	3'UTR	N_Shore	Yes
cg19972068	-0.378309	0.0919867	-4.11265	5.13e-05	0.0196224	7	7576351	COL28A1	TSS1500		Yes
cg10128806	-0.319849	0.0730595	-4.37792	1.69e-05	0.00917604	4	78977322	FRAS1	TSS1500	N_Shore	Yes
cg02520816	-0.265445	0.0658784	-4.02932	7.19e-05	0.0246267	16	4056403	ADCY9	Body		Yes
cg16026212	0.401765	0.0591424	6.79319	6.43e-11	1.04e-06	5	65218564			N_Shelf	Yes
cg21687300	0.278963	0.0614744	4.53787	8.4e-06	0.00571804	1	52284363	NRD1	Body		Yes
cg11345955	-0.265884	0.0631085	-4.21312	3.39e-05	0.0148528	15	86086674	AKAP13	Body		Yes
cg15374435	-0.338302	0.0732826	-4.6164	5.92e-06	0.00446783	13	80911692	SPRY2	Body	N_Shore	Yes
cg15035324	-0.293389	0.0697631	-4.20551	3.5e-05	0.0151771	2	46269605	PRKCE	Body		Yes
cg03090436	-0.301962	0.0697541	-4.32895	2.08e-05	0.0105248	6	71121859	FAM135A	TSS1500	N_Shore	Yes
cg26462319	0.385416	0.0683981	5.6349	4.22e-08	0.000152391	2	30379582	YPEL5	Body		Yes
cg11150383	0.259264	0.0688742	3.76431	0.000202945	0.0484723	7	108168682			S_Shore	Yes
cg02419362	-0.413676	0.0888095	-4.65802	4.91e-06	0.00396259	12	121203948	SPPL3	Body		Yes
cg24844295	-0.265324	0.0502486	-5.28024	2.57e-07	0.000535432	17	78821928	RPTOR	Body	S_Shelf	Yes
cg06303574	0.304127	0.0626041	4.85795	1.96e-06	0.00212879	13	98082992			N_Shelf	Yes
cg07658280	-0.22323	0.0526209	-4.24224	3e-05	0.0136699	8	145728490	GPT	TSS1500	N_Shore	Yes
cg16922340	0.269927	0.0709264	3.80573	0.000173195	0.0440338	20	33873526	FAM83C	3'UTR	S_Shore	Yes
cg09893465	-0.380648	0.0743008	-5.12307	5.56e-07	0.000897664	10	134588040	INPP5A	Body	S_Shore	Yes
cg13563298	-0.592897	0.134601	-4.40484	1.5e-05	0.00849855	9	95948059	WNK2	Body	S_Shore	Yes
cg24702147	-0.403852	0.0767511	-5.26184	2.81e-07	0.000558919	12	7071814	MIR141	TSS1500		Yes
cg06159484	0.306057	0.0698141	4.38388	1.64e-05	0.00902458	1	8087590	ERRFI1	TSS1500	S_Shore	Yes
cg07380907	0.286123	0.0729137	3.92413	0.00010926	0.0324218	16	11963779	GSPT1	3'UTR		Yes
cg09022584	-0.378413	0.0886132	-4.27039	2.66e-05	0.0125353	1	15541956	TMEM51	Body	S_Shore	Yes
cg04605980	-0.700783	0.108324	-6.46932	4.3e-10	5.06e-06	12	117471700				Yes
cg22615730	0.31297	0.0766362	4.08384	5.77e-05	0.02135	2	69997225	ANXA4	5'UTR		Yes
cg05945030	0.419888	0.0804507	5.2192	3.47e-07	0.000644732	11	129869654	PRDM10	5'UTR	N_Shelf	Yes
cg13589218	-0.341163	0.082442	-4.13821	4.62e-05	0.0183378	7	4783964	FOXK1	Body	N_Shore	Yes
cg24820270	-0.337205	0.0643528	-5.23994	3.14e-07	0.000606737	4	187629336	FAT1	Body		Yes
cg00103855	0.313949	0.0751624	4.17694	3.94e-05	0.0164969	1	226077628	LEFTY1	TSS1500	S_Shore	Yes
cg13995599	-0.232003	0.0578113	-4.0131	7.67e-05	0.0256832	13	113426270	ATP11A	Body	S_Shore	Yes
cg21243021	0.281097	0.0678058	4.14563	4.48e-05	0.0180228	9	135513120	DDX31	Body		Yes
cg12917790	-0.370354	0.0766909	-4.82917	2.24e-06	0.00233602	14	93604305				Yes
cg01888395	-0.558058	0.0909112	-6.13849	2.8e-09	1.91e-05	9	132145105			N_Shore	Yes
cg26676468	0.153582	0.0398257	3.85635	0.000142426	0.03878	5	112539223	MCC	Body		Yes
cg04723449	-0.413737	0.0949046	-4.3595	1.82e-05	0.00962667	16	23420567	COG7	Body		Yes
cg05847233	0.428552	0.0628173	6.82219	5.4e-11	9.64e-07	18	12374049	AFG3L2	Body	N_Shelf	Yes
cg16710348	0.311307	0.0755716	4.11936	4.99e-05	0.0192975	3	121660655	SLC15A2	3'UTR		Yes
cg01774111	0.346374	0.0739871	4.68154	4.42e-06	0.00366943	1	213165579	ANGEL2	3'UTR		Yes
cg11209549	0.410253	0.0410215	10.0009	2.27e-20	1.86e-14	1	223314605	TLR5	5'UTR	N_Shore	No
cg14419389	0.48413	0.0509149	9.50862	8.59e-19	3.52e-13	9	116157800	ALAD	5'UTR		No
cg11012651	-0.939278	0.101323	-9.27016	4.83e-18	9.91e-13	15	78376369				No
cg12268556	-1	0.11076	-9.30807	3.68e-18	9.91e-13	3	101604025				No
cg26253639	0.442381	0.0501563	8.82005	1.18e-16	1.94e-11	1	173394034	LOC100506023	Body		No
cg14818217	0.353661	0.040353	8.76418	1.75e-16	2.39e-11	11	77330412	CLNS1A	3'UTR		No
cg26072483	-0.758874	0.0898739	-8.44377	1.6e-15	1.88e-10	4	38308383				No
cg22262581	0.350144	0.0428492	8.17154	1.01e-14	8.32e-10	10	101939519	ERLIN1	Body		No
cg23403084	0.190689	0.02332	8.17704	9.78e-15	8.32e-10	22	46566442	PPARA	5'UTR		No
cg11194266	-0.787971	0.0977937	-8.05748	2.17e-14	1.62e-09	9	111311435				No
cg11538937	-0.531132	0.0677962	-7.83425	9.49e-14	5.56e-09	2	241559124	GPR35	Body	N_Shelf	No
cg07020366	-0.74184	0.0948757	-7.81907	1.05e-13	5.73e-09	8	19246614	SH2D4A	Body		No
cg20555536	-0.519623	0.0666239	-7.79935	1.19e-13	6.11e-09	1	32712557	FAM167B	TSS1500	N_Shore	No
cg26743067	-0.739608	0.0950294	-7.78294	1.33e-13	6.4e-09	11	69846611				No
cg20521165	-0.562504	0.0725968	-7.74833	1.66e-13	7.17e-09	18	12001531	IMPA2	Body		No
cg17280782	-0.547612	0.0713585	-7.6741	2.69e-13	1.1e-08	5	149012152	ARHGEF37	3'UTR		No
cg12640435	-1	0.14725	-7.50132	8.14e-13	3.03e-08	1	173031587				No
cg21967080	0.303188	0.0404127	7.50229	8.09e-13	3.03e-08	2	96861267	STARD7	ExonBnd		No
cg06161948	0.407169	0.0545014	7.4708	9.88e-13	3.52e-08	19	33592011	GPATCH1	Body		No
cg14885781	-0.672195	0.091456	-7.34993	2.12e-12	6.85e-08	20	34750927	EPB41L1	5'UTR		No
cg05855157	0.213709	0.0298211	7.16637	6.66e-12	1.88e-07	4	110622421	CASP6	Body	N_Shore	No
cg02719518	-0.437414	0.0617657	-7.08183	1.12e-11	2.87e-07	12	48219270				No
cg24636271	0.415688	0.0592254	7.01875	1.65e-11	4.1e-07	20	44440275	UBE2C	TSS1500	N_Shore	No
cg21827239	-0.719276	0.103016	-6.98221	2.06e-11	4.97e-07	8	21059807				No
cg14444313	-0.675855	0.0972314	-6.951	2.49e-11	5.67e-07	1	21850012	ALPL	5'UTR		No
cg11584499	0.28713	0.0413867	6.93773	2.7e-11	5.98e-07	1	38322941	MTF1	Body	N_Shelf	No
cg14282393	0.335885	0.0485279	6.92149	2.98e-11	6.42e-07	11	77402211	RSF1	ExonBnd		No
cg22189952	0.54971	0.079499	6.91468	3.1e-11	6.52e-07	8	42187714	IKBKB	Body		No
cg02172026	0.485561	0.0704649	6.89082	3.58e-11	7.31e-07	7	102474018	FBXL13	Body		No
cg10291857	-0.605012	0.0879198	-6.88141	3.79e-11	7.4e-07	3	125211070	SNX4	Body		No
cg05218356	-0.381826	0.0556677	-6.85903	4.33e-11	8.27e-07	13	43543473	EPSTI1	Body		No
cg00882135	-0.421533	0.0615268	-6.85121	4.54e-11	8.47e-07	12	125262591	SCARB1	3'UTR		No
cg26495703	-0.383028	0.0559801	-6.84222	4.79e-11	8.74e-07	15	75069884				No
cg06981712	-0.368585	0.0540794	-6.81563	5.62e-11	9.81e-07	14	89898815	FOXN3	5'UTR		No
cg26804971	0.370139	0.0543621	6.80878	5.86e-11	1e-06	17	31152646	MYO1D	Body	S_Shelf	No
cg00014467	-0.677481	0.0995672	-6.80426	6.02e-11	1.01e-06	20	44081018				No
cg22849858	0.291941	0.0429855	6.79162	6.49e-11	1.04e-06	4	71702575	GRSF1	5'UTR	N_Shelf	No
cg23701943	-0.490124	0.0721976	-6.78865	6.6e-11	1.04e-06	10	100011569	LOXL4	Body		No
cg05391255	0.502995	0.0741603	6.78254	6.85e-11	1.04e-06	12	69324962	CPM	Body	N_Shelf	No
cg06217232	-0.579265	0.085823	-6.74953	8.33e-11	1.24e-06	11	44935509	TSPAN18	Body		No
cg07606495	-0.450435	0.0670393	-6.71897	9.99e-11	1.46e-06	19	13993318	C19orf57	3'UTR	S_Shelf	No
cg15049308	0.246999	0.0370319	6.66989	1.33e-10	1.89e-06	1	47677745				No
cg26331354	0.285632	0.0428235	6.66999	1.33e-10	1.89e-06	9	115267628	KIAA1958	5'UTR		No
cg01813215	-0.454044	0.0684272	-6.63543	1.63e-10	2.17e-06	6	138115361				No
cg04202774	-0.726644	0.109518	-6.63492	1.64e-10	2.17e-06	4	149716539				No
cg19106353	-0.64538	0.0971888	-6.64047	1.59e-10	2.17e-06	4	8453584	TRMT44	Body		No
cg06315887	-0.330006	0.049925	-6.61003	1.9e-10	2.47e-06	6	107473519				No
cg16444542	-0.849755	0.129633	-6.55508	2.61e-10	3.35e-06	21	35918983	RCAN1	Body		No
cg02593440	-0.380217	0.0582944	-6.52236	3.16e-10	3.93e-06	17	37820333	STARD3	3'UTR	N_Shelf	No
cg09217922	-0.484474	0.074681	-6.48724	3.87e-10	4.74e-06	12	7096338	LPCAT3	Body		No
cg12278770	-0.598817	0.0925908	-6.46734	4.35e-10	5.06e-06	1	32712780	FAM167B	TSS200	N_Shore	No
cg23892953	-0.520172	0.080457	-6.46522	4.4e-10	5.06e-06	16	2285678	DNASE1L2	TSS1500	S_Shore	No
cg03830169	-0.368872	0.0571852	-6.45049	4.79e-10	5.24e-06	2	99200673	INPP4A	Body		No
cg21804673	0.43964	0.0681566	6.45044	4.79e-10	5.24e-06	5	53341342	ARL15	Body		No
cg18692068	-0.365625	0.0567516	-6.44255	5.01e-10	5.41e-06	8	140869505	TRAPPC9	Body		No
cg17123809	0.348859	0.0543086	6.42364	5.59e-10	5.95e-06	11	65621333			N_Shelf	No
cg04460896	-0.455336	0.0712693	-6.38895	6.82e-10	7.08e-06	16	14181940	MKL2	5'UTR		No
cg20170309	-0.400234	0.0626998	-6.38334	7.04e-10	7.13e-06	16	50753273	NOD2	Body		No
cg05844748	-0.403215	0.0633606	-6.36382	7.87e-10	7.68e-06	14	89714270	FOXN3	Body		No
cg16489869	0.263399	0.0413854	6.36453	7.83e-10	7.68e-06	17	503577	VPS53	Body		No
cg26499663	-0.586866	0.0921592	-6.36796	7.68e-10	7.68e-06	8	61835175			Island	No
cg09412390	-0.185864	0.0292498	-6.35436	8.3e-10	8.01e-06	20	34287216	ROMO1	TSS200	Island	No
cg14148156	-0.611767	0.0963598	-6.34878	8.57e-10	8.09e-06	9	35844507	TMEM8B	Body	N_Shore	No
cg24079972	-0.315872	0.0497546	-6.34859	8.58e-10	8.09e-06	11	46486318	AMBRA1	Body		No
cg04689188	0.654212	0.10312	6.34417	8.8e-10	8.2e-06	6	134028852	TARID	Body		No
cg19551575	-0.624714	0.0988382	-6.32058	1.01e-09	9.17e-06	2	112847075	TMEM87B	Body		No
cg17541568	-0.690777	0.109453	-6.31119	1.06e-09	9.56e-06	19	16556362	EPS15L1	Body		No
cg18072071	-0.479697	0.0761616	-6.29842	1.14e-09	1.01e-05	16	84126959	MBTPS1	Body		No
cg21452305	-0.311663	0.0496368	-6.27887	1.27e-09	1.11e-05	10	111666496	XPNPEP1	Body		No
cg14048027	-0.711524	0.114004	-6.24123	1.57e-09	1.35e-05	8	61167523	CA8	Body		No
cg19376281	-0.314814	0.0505334	-6.22981	1.68e-09	1.41e-05	11	46740041	F2	TSS1500		No
cg07887129	-0.525203	0.0843742	-6.22468	1.73e-09	1.43e-05	1	221945597				No
cg08764090	0.383592	0.0617153	6.2155	1.82e-09	1.48e-05	9	113096538	TXNDC8	Body		No
cg14631016	-0.359373	0.0578977	-6.20703	1.91e-09	1.5e-05	2	197870619	ANKRD44	ExonBnd		No
cg01590823	0.292105	0.0470884	6.20332	1.95e-09	1.52e-05	17	4258663	UBE2G1	Body		No
cg23373396	-0.367262	0.0592732	-6.19609	2.03e-09	1.55e-05	16	69385726	TMED6	TSS200		No
cg19219392	-0.420069	0.0678364	-6.19239	2.07e-09	1.57e-05	15	40704681	IVD	Body		No
cg26853487	-0.460951	0.0745492	-6.18319	2.18e-09	1.63e-05	19	49128319	SPHK2	5'UTR	S_Shore	No
cg08800277	-0.507726	0.0822401	-6.17371	2.3e-09	1.67e-05	2	96577476	ANKRD36C	Body		No
cg12499271	0.481654	0.078018	6.17364	2.3e-09	1.67e-05	9	99148076			S_Shelf	No
cg25433614	-0.529292	0.0856965	-6.17635	2.26e-09	1.67e-05	14	34482625				No
cg18653997	-0.652487	0.105718	-6.17199	2.32e-09	1.67e-05	13	33850931	STARD13-AS	TSS1500		No
cg19424032	0.348752	0.056544	6.16779	2.38e-09	1.69e-05	8	22573221	PEBP4	Body		No
cg06478563	0.480033	0.0780921	6.14701	2.67e-09	1.86e-05	X	149681889	MAMLD1	3'UTR		No
cg15040862	0.342251	0.0557513	6.13889	2.79e-09	1.91e-05	2	202006481	CFLAR	5'UTR		No
cg13908672	-0.400807	0.0653424	-6.13395	2.87e-09	1.94e-05	2	20328952				No
cg24528220	-0.385088	0.0629918	-6.1133	3.22e-09	2.14e-05	20	5624763				No
cg15060367	0.468537	0.0767164	6.1074	3.32e-09	2.18e-05	19	51775821			S_Shore	No
cg18995275	-0.479058	0.0784277	-6.10827	3.31e-09	2.18e-05	15	89659639	ABHD2	Body		No
cg11543977	-0.419893	0.069074	-6.07888	3.89e-09	2.51e-05	1	19426318	UBR4	Body		No
cg21463898	0.448273	0.0737871	6.07523	3.97e-09	2.54e-05	17	45888482	OSBPL7	Body	N_Shelf	No
cg05952895	-0.444754	0.073241	-6.07248	4.03e-09	2.56e-05	17	1986888	SMG6	Body		No
cg26764927	0.212952	0.0350901	6.06871	4.11e-09	2.6e-05	5	159554792				No
cg09166727	-0.317348	0.0523152	-6.06608	4.17e-09	2.61e-05	6	45534629				No
cg24147642	0.36855	0.0610218	6.03964	4.83e-09	3e-05	1	59394317				No
cg09068378	-0.405142	0.0671758	-6.03106	5.06e-09	3.12e-05	16	89483923	ANKRD11	Body	N_Shelf	No
cg06090978	-0.304108	0.050455	-6.0273	5.17e-09	3.16e-05	11	126082983	RPUSD4	TSS1500	S_Shore	No
cg03891126	-0.388529	0.0645468	-6.01934	5.4e-09	3.28e-05	3	53040106	SFMBT1	5'UTR		No
cg27040864	-0.441181	0.0733265	-6.01666	5.48e-09	3.3e-05	21	42934194				No
cg15904820	-0.353976	0.0589005	-6.00972	5.69e-09	3.39e-05	19	38478421	SIPA1L3	5'UTR		No
cg09324745	-0.737656	0.122978	-5.99827	6.05e-09	3.57e-05	6	133051865	VNN3	5'UTR		No
cg14284762	-0.360256	0.0601104	-5.99324	6.22e-09	3.59e-05	5	67522142	PIK3R1	5'UTR		No
cg25263397	-0.328946	0.0548844	-5.99343	6.22e-09	3.59e-05	8	96182456				No
cg16452490	0.27071	0.0453154	5.97391	6.92e-09	3.97e-05	14	102519410				No
cg10771121	-0.463787	0.0776744	-5.97091	7.03e-09	4e-05	1	232853704				No
cg01949520	-0.375073	0.062853	-5.96745	7.16e-09	4.05e-05	19	48151592	GLTSCR1	5'UTR		No
cg14686235	-0.362231	0.0607875	-5.95897	7.5e-09	4.19e-05	1	54813453	SSBP3	Body		No
cg12681315	0.382747	0.0642969	5.95281	7.76e-09	4.27e-05	6	49491793	GLYATL3	Body		No
cg21194844	-0.36045	0.060581	-5.94989	7.88e-09	4.31e-05	16	57575310	ADGRG5	TSS1500		No
cg03008387	0.422953	0.0711408	5.9453	8.08e-09	4.39e-05	20	62089152	KCNQ2	Body	N_Shelf	No
cg11215273	-0.389793	0.0657218	-5.93095	8.73e-09	4.68e-05	14	102909114	TECPR2	Body		No
cg12618659	0.396081	0.0667762	5.93147	8.71e-09	4.68e-05	17	28661249	TMIGD1	TSS200		No
cg04696393	-0.506756	0.0856307	-5.91792	9.37e-09	4.93e-05	12	57162488	HSD17B6	5'UTR		No
cg24943587	0.504715	0.0852823	5.91817	9.36e-09	4.93e-05	3	13621015	FBLN2	Body		No
cg06873483	-0.556246	0.0940435	-5.91477	9.53e-09	4.98e-05	6	30761762				No
cg10283346	-0.298638	0.0505324	-5.90983	9.79e-09	5.05e-05	1	12044158	MFN2	5'UTR	S_Shelf	No
cg16678014	0.174789	0.0295756	5.90991	9.79e-09	5.05e-05	16	66781270	DYNC1LI2	Body	N_Shelf	No
cg01522891	-0.330574	0.0560125	-5.90178	1.02e-08	5.21e-05	1	2507161	LOC100996583	Body		No
cg25444331	-0.311351	0.0528093	-5.89576	1.06e-08	5.35e-05	1	145281636	NOTCH2NL	Body		No
cg06568945	-0.213133	0.0361914	-5.88906	1.1e-08	5.48e-05	8	103299694	UBR5	Body		No
cg17419788	-0.533774	0.0906853	-5.886	1.11e-08	5.53e-05	3	47466280	SCAP	Body		No
cg04255547	-0.343557	0.0584083	-5.882	1.14e-08	5.62e-05	17	16922067				No
cg08333575	-0.315802	0.0538099	-5.86885	1.22e-08	6e-05	3	134100881				No
cg22585188	-0.327307	0.0557853	-5.86725	1.23e-08	6.01e-05	8	141302391	TRAPPC9	Body		No
cg15334047	0.55492	0.0946814	5.86092	1.27e-08	6.18e-05	20	50664672				No
cg10741154	-0.446184	0.0763149	-5.84662	1.38e-08	6.64e-05	11	36385032	PRR5L	5'UTR		No
cg22599270	0.258333	0.0442287	5.84084	1.42e-08	6.81e-05	2	71622710	ZNF638	Body		No
cg08838308	-0.317768	0.0544844	-5.83227	1.49e-08	7.09e-05	8	37425087				No
cg25992321	-0.373096	0.0639832	-5.83115	1.49e-08	7.09e-05	21	43809689	TMPRSS3	TSS1500		No
cg02647842	-0.46252	0.0794287	-5.82309	1.56e-08	7.27e-05	17	33581722	SLFN5	5'UTR		No
cg00431590	-0.507741	0.0872682	-5.81816	1.6e-08	7.42e-05	15	91140952	CRTC3	Body		No
cg03448068	-0.600406	0.103259	-5.81456	1.63e-08	7.48e-05	1	60140450	FGGY	Body		No
cg03680730	-0.519381	0.0894171	-5.80852	1.69e-08	7.6e-05	1	32712756	FAM167B	TSS200	N_Shore	No
cg04227396	0.378791	0.0652646	5.80393	1.73e-08	7.75e-05	19	5577839				No
cg06471536	-0.583753	0.10071	-5.79636	1.8e-08	8.02e-05	6	105749844	PREP	Body		No
cg14549475	-0.352628	0.0609057	-5.78975	1.86e-08	8.18e-05	11	72497641	STARD10	5'UTR		No
cg09379609	-0.466111	0.0806808	-5.77723	1.99e-08	8.65e-05	19	14196637	C19orf67	TSS200	Island	No
cg22429706	-0.404027	0.069961	-5.77503	2.02e-08	8.7e-05	14	91623861	C14orf159	5'UTR		No
cg27334056	0.441928	0.0766325	5.76684	2.11e-08	9.04e-05	22	48479650				No
cg13680468	-0.322597	0.05595	-5.7658	2.12e-08	9.05e-05	2	241544666	GPR35	TSS200		No
cg17307036	-0.346448	0.0601551	-5.75925	2.19e-08	9.32e-05	11	119056715	PDZD3	Body		No
cg04233089	-0.586396	0.10196	-5.75125	2.29e-08	9.67e-05	6	137557979				No
cg11508714	0.449347	0.0781698	5.74835	2.32e-08	9.72e-05	2	238343757				No
cg10105621	-0.365735	0.0637231	-5.73945	2.43e-08	0.000100359	11	47488634	CELF1	3'UTR		No
cg17371857	-0.451078	0.0785667	-5.74134	2.41e-08	0.000100359	3	56829211	ARHGEF3	Body		No
cg18067520	-0.609652	0.106292	-5.73565	2.48e-08	0.000101378	6	107114594	QRSL1	3'UTR		No
cg21296632	-0.666682	0.116255	-5.73467	2.5e-08	0.0001014	5	90355362	ADGRV1	Body		No
cg14120133	-0.342743	0.0598471	-5.72698	2.6e-08	0.000104571	7	120945537				No
cg15805977	0.285064	0.0498594	5.71735	2.74e-08	0.000108954	15	28560101	HERC2	Body		No
cg10815745	-0.555838	0.0972364	-5.71636	2.75e-08	0.000108995	15	78374622	MIR5003	TSS1500		No
cg20359023	-0.300833	0.0527492	-5.70308	2.95e-08	0.000115227	17	55491512	MSI2	Body		No
cg12321040	0.431647	0.0757805	5.69601	3.06e-08	0.000118464	16	11862854	ZC3H7A	Body		No
cg23075476	-0.293539	0.0515682	-5.69224	3.12e-08	0.00011971	15	65935042	SLC24A1	TSS200		No
cg11909879	-0.318923	0.0560569	-5.68926	3.17e-08	0.000120472	21	35895516	RCAN1	Body		No
cg13387406	0.345766	0.0608204	5.68504	3.24e-08	0.000122608	13	41594472	ELF1	TSS1500		No
cg08782244	-0.551194	0.0970087	-5.68191	3.3e-08	0.000123503	10	100011724	LOXL4	Body		No
cg26945145	-0.237346	0.0417711	-5.68206	3.3e-08	0.000123503	5	107339091	FBXL17	Body		No
cg03299479	0.5531	0.0973794	5.67985	3.33e-08	0.000124278	16	4470005			S_Shelf	No
cg11526752	0.522363	0.0921035	5.67148	3.48e-08	0.000129028	2	175462540	WIPF1	5'UTR		No
cg24985380	0.308394	0.0544232	5.66659	3.57e-08	0.000131434	10	72590529	SGPL1	Body		No
cg24997654	-0.401591	0.0710114	-5.6553	3.79e-08	0.0001382	16	70186709	PDPR	Body		No
cg26500709	-0.318576	0.0563493	-5.6536	3.83e-08	0.000138818	11	126275531	ST3GAL4	5'UTR		No
cg17882147	0.480099	0.0852256	5.63327	4.25e-08	0.000153012	10	116101018	AFAP1L2	Body		No
cg22761692	0.271051	0.0481391	5.63057	4.31e-08	0.000153403	9	108016909	SLC44A1	Body		No
cg03652636	0.194855	0.0346289	5.62694	4.4e-08	0.000155427	7	101454490			N_Shelf	No
cg17723604	0.481365	0.0855814	5.62465	4.45e-08	0.000155946	10	90923558				No
cg16336711	-0.291323	0.051809	-5.62302	4.49e-08	0.000155947	16	27226170	KDM8	Body		No
cg23699737	-0.544152	0.0967614	-5.62365	4.47e-08	0.000155947	20	48748296	TMEM189-UBE2V1	Body		No
cg26689085	-0.367623	0.0653879	-5.62218	4.51e-08	0.000155965	7	41287291				No
cg09848498	-0.433363	0.0772363	-5.61087	4.78e-08	0.000164726	1	16063649	SLC25A34	Body		No
cg09692421	0.356662	0.0636067	5.60731	4.87e-08	0.000166943	18	46777998	DYM	Body		No
cg22318901	-0.773546	0.137999	-5.60545	4.92e-08	0.000167039	13	34253578				No
cg25464950	-0.366605	0.0654069	-5.60499	4.93e-08	0.000167039	11	68600521	CPT1A	5'UTR		No
cg06940198	-0.432234	0.07715	-5.60252	4.99e-08	0.000168495	14	100622092	DEGS2	Body	N_Shelf	No
cg07014154	0.42731	0.0763536	5.59646	5.15e-08	0.000172463	2	65655510	SPRED2	Body	N_Shelf	No
cg15961772	-0.352888	0.0631123	-5.59143	5.29e-08	0.00017631	16	27225756	KDM8	Body		No
cg25212177	-0.536301	0.0959334	-5.59035	5.32e-08	0.00017658	1	39653199	MACF1	Body		No
cg02425746	0.519388	0.093083	5.57983	5.62e-08	0.000184237	2	86078409	ST3GAL5	Body		No
cg10743065	-0.498322	0.0895245	-5.56632	6.02e-08	0.000195336	12	100653061	DEPDC4	Body		No
cg23974380	-0.443701	0.0797131	-5.56622	6.03e-08	0.000195336	6	169072571				No
cg13632994	-0.370073	0.0665378	-5.56184	6.16e-08	0.000199028	1	94080251	BCAR3	TSS1500		No
cg17029792	0.449756	0.080917	5.55824	6.28e-08	0.000201971	6	35338048	PPARD	5'UTR		No
cg23788204	-0.349243	0.0628477	-5.55698	6.32e-08	0.000202497	14	100591117	EVL	Body		No
cg12832687	0.18308	0.0330192	5.54465	6.74e-08	0.000214126	13	99239417				No
cg21652471	0.374369	0.0675511	5.54202	6.83e-08	0.00021621	1	156786673	SH2D2A	TSS1500	S_Shelf	No
cg11671946	0.184066	0.0332238	5.54021	6.89e-08	0.000217398	7	141402884	KIAA1147	TSS1500	S_Shore	No
cg12536361	-0.541835	0.0979333	-5.5327	7.16e-08	0.0002251	17	77018815	C1QTNF1	TSS1500	N_Shore	No
cg14331169	-0.422646	0.0764538	-5.52813	7.33e-08	0.000226982	9	97591831	C9orf3	Body		No
cg25522143	0.501613	0.0907186	5.52933	7.29e-08	0.000226982	13	95071712				No
cg11972620	-0.546026	0.098909	-5.52049	7.63e-08	0.000234308	10	100011696	LOXL4	Body		No
cg24803390	0.566296	0.102608	5.51901	7.69e-08	0.000235215	1	56097923				No
cg00991520	0.118071	0.0214019	5.51683	7.77e-08	0.000236981	10	98589349	MIR607	TSS1500	N_Shelf	No
cg09200260	0.377799	0.0687063	5.49876	8.53e-08	0.000254326	21	36577539				No
cg05775160	-0.271462	0.0494067	-5.49443	8.72e-08	0.000257965	2	8633932				No
cg09558966	-0.4697	0.0855063	-5.49316	8.78e-08	0.000257965	13	110299735				No
cg12213763	-0.557497	0.101486	-5.49332	8.77e-08	0.000257965	5	154265167				No
cg12371501	-0.374481	0.0681513	-5.49484	8.7e-08	0.000257965	21	42732211				No
cg05061590	-0.289955	0.0527991	-5.49166	8.84e-08	0.000259031	22	31650283	LIMK2	Body		No
cg11286871	-0.56675	0.103397	-5.48133	9.32e-08	0.000271153	14	23126705				No
cg06314615	0.431539	0.0788018	5.47626	9.57e-08	0.000277285	10	99990554	R3HCC1L	Body		No
cg10911997	-0.314532	0.0575307	-5.4672	1e-07	0.000288367	11	34653201	EHF	TSS1500		No
cg01611053	0.353025	0.0645924	5.46543	1.01e-07	0.000289961	9	135507953	DDX31	Body		No
cg04185417	-0.341291	0.0624568	-5.46443	1.02e-07	0.00029043	18	74625671	ZNF236	Body		No
cg18189915	-0.323868	0.0592856	-5.46284	1.02e-07	0.000291777	11	3050521	CARS	ExonBnd		No
cg26217974	-0.357384	0.0654291	-5.46216	1.03e-07	0.000291778	2	42850466	MTA3	Body		No
cg01645899	0.174596	0.0319689	5.46143	1.03e-07	0.000291854	12	2996093	RHNO1	Body	N_Shelf	No
cg27613592	-0.384207	0.0703946	-5.4579	1.05e-07	0.000295116	1	44007693	PTPRF	5'UTR		No
cg16249827	-0.35724	0.0655172	-5.45261	1.08e-07	0.00030214	19	11153168	SMARCA4	Body	S_Shore	No
cg25891559	-0.360957	0.0662429	-5.44898	1.1e-07	0.000306724	1	44401357	ARTN	Body	N_Shore	No
cg24463602	-0.392503	0.0720494	-5.44769	1.11e-07	0.000307709	19	49188944				No
cg04398972	-0.253778	0.0466137	-5.44427	1.13e-07	0.000310991	4	75854895			N_Shelf	No
cg17957372	-0.284532	0.0522566	-5.4449	1.12e-07	0.000310991	12	58209548	AVIL	Body		No
cg11130612	-0.247904	0.0455484	-5.44266	1.14e-07	0.000312508	5	132352749	ZCCHC10	Body		No
cg18733433	0.215673	0.0396598	5.43808	1.16e-07	0.000318796	3	108837086	MORC1	TSS200	Island	No
cg25066845	-0.614864	0.113093	-5.4368	1.17e-07	0.000319804	5	115949876				No
cg12996730	-0.340911	0.0627654	-5.43151	1.2e-07	0.000323126	16	500778	RAB11FIP3	Body		No
cg23857149	-0.341383	0.0628415	-5.43245	1.2e-07	0.000323126	15	31572764				No
cg25541103	-0.314939	0.0579812	-5.43174	1.2e-07	0.000323126	11	126273135	ST3GAL4	TSS200		No
cg27245128	-0.585059	0.107689	-5.43284	1.19e-07	0.000323126	9	7961014				No
cg07467716	-0.257648	0.0474499	-5.4299	1.21e-07	0.000324712	2	219597258	TTLL4	5'UTR		No
cg03850491	0.249684	0.046021	5.42545	1.24e-07	0.00033105	3	33687360	CLASP2	Body		No
cg15629871	-0.339404	0.0625929	-5.4224	1.26e-07	0.000335109	17	73082980	SLC16A5	TSS1500	N_Shore	No
cg27056253	0.36895	0.0680824	5.41917	1.28e-07	0.000339538	1	172668586				No
cg19252956	0.364144	0.0672132	5.41775	1.29e-07	0.000339971	9	273072	DOCK8	Body		No
cg04790857	0.415927	0.0768084	5.41512	1.31e-07	0.000342154	17	35448275	ACACA	Body		No
cg14450993	-0.619224	0.114388	-5.41335	1.32e-07	0.000344129	6	106059818				No
cg20940178	-0.0670862	0.0124104	-5.40564	1.37e-07	0.000355557	16	57520374	DOK4	5'UTR		No
cg17480705	-0.653144	0.120944	-5.40037	1.41e-07	0.000364007	15	69447290	MIR548H4	Body		No
cg06280948	-0.332202	0.0615476	-5.39748	1.43e-07	0.00036821	19	50216758	CPT1C	Body		No
cg04326765	0.287422	0.0532784	5.39472	1.45e-07	0.00037221	8	82061315				No
cg11597973	0.457858	0.0848954	5.3932	1.46e-07	0.000373901	6	34150573				No
cg19016967	0.270397	0.050153	5.39145	1.47e-07	0.000376051	17	61921811	SMARCD2	TSS1500	S_Shore	No
cg25121764	-0.26262	0.0487258	-5.38975	1.48e-07	0.000378105	17	41659244				No
cg17688845	-0.328358	0.0609449	-5.38778	1.5e-07	0.000380691	14	102909098	TECPR2	Body		No
cg05197431	0.358642	0.0665813	5.38652	1.51e-07	0.000381948	14	30766301				No
cg07920092	0.385234	0.0715929	5.3809	1.55e-07	0.000389325	11	46383051	DGKZ	TSS200		No
cg00117156	-0.325468	0.0605219	-5.37768	1.58e-07	0.000394478	16	50753263	NOD2	Body		No
cg11552057	-0.355241	0.0660944	-5.37476	1.6e-07	0.00039911	16	81972194	PLCG2	Body		No
cg06496300	-0.761272	0.141725	-5.37147	1.63e-07	0.000403325	16	88686428	ZC3H18	Body		No
cg17034568	-0.267612	0.0498161	-5.37199	1.62e-07	0.000403325	20	30740869	TM9SF4	Body		No
cg00797460	-0.408393	0.0761223	-5.36496	1.68e-07	0.000411047	8	38135804	WHSC1L1	ExonBnd		No
cg04279396	-0.341107	0.0635903	-5.36413	1.69e-07	0.000411047	1	227932553	SNAP47	Body		No
cg14711192	-0.291955	0.0544044	-5.36638	1.67e-07	0.000411047	11	117670548			S_Shelf	No
cg16201940	-0.303381	0.0565539	-5.36446	1.69e-07	0.000411047	5	178565937	ADAMTS2	Body	S_Shore	No
cg22681352	-0.444716	0.082895	-5.36481	1.68e-07	0.000411047	16	66559050	TK2	Body		No
cg12441601	-0.255774	0.0477196	-5.35994	1.72e-07	0.000415275	5	149104673				No
cg14237664	0.468423	0.0873965	5.35975	1.73e-07	0.000415275	12	32222330				No
cg21381224	-0.438664	0.0818754	-5.3577	1.74e-07	0.000417129	1	182287326				No
cg21453938	-0.384688	0.0718766	-5.35206	1.79e-07	0.000427855	5	131762448	C5orf56	Body		No
cg00807189	-0.398709	0.0745247	-5.35003	1.81e-07	0.000430999	8	120780022	TAF2	Body		No
cg13298043	-0.433861	0.081114	-5.34879	1.82e-07	0.000432438	9	20692704	FOCAD	5'UTR		No
cg25614396	-0.272731	0.0509948	-5.34821	1.83e-07	0.000432448	16	88947839	CBFA2T3	Body	Island	No
cg09495201	-0.419126	0.0784713	-5.34114	1.9e-07	0.000445017	17	62239329	TEX2	Body		No
cg27268839	-0.300703	0.0563033	-5.34078	1.9e-07	0.000445017	11	117090997	PCSK7	Body		No
cg12516495	-0.465511	0.0872015	-5.33834	1.92e-07	0.000449193	19	45641803	PPP1R37	Body		No
cg04090441	0.287397	0.0538443	5.33756	1.93e-07	0.000449674	18	21848796	OSBPL1A	5'UTR	N_Shelf	No
cg00740389	-0.207127	0.0388195	-5.33566	1.95e-07	0.00045161	12	53590448	ITGB7	Body	N_Shore	No
cg04900186	0.481573	0.0902686	5.33489	1.96e-07	0.00045161	7	50347487	IKZF1	5'UTR	S_Shelf	No
cg15407055	-0.332247	0.0622826	-5.33451	1.96e-07	0.00045161	5	73877661				No
cg23748061	0.407911	0.0764674	5.33445	1.96e-07	0.00045161	7	107135140	COG5	Body		No
cg02727828	0.348211	0.0652835	5.33383	1.97e-07	0.000451739	3	71658533				No
cg05025475	-0.294837	0.0552887	-5.33268	1.98e-07	0.000451826	2	25555731	DNMT3A	5'UTR		No
cg14647498	0.248741	0.0466445	5.3327	1.98e-07	0.000451826	12	123437613	ABCB9	Body		No
cg01927373	-0.437838	0.0821643	-5.3288	2.02e-07	0.000458113	4	82407884				No
cg06104764	-0.306301	0.0574862	-5.32825	2.02e-07	0.000458113	4	77122220	SCARB2	Body		No
cg18053628	0.387549	0.0728102	5.32274	2.08e-07	0.000465779	13	103294959	TPP2	Body		No
cg16758484	-0.307276	0.0577578	-5.32008	2.11e-07	0.000468583	2	33030624	TTC27	Body		No
cg24855228	0.463858	0.0872104	5.31884	2.12e-07	0.000468583	5	16992705				No
cg12176787	-0.278036	0.0522937	-5.31682	2.14e-07	0.000472009	17	75390659	2021-09-09	Body		No
cg15680090	-0.392073	0.0737581	-5.31566	2.15e-07	0.00047295	9	95736861	FGD3	1stExon		No
cg19941912	-0.349916	0.0658312	-5.31535	2.16e-07	0.00047295	1	43990598				No
cg05089931	-0.315226	0.0593212	-5.31388	2.17e-07	0.000474381	16	11485450				No
cg05919314	0.352705	0.0664183	5.31036	2.21e-07	0.000481016	14	64936525	AKAP5	3'UTR	S_Shelf	No
cg08601470	-0.351573	0.0662157	-5.3095	2.22e-07	0.000481813	1	64109937	PGM1	Body		No
cg22626764	0.418198	0.0787759	5.30871	2.23e-07	0.000482448	2	191221162	INPP1	5'UTR		No
cg04594439	-0.371715	0.0700858	-5.30372	2.29e-07	0.000492004	2	242075258	PASK	Body		No
cg09341207	-0.354753	0.0669129	-5.30172	2.31e-07	0.000495641	17	41651845				No
cg01310137	-0.319447	0.0602694	-5.30032	2.32e-07	0.000497792	1	117018130	LOC101929023	Body		No
cg08485677	-0.431756	0.0814945	-5.29797	2.35e-07	0.000502349	13	27673088	USP12	Body		No
cg14439101	-0.507705	0.095926	-5.29267	2.41e-07	0.00051444	17	67500148	MAP2K6	Body		No
cg09661118	-0.424746	0.0802666	-5.29169	2.43e-07	0.000515617	1	1094764			S_Shore	No
cg25849574	0.265658	0.050219	5.28999	2.45e-07	0.000518654	3	72200694	LINC00870	Body		No
cg05776274	-0.254155	0.0480712	-5.28707	2.48e-07	0.000523551	7	30266237				No
cg13041009	-0.528012	0.0999273	-5.28396	2.52e-07	0.000530335	17	67500055	MAP2K6	Body		No
cg04134975	0.322934	0.0611518	5.28085	2.56e-07	0.000535432	11	111649151				No
cg24004686	-0.28644	0.0542501	-5.27999	2.57e-07	0.000535432	11	75133659	KLHL35	Body	N_Shelf	No
cg17524031	-0.379312	0.0718784	-5.27713	2.61e-07	0.000541711	16	524912	RAB11FIP3	5'UTR		No
cg03334540	-0.0343983	0.00651914	-5.2765	2.62e-07	0.000542026	19	40724382	TTC9B	TSS200	Island	No
cg18354290	-0.310601	0.0589032	-5.27308	2.66e-07	0.000549933	2	238918200	UBE2F	Body		No
cg06768536	-0.523975	0.0994063	-5.27104	2.69e-07	0.000554117	5	125803879	GRAMD3	Body		No
cg01072106	-0.414982	0.0788394	-5.26364	2.79e-07	0.000558919	9	138952311	NACC2	5'UTR		No
cg01259527	-0.315107	0.059871	-5.2631	2.8e-07	0.000558919	11	32873716	PRRG4	Body		No
cg12543139	0.644381	0.122451	5.26235	2.81e-07	0.000558919	5	100176282	ST8SIA4	Body		No
cg16708174	-0.516909	0.0981575	-5.26612	2.76e-07	0.000558919	3	158430962	RARRES1	Body		No
cg22122219	-0.384659	0.0730907	-5.26275	2.8e-07	0.000558919	9	95736856	FGD3	1stExon		No
cg23604212	0.355568	0.0675443	5.26421	2.78e-07	0.000558919	5	169780606	KCNIP1	5'UTR		No
cg00769408	-0.305051	0.0579965	-5.25981	2.84e-07	0.000563206	1	209827637				No
cg03180835	-0.426263	0.0810848	-5.25701	2.88e-07	0.000569718	2	10081637				No
cg07108768	0.379044	0.0721779	5.25152	2.96e-07	0.000582055	4	139256129	LINC00499	Body		No
cg20293874	0.575048	0.109589	5.24733	3.02e-07	0.000591971	22	29070191	TTC28	Body		No
cg19157368	-0.420293	0.0801053	-5.24676	3.03e-07	0.00059223	16	89169801	ACSF3	Body	S_Shore	No
cg03891911	0.521103	0.0993518	5.24503	3.06e-07	0.000595884	4	39033868	TMEM156	1stExon		No
cg10982560	0.35325	0.0674078	5.24049	3.13e-07	0.000606519	12	68845531	LOC100507195	TSS1500		No
cg10977273	-0.27176	0.0518864	-5.23759	3.17e-07	0.000612391	16	22244215	EEF2K	Body		No
cg08406122	-0.372082	0.0710821	-5.23454	3.22e-07	0.000618759	16	68385775	PRMT7	Body		No
cg10236214	-0.300664	0.0574666	-5.23197	3.26e-07	0.000622488	17	38188808	MED24	Body		No
cg16640730	-0.387959	0.0741677	-5.23084	3.28e-07	0.000622872	7	133662918	EXOC4	Body		No
cg25504086	-0.416266	0.0796051	-5.22913	3.31e-07	0.000626685	12	104614002	TXNRD1	Body	S_Shelf	No
cg20522571	-0.436767	0.0835901	-5.2251	3.37e-07	0.000637804	7	12794029				No
cg11991162	-0.333249	0.0638011	-5.22326	3.41e-07	0.000639138	20	4152287	SMOX	5'UTR	N_Shore	No
cg09075476	-0.776413	0.148723	-5.22051	3.45e-07	0.000643482	2	228680054	CCL20	Body		No
cg09932386	-0.0693927	0.0132952	-5.21938	3.47e-07	0.000644732	15	70433602				No
cg03422015	-0.397469	0.0761807	-5.21746	3.5e-07	0.000648824	12	1399135	ERC1	Body		No
cg26815433	0.390096	0.0747745	5.21697	3.51e-07	0.000648923	21	46558276	ADARB1	5'UTR	S_Shelf	No
cg04804874	-0.408342	0.0782882	-5.21588	3.53e-07	0.000650952	1	14127792	PRDM2	Body		No
cg10679106	-0.440022	0.0843824	-5.21463	3.55e-07	0.000653501	1	19273747	IFFO2	Body		No
cg10350689	-0.532838	0.102201	-5.21362	3.57e-07	0.000655289	4	74735924	CXCL1	Body	S_Shore	No
cg15455300	-0.341964	0.0656098	-5.21208	3.6e-07	0.000658769	2	169381886	CERS6	Body		No
cg07142830	0.413533	0.0794083	5.20768	3.68e-07	0.000671702	16	17546018	XYLT1	Body		No
cg08481734	0.287349	0.0552087	5.20477	3.73e-07	0.000679853	2	174782579	SP3	Body		No
cg23912233	-0.446093	0.0857372	-5.20303	3.76e-07	0.000684191	6	91007229	BACH2	TSS1500	S_Shore	No
cg16931416	0.263854	0.050716	5.20257	3.77e-07	0.000684211	10	134365109	INPP5A	Body		No
cg09530946	-0.321935	0.0619136	-5.19975	3.82e-07	0.000689184	2	10309585	C2orf48	Body		No
cg15611565	-0.338092	0.0650592	-5.19668	3.88e-07	0.000697361	1	165880424	UCK2	3'UTR		No
cg07321129	0.445868	0.0858431	5.19399	3.93e-07	0.000701254	6	157723672	TMEM242	Body		No
cg11288106	-0.31435	0.0605613	-5.19061	4e-07	0.000711404	2	241797018				No
cg27335760	-0.329683	0.0635228	-5.19	4.01e-07	0.00071199	4	40623895	RBM47	5'UTR		No
cg18801044	-0.409717	0.0789875	-5.18711	4.07e-07	0.000719063	2	196206908				No
cg00704421	-0.544327	0.104976	-5.18525	4.11e-07	0.000722533	9	18629265	ADAMTSL1	Body		No
cg27255449	-0.359335	0.069294	-5.18566	4.1e-07	0.000722533	4	74738676			S_Shelf	No
cg20576578	-0.272948	0.0526506	-5.18413	4.13e-07	0.000724942	1	206317420	CTSE	TSS200		No
cg14254597	-0.518574	0.10011	-5.18006	4.21e-07	0.000734838	10	98471304	PIK3AP1	Body		No
cg04262860	-0.282727	0.0545997	-5.17817	4.25e-07	0.000738499	8	128231464	CCAT1	Body		No
cg08190615	-0.417329	0.0806362	-5.17545	4.31e-07	0.000746819	11	116760808	SIK3	Body		No
cg19280785	0.353525	0.0683221	5.17439	4.33e-07	0.00074912	3	134340945	KY	Body		No
cg16015362	-0.341099	0.0659572	-5.17152	4.39e-07	0.000758122	14	105903631	MTA1	Body		No
cg01125152	-0.572103	0.110711	-5.16752	4.48e-07	0.000768244	16	78274468	WWOX	Body		No
cg18735586	-0.299474	0.0580008	-5.16327	4.57e-07	0.00078111	16	88947796	CBFA2T3	Body	Island	No
cg10215678	0.383742	0.0743755	5.15952	4.66e-07	0.000792245	3	151940284				No
cg21152274	0.262132	0.0508157	5.15848	4.68e-07	0.000794607	19	1437369	RPS15	TSS1500	N_Shore	No
cg13819877	0.437314	0.084822	5.15567	4.74e-07	0.000803923	14	93029893	RIN3	Body		No
cg10027225	-0.335632	0.0651324	-5.15307	4.8e-07	0.000810818	10	133746969	PPP2R2D	TSS1500		No
cg17846460	0.346879	0.0673307	5.15187	4.83e-07	0.000813926	11	65407213	SIPA1	5'UTR	N_Shore	No
cg17634045	-0.481681	0.0935484	-5.14901	4.9e-07	0.000823676	2	228679442	CCL20	Body		No
cg03220896	-0.345151	0.0670618	-5.14676	4.95e-07	0.000829347	3	53878944	CHDH	5'UTR	N_Shore	No
cg23625695	-0.25048	0.0486722	-5.14627	4.97e-07	0.000829643	2	28541545	BRE	3'UTR		No
cg00796233	-0.252077	0.0490042	-5.14398	5.02e-07	0.000837226	16	50740268	NOD2	Body		No
cg24280636	-0.0273497	0.00531759	-5.14325	5.04e-07	0.000838528	21	43639864	ABCG1	TSS200	Island	No
cg16737080	-0.329781	0.0641306	-5.14233	5.06e-07	0.000840584	16	85554837			S_Shelf	No
cg20190718	0.453966	0.088302	5.14106	5.09e-07	0.000844082	1	247123455	ZNF695	Body		No
cg10282673	-0.310961	0.0604952	-5.14026	5.11e-07	0.000845642	1	65612682	AK4	TSS1500	N_Shore	No
cg02462065	-0.316877	0.0616583	-5.13924	5.14e-07	0.000847144	7	142982395	TMEM139	5'UTR	N_Shelf	No
cg19554037	-0.230803	0.0449221	-5.13784	5.17e-07	0.000850528	11	1318877	TOLLIP	Body	S_Shore	No
cg01693239	-0.304085	0.0591905	-5.13739	5.19e-07	0.000850682	3	48559330	PFKFB4	Body		No
cg17276677	-0.337654	0.0657726	-5.13366	5.28e-07	0.000862826	3	52324691	GLYCTK	Body	S_Shelf	No
cg22242790	0.210877	0.0410916	5.13187	5.33e-07	0.000866907	2	152265548	RIF1	TSS1500	N_Shore	No
cg17726057	0.508213	0.0990452	5.13113	5.35e-07	0.000868323	9	33153910	B4GALT1	Body		No
cg18397770	-0.454413	0.0885682	-5.13065	5.36e-07	0.00086861	6	116772693				No
cg14081259	0.310452	0.0605424	5.12785	5.43e-07	0.000878802	5	145843788	TCERG1	Body		No
cg18392348	-0.311551	0.0609423	-5.11222	5.86e-07	0.000932424	21	43735760	TFF3	TSS200		No
cg25869732	-0.285378	0.0558249	-5.11202	5.87e-07	0.000932424	9	128256008	MAPKAP1	Body		No
cg01772439	-0.369692	0.0723364	-5.11073	5.9e-07	0.000936444	5	149012102	FLJ41603	3'UTR		No
cg01381109	0.386466	0.0757463	5.10211	6.15e-07	0.000958813	2	96054917			Island	No
cg02034779	0.528154	0.103452	5.10529	6.06e-07	0.000958813	1	20809051	CAMK2N1	3'UTR	N_Shore	No
cg05522148	0.495808	0.0971325	5.10445	6.09e-07	0.000958813	5	15432085				No
cg08557985	-0.286147	0.0560872	-5.10183	6.16e-07	0.000958813	16	87498105	ZCCHC14	Body		No
cg12932678	-0.37221	0.072931	-5.10359	6.11e-07	0.000958813	8	23344606				No
cg16018377	-0.417778	0.08187	-5.10295	6.13e-07	0.000958813	11	394857	PKP3	Body	N_Shore	No
cg20408118	-0.27419	0.0537259	-5.10349	6.11e-07	0.000958813	17	16981778	MPRIP	Body		No
cg20482832	-0.335694	0.0657819	-5.10313	6.12e-07	0.000958813	2	101223091				No
cg23471333	-0.290681	0.0569781	-5.10163	6.17e-07	0.000958813	16	84126985	MBTPS1	Body		No
cg26435400	-0.261011	0.0511449	-5.10336	6.12e-07	0.000958813	3	45596827				No
cg00583480	-0.265313	0.0520462	-5.09764	6.29e-07	0.000971796	8	134441362				No
cg06084615	0.431795	0.0847127	5.09717	6.3e-07	0.000971796	22	39650974				No
cg24780466	0.313718	0.0615442	5.09744	6.3e-07	0.000971796	14	68850276	RAD51B	Body		No
cg04970487	-0.297095	0.0583129	-5.09485	6.37e-07	0.000977726	11	71948674	INPPL1	Body	N_Shelf	No
cg26829990	0.168305	0.033035	5.09475	6.38e-07	0.000977726	12	110309563	GLTP	Body		No
cg05140881	-0.484835	0.0951815	-5.0938	6.41e-07	0.000980391	17	1010485	ABR	Body	N_Shore	No
cg11296933	0.374837	0.0735985	5.09301	6.43e-07	0.000982336	2	143886567	ARHGAP15	TSS1500		No
cg27571329	-0.513564	0.100918	-5.08895	6.56e-07	0.000999904	1	59859555	FGGY	Body		No
cg06586676	-0.250019	0.0491422	-5.08766	6.6e-07	0.00100326	1	32536516			N_Shore	No
cg22333722	-0.284952	0.0560146	-5.08711	6.62e-07	0.00100326	15	42325328	PLA2G4E	Body		No
cg01633958	-0.283964	0.0558609	-5.08342	6.74e-07	0.0010138	4	8183761				No
cg04015687	0.279123	0.0549084	5.08343	6.74e-07	0.0010138	5	16510489	FAM134B	TSS1500		No
cg26387409	0.152778	0.0300504	5.08405	6.72e-07	0.0010138	7	107383206	CBLL1	TSS1500	N_Shore	No
cg05329280	-0.286148	0.0563207	-5.08069	6.83e-07	0.00102269	20	5192635				No
cg15200679	-0.334969	0.0659327	-5.08047	6.83e-07	0.00102269	13	100537363	CLYBL	Body		No
cg08861036	-0.300915	0.0592438	-5.07927	6.87e-07	0.00102566	3	140954809	PXYLP1	5'UTR	S_Shelf	No
cg26392367	0.401092	0.0789689	5.07911	6.88e-07	0.00102566	17	17566891				No
cg11731173	0.567269	0.111753	5.07612	6.98e-07	0.0010368	10	11219043	CELF2	Body		No
cg13236904	-0.332934	0.0656812	-5.06894	7.22e-07	0.00106559	17	37862427	ERBB2	5'UTR		No
cg17685731	0.400083	0.0789605	5.06688	7.3e-07	0.00107236	1	167298151	POU2F1	TSS200		No
cg20137868	-0.319607	0.0630767	-5.06695	7.29e-07	0.00107236	17	55976493	CUEDC1	5'UTR		No
cg25591175	-0.319259	0.0630435	-5.0641	7.39e-07	0.00108484	15	72378909	MYO9A	5'UTR		No
cg01716875	-0.242912	0.047971	-5.06371	7.41e-07	0.00108493	6	45709446				No
cg12137935	-0.270334	0.0533953	-5.06288	7.44e-07	0.00108734	9	139045279				No
cg03339592	0.406336	0.0802845	5.0612	7.5e-07	0.00108841	5	167212233	TENM2	Body		No
cg15031014	0.171923	0.0339627	5.06209	7.47e-07	0.00108841	16	58651882	CNOT1	5'UTR		No
cg22153516	-0.347355	0.0686258	-5.06158	7.48e-07	0.00108841	16	67475696	ATP6V0D1	Body		No
cg26873754	-0.305004	0.0602589	-5.06156	7.48e-07	0.00108841	1	24193728	FUCA1	Body	N_Shore	No
cg09481121	0.400578	0.0792231	5.05633	7.68e-07	0.00111223	5	78985425	CMYA5	TSS1500		No
cg17967310	-0.266	0.0526169	-5.05541	7.71e-07	0.00111522	14	50417728				No
cg00847691	0.419382	0.0829709	5.05457	7.74e-07	0.00111717	8	37432323				No
cg05806906	-0.297736	0.0589097	-5.0541	7.76e-07	0.00111717	2	238499186	RAB17	5'UTR		No
cg02100313	-0.279036	0.0552417	-5.05119	7.87e-07	0.00113008	9	131841120			N_Shore	No
cg10984084	-0.443313	0.087838	-5.04693	8.03e-07	0.0011514	16	50753415	NOD2	Body		No
cg25993152	0.763492	0.151313	5.04578	8.07e-07	0.00115574	X	52840736	XAGE5	TSS1500		No
cg07089621	0.346109	0.0686113	5.04449	8.12e-07	0.00115689	7	106973572	COG5	Body		No
cg21569576	-0.379366	0.075195	-5.0451	8.1e-07	0.00115689	5	137797130			N_Shelf	No
cg22585466	-0.222686	0.0441445	-5.04449	8.12e-07	0.00115689	8	95278729				No
cg02253040	-0.343225	0.0680853	-5.0411	8.26e-07	0.00117177	12	7096280	LPCAT3	Body		No
cg14168690	0.486607	0.0965737	5.03872	8.35e-07	0.0011832	21	32819053	TIAM1	5'UTR		No
cg05875486	-0.367262	0.0729112	-5.03711	8.42e-07	0.00119029	11	655245	DEAF1	Body		No
cg18521518	-0.269849	0.0535862	-5.03578	8.47e-07	0.00119583	7	140201836				No
cg08131891	-0.364767	0.0724537	-5.03448	8.52e-07	0.00120095	15	49328224	SECISBP2L	Body		No
cg16031373	-0.29338	0.0582777	-5.03417	8.54e-07	0.00120095	17	16821922				No
cg13772503	0.149664	0.029756	5.0297	8.72e-07	0.00122486	3	176918271			S_Shelf	No
cg07675495	-0.311265	0.0618927	-5.02911	8.75e-07	0.00122621	3	139195497	RBP2	TSS200		No
cg10604728	-0.337125	0.0670653	-5.02682	8.84e-07	0.00123549	20	6747351	BMP2	TSS1500	N_Shore	No
cg05421258	-0.359146	0.0714653	-5.02546	8.9e-07	0.00124148	3	128711999	KIAA1257	Body	N_Shore	No
cg03465484	-0.425027	0.084598	-5.02408	8.96e-07	0.001245	6	106056640				No
cg04909225	0.401513	0.0800438	5.01617	9.3e-07	0.00128045	14	104483540	TDRD9	Body		No
cg07652954	0.199673	0.0398019	5.01666	9.28e-07	0.00128045	12	130391771			S_Shelf	No
cg13250592	0.618845	0.123369	5.01619	9.3e-07	0.00128045	2	236410085	AGAP1	Body		No
cg04601779	-0.267276	0.0533246	-5.01225	9.48e-07	0.00129502	3	72200396	LINC00870	TSS200		No
cg12656681	0.319007	0.0636425	5.01249	9.47e-07	0.00129502	5	72592688			N_Shore	No
cg24640360	-0.34504	0.0688335	-5.01267	9.46e-07	0.00129502	16	28597256	CCDC101	Body		No
cg25997979	0.264525	0.0527778	5.01205	9.49e-07	0.00129502	10	80897742	ZMIZ1	5'UTR		No
cg04631897	-0.323606	0.064574	-5.0114	9.52e-07	0.00129688	16	50753188	NOD2	Body		No
cg04586332	0.300732	0.0600384	5.009	9.63e-07	0.00130967	22	45659810				No
cg24426794	0.356384	0.0711836	5.00655	9.74e-07	0.00131847	10	30072263				No
cg12188178	-0.31347	0.0626537	-5.00321	9.9e-07	0.00133693	19	8194205	FBN3	Body		No
cg27370038	0.26116	0.052209	5.00219	9.95e-07	0.00133953	1	7480669	CAMTA1	Body		No
cg14114761	-0.431112	0.0862097	-5.00074	1e-06	0.00134664	2	187291076				No
cg23732431	0.318722	0.0637707	4.99793	1.02e-06	0.00136035	5	75769711	IQGAP2	Body		No
cg22913259	-0.28153	0.0563436	-4.99665	1.02e-06	0.0013664	1	180137456	QSOX1	Body		No
cg17244980	0.36139	0.0723865	4.99251	1.04e-06	0.00139134	10	49664616	ARHGAP22	Body		No
cg26628031	-0.249607	0.0500171	-4.99043	1.05e-06	0.0014029	8	95918790				No
cg04666830	0.339131	0.0680123	4.98632	1.07e-06	0.00142597	1	156786617	SH2D2A	TSS1500	S_Shelf	No
cg00113708	-0.351022	0.0704093	-4.98546	1.08e-06	0.00142953	8	124731025	ANXA13	Body		No
cg15978502	0.341052	0.0684188	4.98477	1.08e-06	0.0014319	10	15150475	NMT2	3'UTR		No
cg14705496	-0.521384	0.104625	-4.98334	1.09e-06	0.00143934	1	48710964	SLC5A9	Body		No
cg23157948	0.24471	0.0491195	4.98193	1.1e-06	0.00144667	12	130907060	RIMBP2	Body	N_Shore	No
cg15727188	-0.477203	0.0957951	-4.9815	1.1e-06	0.0014473	1	3139867	PRDM16	Body		No
cg05428698	0.373136	0.0749318	4.97968	1.11e-06	0.00145522	2	201456928	AOX1	Body		No
cg22124697	-0.300268	0.0602957	-4.97993	1.11e-06	0.00145522	12	93708430	LOC643339	Body		No
cg14947200	-0.234867	0.0471965	-4.97637	1.12e-06	0.00147119	1	14128574	PRDM2	Body		No
cg11366897	0.126241	0.0253728	4.97546	1.13e-06	0.00147323	17	40130146	DNAJC7	Body		No
cg27071397	-0.557004	0.111974	-4.97442	1.14e-06	0.00147779	8	99478938	STK3	Body		No
cg00796708	-0.298558	0.0600562	-4.97131	1.15e-06	0.001495	14	88491739	LINC01146	ExonBnd		No
cg19214178	-0.255411	0.051374	-4.9716	1.15e-06	0.001495	5	123625779	LINC01170	Body		No
cg11206473	0.183156	0.0368581	4.96922	1.16e-06	0.0015075	3	47553646	ELP6	Body	N_Shore	No
cg01725626	-0.326252	0.0656782	-4.96744	1.17e-06	0.00151315	6	111008787	CDK19	Body		No
cg06152926	-0.282017	0.0567892	-4.96604	1.18e-06	0.00151622	6	43057827	PTK7	Body		No
cg18349637	-0.40515	0.0815844	-4.96602	1.18e-06	0.00151622	9	88661458	GOLM1	Body		No
cg09380594	-0.34278	0.0690531	-4.96401	1.19e-06	0.00152832	14	67980422	TMEM229B	5'UTR	N_Shore	No
cg16422856	0.27382	0.0551843	4.96192	1.2e-06	0.00153875	12	121165630	ACADS	Body	S_Shore	No
cg17496431	-0.328685	0.0662556	-4.96087	1.21e-06	0.00154159	3	195904523				No
cg19006008	0.357062	0.0719717	4.96115	1.21e-06	0.00154159	19	16999768	F2RL3	TSS200	N_Shore	No
cg06500717	-0.571485	0.115214	-4.9602	1.21e-06	0.0015441	11	78625134	TENM4	Body		No
cg04544473	-0.47578	0.0959606	-4.95808	1.23e-06	0.00155725	4	153021978	LOC100996286	Body		No
cg10692321	-0.360456	0.0727272	-4.95628	1.24e-06	0.00156092	16	27225295	KDM8	Body		No
cg18680957	0.459851	0.0927655	4.95714	1.23e-06	0.00156092	11	72451249	ARAP1	5'UTR		No
cg19019403	-0.520152	0.104944	-4.95649	1.24e-06	0.00156092	12	31899879				No
cg26568397	-0.292177	0.0589504	-4.95632	1.24e-06	0.00156092	17	27192133				No
cg07709986	0.380502	0.0768211	4.95309	1.26e-06	0.00157741	2	145780638	TEX41	Body		No
cg10459174	-0.377634	0.07624	-4.95323	1.26e-06	0.00157741	5	76127047	F2RL1	Body		No
cg07459199	-0.357327	0.0721566	-4.9521	1.26e-06	0.00158093	6	158753402	TULP4	Body		No
cg14813069	0.399549	0.0806849	4.95197	1.26e-06	0.00158093	4	146408957	SMAD1	5'UTR		No
cg00417714	-0.314076	0.0634359	-4.95108	1.27e-06	0.00158521	7	150081435	ZNF775	5'UTR		No
cg14854525	0.329274	0.0665495	4.9478	1.29e-06	0.00159534	1	31263794				No
cg19533386	-0.275509	0.0556802	-4.94806	1.29e-06	0.00159534	7	143017866	CLCN1	Body		No
cg22592599	0.562001	0.113575	4.94826	1.28e-06	0.00159534	2	89137883				No
cg15177618	-0.239251	0.048362	-4.94708	1.29e-06	0.00159597	20	48670753				No
cg24372455	0.299125	0.0604643	4.94713	1.29e-06	0.00159597	7	44297678	CAMK2B	Body		No
cg06805844	0.521483	0.105454	4.94514	1.3e-06	0.0016083	1	63091395	DOCK7	Body		No
cg27613227	0.348053	0.0704502	4.94041	1.33e-06	0.00163964	21	46558290	ADARB1	5'UTR	S_Shelf	No
cg07738820	0.4241	0.0858526	4.93986	1.34e-06	0.00164145	5	180230494	MGAT1	TSS1500	S_Shore	No
cg04491766	-0.393808	0.0797395	-4.93868	1.34e-06	0.00164573	10	12222685	NUDT5	Body		No
cg10149807	-0.354198	0.0717638	-4.93561	1.36e-06	0.00165984	10	6314061				No
cg02383650	-0.32671	0.0662059	-4.93476	1.37e-06	0.00166383	11	3050362	CARS	Body		No
cg15514868	-0.345852	0.0700891	-4.93447	1.37e-06	0.00166383	3	9358861				No
cg07095956	-0.294674	0.059744	-4.93227	1.39e-06	0.00167626	16	24887744	SLC5A11	Body		No
cg12312080	-0.0179171	0.00363317	-4.93152	1.39e-06	0.00167968	14	88655722	KCNK10	Body		No
cg13815686	0.250629	0.0508454	4.92924	1.41e-06	0.00169038	19	23578686	ZNF91	TSS1500		No
cg19493336	0.321676	0.0652684	4.9285	1.41e-06	0.00169377	9	90937940				No
cg00456979	0.380151	0.0771946	4.92458	1.44e-06	0.00171932	2	242908334	LINC01237	Body		No
cg01914144	-0.411141	0.0834959	-4.92409	1.44e-06	0.00171932	11	35132801				No
cg14334769	0.528358	0.1073	4.9241	1.44e-06	0.00171932	X	30611183				No
cg27044180	-0.37253	0.075643	-4.92484	1.44e-06	0.00171932	7	55256728	EGFR-AS1	TSS200		No
cg17929832	-0.250407	0.0508661	-4.92287	1.45e-06	0.00172666	15	90572042	ZNF710	5'UTR		No
cg06717222	-0.289968	0.0589264	-4.92086	1.46e-06	0.00173808	14	23593018				No
cg26475514	-0.334427	0.0679581	-4.92107	1.46e-06	0.00173808	4	25070753				No
cg16415593	-0.295179	0.0599986	-4.91977	1.47e-06	0.00174216	22	36700107	MYH9	Body		No
cg25123814	-0.260821	0.0530152	-4.91974	1.47e-06	0.00174216	11	46494341	AMBRA1	Body		No
cg18812956	0.329147	0.0669293	4.91784	1.48e-06	0.00175534	3	19987665	RAB5A	TSS1500	N_Shore	No
cg24543944	0.283342	0.057627	4.91683	1.49e-06	0.00176111	16	75182035	ZFP1	TSS1500	N_Shore	No
cg10121121	0.46602	0.0947916	4.91626	1.49e-06	0.00176332	7	39016965	POU6F2	TSS1500	S_Shore	No
cg08377894	-0.320647	0.0652564	-4.91364	1.51e-06	0.00177739	11	72493889	MIR4692	TSS1500	S_Shore	No
cg20743236	0.331534	0.0674761	4.91335	1.51e-06	0.00177739	2	31542787				No
cg27606189	0.428048	0.0871129	4.91371	1.51e-06	0.00177739	1	19426535	UBR4	Body		No
cg20845670	-0.718069	0.146207	-4.91131	1.53e-06	0.00179195	4	16080944	PROM1	5'UTR	N_Shelf	No
cg21780440	0.10515	0.0214226	4.90834	1.55e-06	0.00181193	11	9232315	DENND5A	Body		No
cg05690539	-0.268773	0.0547625	-4.90796	1.55e-06	0.00181202	1	32536528			N_Shore	No
cg07147234	-0.176409	0.0359451	-4.90773	1.56e-06	0.00181202	12	56522077	ESYT1	5'UTR	N_Shore	No
cg19623226	-0.376367	0.0767334	-4.90487	1.58e-06	0.00182612	11	12108103				No
cg01624035	-0.323394	0.0659746	-4.9018	1.6e-06	0.00184025	1	235035554				No
cg10207219	0.348363	0.0710591	4.90244	1.59e-06	0.00184025	19	42041629	LINC01480	TSS1500		No
cg23992672	-0.28634	0.0584133	-4.90196	1.6e-06	0.00184025	20	62633123	PRPF6	Body		No
cg03357620	-0.266508	0.0543893	-4.90002	1.61e-06	0.00184989	13	53426826			S_Shore	No
cg14659564	0.379344	0.0774358	4.89882	1.62e-06	0.00185772	12	100795434	SLC17A8	Body		No
cg14678707	-0.270924	0.0553153	-4.89782	1.63e-06	0.00186382	8	21626686	GFRA2	Body		No
cg07409443	0.385051	0.0786368	4.89658	1.64e-06	0.00186953	10	36923818				No
cg20441884	0.328239	0.0670409	4.89611	1.64e-06	0.00187104	12	105158654				No
cg02603857	-0.277912	0.0567764	-4.89485	1.65e-06	0.00187947	20	42999778	HNF4A	5'UTR		No
cg11941455	-0.262915	0.0537341	-4.8929	1.67e-06	0.00188374	11	72399575	ARAP1	ExonBnd		No
cg12144870	0.226918	0.0463756	4.89304	1.67e-06	0.00188374	18	29525892			S_Shelf	No
cg20512466	-0.327569	0.0669465	-4.89299	1.67e-06	0.00188374	17	38179782	MED24	Body		No
cg25093608	-0.264713	0.0540924	-4.89373	1.66e-06	0.00188374	16	81615181	CMIP	Body		No
cg05860713	-0.342144	0.069976	-4.88944	1.69e-06	0.00190495	21	38092184	SIM2	Body		No
cg00914495	0.100031	0.0204692	4.88692	1.71e-06	0.00192393	17	57707232	CLTC	Body		No
cg12793262	0.380997	0.0780042	4.88431	1.74e-06	0.00193964	4	170571540	CLCN3	Body		No
cg25138076	-0.259641	0.0531578	-4.88435	1.74e-06	0.00193964	6	149766127				No
cg15565987	0.363946	0.0745242	4.8836	1.74e-06	0.00194346	1	89357945	GTF2B	TSS1500	S_Shore	No
cg01157496	0.297324	0.0608919	4.88281	1.75e-06	0.00194405	15	70551157				No
cg10600749	-0.541948	0.110994	-4.88267	1.75e-06	0.00194405	20	48853869				No
cg17212919	0.4412	0.0903582	4.88278	1.75e-06	0.00194405	5	17260652	BASP1	5'UTR		No
cg25132230	0.362774	0.0743348	4.88028	1.77e-06	0.00196323	1	198608383	PTPRC	5'UTR		No
cg02516820	-0.406944	0.0834164	-4.87847	1.78e-06	0.00197723	2	158983189	UPP2	Body		No
cg02693498	-0.345305	0.0708051	-4.87684	1.8e-06	0.00198969	13	24758821	SPATA13	Body		No
cg01341997	0.162494	0.0333471	4.8728	1.83e-06	0.00202215	20	39778416	PLCG1	Body		No
cg21403762	-0.312646	0.0642152	-4.86873	1.87e-06	0.00205817	13	111160550	COL4A2-AS1	TSS200	N_Shelf	No
cg06315799	0.31218	0.0641408	4.86711	1.88e-06	0.00207001	6	111872201	TRAF3IP2-AS1	Body		No
cg20828678	-0.251272	0.0516286	-4.86693	1.88e-06	0.00207001	1	27272940	NUDC	3'UTR		No
cg03336861	-0.266632	0.0548182	-4.86393	1.91e-06	0.00209079	10	43571392	RET	TSS1500	N_Shore	No
cg19411980	-0.299349	0.0615533	-4.86325	1.92e-06	0.00209079	17	18056388	MYO15A	Body		No
cg24856258	-0.0214943	0.00442003	-4.86293	1.92e-06	0.00209079	15	41952827	MGA	5'UTR	Island	No
cg27494897	-0.422438	0.0868716	-4.86278	1.92e-06	0.00209079	2	151061125				No
cg06991078	-0.249133	0.0512436	-4.86174	1.93e-06	0.00209821	9	131655627	LRRC8A	5'UTR		No
cg04543314	0.296104	0.0609127	4.86112	1.93e-06	0.00210152	2	192568210	LOC105747689	Body		No
cg04077322	-0.391711	0.0806357	-4.85778	1.96e-06	0.00212879	22	18373047	MICAL3	Body		No
cg07491975	-0.333907	0.0687696	-4.85545	1.99e-06	0.00214355	3	4448600	SUMF1	Body		No
cg11361270	0.219363	0.0451985	4.85333	2.01e-06	0.00216196	7	22705291	LOC401312	TSS200	Island	No
cg18068762	-0.441888	0.0910581	-4.85281	2.01e-06	0.00216436	2	150954975				No
cg14268928	-0.31146	0.0641853	-4.85251	2.01e-06	0.00216455	17	77825533				No
cg13823492	0.255392	0.0526362	4.85202	2.02e-06	0.00216671	10	64397076	ZNF365	5'UTR		No
cg00661777	0.499783	0.103022	4.85122	2.03e-06	0.00217196	7	106511741	PIK3CG	Body	S_Shelf	No
cg02973823	0.184369	0.0380094	4.85062	2.03e-06	0.00217457	17	73552728	LLGL2	Body		No
cg05408831	0.305536	0.062992	4.8504	2.03e-06	0.00217457	5	179220797	LTC4S	TSS200	N_Shore	No
cg15766722	-0.336585	0.0694033	-4.8497	2.04e-06	0.00217617	9	134258666				No
cg26090399	0.2619	0.054009	4.84918	2.05e-06	0.00217838	8	69534911	C8orf34	Body		No
cg24796546	-0.715048	0.147498	-4.84784	2.06e-06	0.00218922	7	4133359	SDK1	Body		No
cg09268718	0.268534	0.0554014	4.84706	2.07e-06	0.00219094	17	1546403	SCARF1	Body	N_Shore	No
cg15016639	0.341525	0.0704943	4.84471	2.09e-06	0.00220699	5	159434517				No
cg08138574	-0.341015	0.0703949	-4.84432	2.09e-06	0.00220816	6	16748160	ATXN1	5'UTR		No
cg12537546	0.363238	0.0750263	4.84147	2.12e-06	0.00223469	17	6919153	RNASEK-C17orf49	Body	S_Shore	No
cg01193555	-0.578987	0.119614	-4.84047	2.13e-06	0.00223877	4	16080097	PROM1	5'UTR		No
cg06053844	-0.278411	0.05752	-4.84025	2.13e-06	0.00223877	6	3870115				No
cg11397301	-0.310187	0.0640887	-4.83996	2.13e-06	0.00223893	15	32933661	SCG5	TSS1500		No
cg17695781	0.206153	0.0426214	4.83685	2.17e-06	0.0022658	14	102797878	ZNF839	Body		No
cg00659068	0.388504	0.080331	4.83629	2.17e-06	0.0022688	2	158325964				No
cg02172262	-0.45034	0.0931481	-4.83466	2.19e-06	0.00228305	12	58288057			N_Shelf	No
cg13627828	0.251252	0.0519809	4.83354	2.2e-06	0.00229204	11	74148585				No
cg01315054	-0.26793	0.0554932	-4.82817	2.25e-06	0.00234398	22	39869399	MGAT3	5'UTR		No
cg02476190	-0.391925	0.0811827	-4.82769	2.26e-06	0.00234623	7	2900280				No
cg05523839	-0.305502	0.0632972	-4.82646	2.27e-06	0.0023566	17	17135379	FLCN	5'UTR		No
cg01341014	0.305654	0.0633661	4.82362	2.3e-06	0.00238185	5	71435001	MAP1B	Body		No
cg16299358	-0.334885	0.0694466	-4.82219	2.32e-06	0.00239464	2	240271171	HDAC4	Body		No
cg24430528	0.240053	0.0497992	4.82042	2.34e-06	0.00241131	4	76599500	G3BP2	TSS1500	S_Shore	No
cg09448759	-0.271053	0.0562593	-4.81793	2.36e-06	0.0024332	17	19563891	ALDH3A2	Body		No
cg25774801	-0.328336	0.0681583	-4.81725	2.37e-06	0.00243779	1	230516711	PGBD5	Body		No
cg22955387	-0.442134	0.0917951	-4.81654	2.38e-06	0.00244284	X	133680468	MGC16121	Body	Island	No
cg10269448	-0.245251	0.050929	-4.81554	2.39e-06	0.00244847	6	160506503	IGF2R	Body		No
cg20007410	-0.326678	0.067839	-4.8155	2.39e-06	0.00244847	17	77825389				No
cg19922825	-0.267263	0.055509	-4.81476	2.4e-06	0.00245378	2	45029543			N_Shore	No
cg07345934	0.333284	0.069229	4.81422	2.41e-06	0.00245686	1	31845943	FABP3	TSS200		No
cg07583094	0.285913	0.0594036	4.81307	2.42e-06	0.00246694	22	45659802				No
cg03530294	0.343801	0.0714579	4.81124	2.44e-06	0.00248479	22	36553146	APOL3	Body		No
cg08234418	0.247515	0.0514727	4.80868	2.47e-06	0.00250719	10	7376726	SFMBT2	Body		No
cg13618984	-0.318225	0.0661797	-4.80849	2.47e-06	0.00250719	10	81932957	ANXA11	5'UTR		No
cg23635546	0.210399	0.0437589	4.80815	2.47e-06	0.00250807	1	20802470				No
cg01479490	-0.314546	0.0654718	-4.8043	2.52e-06	0.00255	20	33856929	MMP24	Body		No
cg10011391	0.401672	0.0836148	4.80384	2.52e-06	0.00255219	9	100436360				No
cg26441910	-0.24115	0.0502043	-4.80338	2.53e-06	0.00255453	16	584220	SOLH	5'UTR	N_Shelf	No
cg19617897	-0.314623	0.0655271	-4.80142	2.55e-06	0.00257456	15	71818628	THSD4	Body		No
cg09915579	0.272347	0.0567622	4.79804	2.59e-06	0.00260861	17	75401069	2021-09-09	TSS200	S_Shelf	No
cg16645453	-0.266408	0.0555276	-4.79776	2.6e-06	0.00260886	14	65492838	FNTB	Body		No
cg21924413	-0.358116	0.0746972	-4.79423	2.64e-06	0.00264197	1	27272402	NUDC	Body		No
cg07987439	-0.310921	0.0648605	-4.79368	2.64e-06	0.00264541	1	235116922				No
cg19421342	-0.381029	0.0795011	-4.79275	2.66e-06	0.00265355	16	15700151	KIAA0430	Body		No
cg23436396	0.520453	0.108618	4.79157	2.67e-06	0.00266154	1	198978799	LINC01222	Body		No
cg26169659	-0.523529	0.109257	-4.79173	2.67e-06	0.00266154	6	2229473	GMDS	Body		No
cg13933109	-0.438968	0.0916549	-4.78936	2.7e-06	0.00268561	2	204468913				No
cg20141502	-0.382563	0.0798901	-4.78862	2.71e-06	0.0026882	16	28922391	RABEP2	ExonBnd		No
cg22043586	0.298679	0.06237	4.78883	2.7e-06	0.0026882	12	90025378	ATP2B1	Body		No
cg04401558	-0.272252	0.0568625	-4.7879	2.72e-06	0.00269392	5	171595149	STK10	Body		No
cg09722789	-0.311211	0.0650366	-4.78517	2.75e-06	0.00272136	22	47085209	CERK	Body	S_Shelf	No
cg10500011	0.285966	0.0597745	4.78408	2.76e-06	0.00272849	7	27777691	TAX1BP1	TSS1500	N_Shore	No
cg16761098	0.359181	0.0751499	4.77953	2.82e-06	0.00277626	1	167302476	POU2F1	Body		No
cg05074739	-0.2952	0.0617925	-4.77728	2.85e-06	0.00279849	16	618794	NHLRC4	3'UTR	N_Shore	No
cg04629247	0.22755	0.0476471	4.77574	2.87e-06	0.00281498	13	25494305	CENPJ	5'UTR	N_Shelf	No
cg21445096	-0.333336	0.0698017	-4.77547	2.88e-06	0.00281518	18	19600226				No
cg16411054	0.315924	0.066172	4.77429	2.89e-06	0.00282368	19	6674997				No
cg00434384	-0.428176	0.0897093	-4.77293	2.91e-06	0.0028347	8	61858240				No
cg08106392	0.300348	0.0629251	4.77311	2.91e-06	0.0028347	7	44297585	CAMK2B	Body		No
cg07139440	0.242961	0.0509106	4.7723	2.92e-06	0.00283731	1	151030981	CDC42SE1	5'UTR	N_Shore	No
cg27302151	-0.316014	0.0662197	-4.77221	2.92e-06	0.00283731	20	36688344	RPRD1B	Body		No
cg08424133	-0.337382	0.0707171	-4.77086	2.94e-06	0.00284819	15	39727283				No
cg14743983	0.213672	0.0447867	4.77089	2.94e-06	0.00284819	21	46102984	C21orf29	Body		No
cg13510759	-0.443851	0.0930957	-4.76769	2.98e-06	0.00287645	18	42419298	SETBP1	Body		No
cg00758195	-0.261079	0.0547873	-4.76531	3.01e-06	0.00290101	15	74562168	CCDC33	Body		No
cg11513546	-0.189082	0.0396809	-4.76507	3.02e-06	0.00290101	5	38974566	RICTOR	Body		No
cg27298552	0.206818	0.0434078	4.76454	3.02e-06	0.00290148	1	156633179				No
cg21506419	-0.318134	0.0667922	-4.76304	3.05e-06	0.00291453	11	3828829	PGAP2	5'UTR	N_Shore	No
cg02871968	-0.310311	0.0651677	-4.76173	3.06e-06	0.00292862	2	242290474	2021-09-02	3'UTR		No
cg04791448	-0.293944	0.0617384	-4.76112	3.07e-06	0.00293348	5	138854680				No
cg00819078	-0.458098	0.09624	-4.75995	3.09e-06	0.00294577	5	16615081	FAM134B	Body	N_Shore	No
cg22741358	-0.428599	0.090052	-4.75946	3.1e-06	0.00294902	3	55539437				No
cg25110204	-0.399039	0.0838542	-4.75873	3.11e-06	0.00295549	6	15908438				No
cg01707943	0.443869	0.0932918	4.75786	3.12e-06	0.00295877	1	192574382				No
cg11561267	-0.260301	0.0547112	-4.75773	3.12e-06	0.00295877	5	134294476	PCBD2	Body		No
cg23752642	-0.30327	0.0637373	-4.75812	3.11e-06	0.00295877	6	84141547	ME1	TSS1500	S_Shore	No
cg12952880	-0.53628	0.112725	-4.75742	3.12e-06	0.00295953	8	61150848	CA8	Body		No
cg09750115	0.212346	0.0446447	4.75635	3.14e-06	0.00297064	8	33418796	RNF122	Body		No
cg01289804	0.198405	0.041719	4.75574	3.15e-06	0.00297254	19	10597498	KEAP1	Body		No
cg24389494	-0.282187	0.0593364	-4.75571	3.15e-06	0.00297254	2	128229403				No
cg04914875	-0.325235	0.0684055	-4.75452	3.17e-06	0.00298533	20	62633116	PRPF6	Body		No
cg12820291	-0.423058	0.0889931	-4.75383	3.18e-06	0.00299142	20	23439751				No
cg15629467	-0.262496	0.0552253	-4.75319	3.19e-06	0.00299673	18	33093475				No
cg17177121	0.390688	0.0822039	4.75267	3.19e-06	0.00299697	17	28033562	SSH2	Body		No
cg22124149	-0.263466	0.0554354	-4.75268	3.19e-06	0.00299697	1	159116912				No
cg06246100	-0.300697	0.0633011	-4.75026	3.23e-06	0.00302336	3	128628983	ACAD9	ExonBnd		No
cg13779682	-0.338587	0.0712836	-4.74986	3.23e-06	0.00302539	1	11131308	EXOSC10	Body		No
cg02893529	0.274108	0.0577192	4.74899	3.25e-06	0.00302798	17	17566896				No
cg21051791	0.402988	0.0848587	4.74893	3.25e-06	0.00302798	6	137355264	IL20RA	Body		No
cg26219523	-0.288132	0.0606689	-4.74926	3.24e-06	0.00302798	5	154214787	FAXDC2	Body		No
cg01571223	0.220523	0.0464474	4.7478	3.27e-06	0.00303533	7	7621509	MIOS	Body		No
cg09765987	-0.310099	0.0653214	-4.74728	3.27e-06	0.00303533	1	108588566				No
cg12397602	-0.363049	0.0764741	-4.74734	3.27e-06	0.00303533	16	84611285	COTL1	Body		No
cg17164249	0.198612	0.0418386	4.74709	3.28e-06	0.00303533	21	16805446				No
cg20690768	0.273857	0.0576915	4.74692	3.28e-06	0.00303533	12	50586089	LIMA1	Body		No
cg23045091	-0.260977	0.0549688	-4.74773	3.27e-06	0.00303533	8	27224112	PTK2B	5'UTR		No
cg09744448	0.365677	0.0770729	4.74456	3.31e-06	0.00306137	5	156998546	ADAM19	Body	N_Shelf	No
cg12343497	-0.347798	0.0733164	-4.7438	3.33e-06	0.00306514	5	170199427				No
cg25692066	-0.43814	0.0923599	-4.74383	3.33e-06	0.00306514	10	105587978	SH3PXD2A	Body		No
cg04058301	-0.286473	0.0604005	-4.74288	3.34e-06	0.00307451	3	128782838				No
cg25724460	-0.300816	0.0634302	-4.74247	3.35e-06	0.00307693	17	48179452	PDK2	Body	N_Shelf	No
cg14266423	-0.324331	0.0684122	-4.74084	3.37e-06	0.00309304	13	106632013				No
cg24425745	0.453737	0.0957161	4.74045	3.38e-06	0.00309509	3	185743062				No
cg00148608	0.312275	0.0658852	4.73968	3.39e-06	0.00309903	11	56700198				No
cg24758286	0.37274	0.078642	4.73971	3.39e-06	0.00309903	8	64127658				No
cg16735465	0.373201	0.0787625	4.7383	3.41e-06	0.00310818	8	25240391	DOCK5	Body		No
cg07627002	-0.2076	0.0438323	-4.73624	3.44e-06	0.00312378	11	65849129	PACS1	Body		No
cg11020894	-0.470551	0.0993476	-4.73641	3.44e-06	0.00312378	3	186659238	ST6GAL1	5'UTR		No
cg18776698	0.329888	0.0696556	4.73598	3.45e-06	0.00312397	4	170190271	SH3RF1	Body	N_Shore	No
cg12307404	-0.249012	0.0526064	-4.73349	3.49e-06	0.00314934	3	186270493	TBCCD1	Body		No
cg15050056	-0.260343	0.0550078	-4.73285	3.5e-06	0.003152	17	37412985	FBXL20	3'UTR		No
cg03589967	0.340854	0.0720354	4.73176	3.51e-06	0.00316037	2	64450561				No
cg06960356	-0.277603	0.0586772	-4.73101	3.53e-06	0.00316768	11	2596416	KCNQ1	Body	Island	No
cg25153852	-0.39231	0.0829374	-4.7302	3.54e-06	0.00317598	1	27867322	AHDC1	3'UTR		No
cg03218093	-0.303375	0.0641487	-4.72924	3.55e-06	0.00318641	9	92276541	UNQ6494	Body		No
cg22046921	0.174457	0.0369008	4.72774	3.58e-06	0.00320491	17	54966201	TRIM25	3'UTR		No
cg17269913	0.242597	0.0513173	4.7274	3.58e-06	0.00320633	2	175435544	WIPF1	Body		No
cg11994053	-0.472122	0.0999423	-4.72395	3.64e-06	0.00323251	12	95711891				No
cg13805183	-0.527145	0.111565	-4.725	3.62e-06	0.00323251	6	167554790				No
cg16753353	-0.265514	0.0562021	-4.72427	3.64e-06	0.00323251	2	101947420				No
cg19370181	-0.377523	0.0799061	-4.72459	3.63e-06	0.00323251	7	27299952				No
cg22150779	-0.242324	0.0512967	-4.72398	3.64e-06	0.00323251	17	56015621	CUEDC1	5'UTR		No
cg13644402	-0.296463	0.0628082	-4.72013	3.71e-06	0.0032751	1	25524172				No
cg09561692	-0.272659	0.0577702	-4.71973	3.71e-06	0.00327761	11	7618711	PPFIBP2	Body		No
cg17428065	0.277354	0.0587758	4.71884	3.73e-06	0.00328381	22	17586804	IL17RA	Body	N_Shelf	No
cg12826052	-0.27602	0.0584979	-4.71845	3.73e-06	0.0032861	4	57138400	KIAA1211	5'UTR		No
cg07285764	-0.221562	0.0469769	-4.71641	3.77e-06	0.00330544	12	52408906	GRASP	Body	Island	No
cg07950457	0.402585	0.0853659	4.71599	3.78e-06	0.00330544	12	94121776	CRADD	Body		No
cg11525226	-0.24704	0.0523897	-4.71543	3.79e-06	0.0033079	6	36896588	C6orf89	3'UTR		No
cg24189973	0.239577	0.0508078	4.71536	3.79e-06	0.0033079	22	42483471	NDUFA6	Body	N_Shelf	No
cg10459430	0.420032	0.0890897	4.71471	3.8e-06	0.0033141	1	93685227	CCDC18	Body		No
cg16011130	-0.39442	0.0836613	-4.71448	3.8e-06	0.0033141	4	85603217	WDFY3	Body		No
cg17303059	-0.268277	0.0569096	-4.71409	3.81e-06	0.00331643	16	17371751	XYLT1	Body		No
cg01022801	-0.177127	0.037576	-4.71383	3.81e-06	0.00331684	8	38794702	PLEKHA2	Body		No
cg09316306	0.470674	0.0998796	4.71241	3.84e-06	0.0033348	4	38807337	TLR1	TSS1500		No
cg14889032	-0.517729	0.109891	-4.7113	3.86e-06	0.00334461	2	153329111	FMNL2	Body		No
cg15155631	-0.301901	0.0640862	-4.71086	3.87e-06	0.00334773	1	24435115	MYOM3	Body		No
cg24999192	0.275798	0.058556	4.70999	3.88e-06	0.00335761	17	46258822	SKAP1	Body		No
cg05647337	-0.306279	0.0650326	-4.70962	3.89e-06	0.00335967	20	48863622				No
cg14530655	-0.438963	0.0932342	-4.70817	3.91e-06	0.00337826	13	29041214	FLT1	Body		No
cg16441384	-0.277298	0.058926	-4.70587	3.95e-06	0.00341019	7	130675517	LINC-PINT	Body		No
cg16812503	-0.325411	0.0691663	-4.70477	3.97e-06	0.00342383	11	707873	EPS8L2	5'UTR	S_Shore	No
cg25272659	-0.235348	0.0500263	-4.70447	3.98e-06	0.00342475	17	36069154	HNF1B	Body		No
cg14989316	-0.212461	0.0451806	-4.70248	4.02e-06	0.00344989	10	80757927	LOC283050	Body		No
cg26943346	0.492625	0.10476	4.7024	4.02e-06	0.00344989	17	13210190				No
cg25209368	-0.0942016	0.0200376	-4.70124	4.04e-06	0.00346098	2	60115317				No
cg25236535	0.61919	0.131822	4.69717	4.11e-06	0.00351813	3	157147679	VEPH1	Body		No
cg09684160	-0.162701	0.0346448	-4.69627	4.13e-06	0.00352322	1	17054957			S_Shelf	No
cg10934068	0.476907	0.101552	4.69617	4.13e-06	0.00352322	6	509762	EXOC2	Body		No
cg21038941	-0.237222	0.0505137	-4.69618	4.13e-06	0.00352322	16	69385714	TMED6	TSS200		No
cg12495420	-0.309639	0.0659403	-4.69575	4.14e-06	0.00352613	2	64438154				No
cg04099632	0.260137	0.055422	4.69376	4.18e-06	0.00354574	12	108699412	CMKLR1	5'UTR		No
cg12199996	-0.32718	0.0697121	-4.6933	4.19e-06	0.00354574	7	150759633	SLC4A2	TSS200	S_Shelf	No
cg15236354	0.40595	0.0864857	4.69385	4.18e-06	0.00354574	1	240739803	GREM2	5'UTR		No
cg25759633	-0.205139	0.0437101	-4.69316	4.19e-06	0.00354574	1	161056461	PVRL4	Body		No
cg08417873	-0.29225	0.0622791	-4.69259	4.2e-06	0.00354814	17	39678675				No
cg23484446	-0.217059	0.0462561	-4.69256	4.2e-06	0.00354814	1	3614486	TP73	TSS200		No
cg08231525	0.423112	0.0901738	4.69218	4.21e-06	0.00355057	21	32505284	TIAM1	Body		No
cg09946714	-0.444924	0.0948384	-4.69139	4.22e-06	0.00355609	12	11878017	ETV6	Body		No
cg25573580	0.260746	0.0555852	4.69093	4.23e-06	0.00355988	8	144099252	LY6E	TSS1500	N_Shore	No
cg07348849	-0.488749	0.104214	-4.68985	4.25e-06	0.00356624	2	102584496				No
cg08092875	-0.293707	0.0626253	-4.68992	4.25e-06	0.00356624	9	135769942	TSC1	3'UTR		No
cg03443439	-0.271064	0.057805	-4.68929	4.26e-06	0.00356841	8	145643553	SLC39A4	TSS1500	S_Shore	No
cg12229001	-0.288073	0.0614324	-4.68927	4.26e-06	0.00356841	17	17467098	PEMT	Body	S_Shore	No
cg20650545	0.229927	0.0490553	4.68709	4.31e-06	0.00360012	19	39826677	GMFG	5'UTR		No
cg25427548	0.623256	0.132997	4.68625	4.32e-06	0.00361025	15	24765385				No
cg23040687	-0.271417	0.0579437	-4.68414	4.36e-06	0.00364113	14	59711560	DAAM1	5'UTR		No
cg06507186	-0.277018	0.0591668	-4.68198	4.41e-06	0.00366943	15	22941822	CYFIP1	Body	N_Shelf	No
cg13044930	-0.28076	0.05997	-4.68168	4.41e-06	0.00366943	22	37937160				No
cg27021622	-0.311145	0.0665132	-4.67794	4.49e-06	0.00372595	16	27639884	KIAA0556	Body		No
cg12083012	0.296421	0.063375	4.67726	4.5e-06	0.00373361	22	37703131	CYTH4	Body		No
cg24456358	0.383979	0.0821551	4.67383	4.57e-06	0.00378438	11	34376184	ABTB2	Body	N_Shelf	No
cg04181092	0.352551	0.0755045	4.66926	4.67e-06	0.00385938	3	19853266				No
cg03982819	-0.0680548	0.0145793	-4.6679	4.7e-06	0.00387485	19	58239158	ZNF671	TSS200	S_Shore	No
cg04593276	0.327526	0.0701685	4.66771	4.7e-06	0.00387485	3	93748627	STX19	TSS1500		No
cg24299398	0.382182	0.0818856	4.66727	4.71e-06	0.00387871	14	51280284	NIN	Body		No
cg05026650	0.237467	0.0508936	4.66595	4.74e-06	0.0038863	17	47288132	GNGT2	TSS1500		No
cg12036414	-0.230613	0.0494236	-4.66604	4.74e-06	0.0038863	8	42042656	PLAT	Body		No
cg19385479	-0.266785	0.057169	-4.6666	4.72e-06	0.0038863	8	49777669				No
cg26098386	-0.296316	0.0635013	-4.66629	4.73e-06	0.0038863	3	45552139	LARS2-AS1	TSS1500		No
cg14972478	-0.496563	0.106441	-4.66515	4.76e-06	0.0038925	3	72987896	GXYLT2	Body		No
cg03595951	0.308508	0.0661361	4.66475	4.76e-06	0.00389575	20	33534666	GSS	Body		No
cg00377239	-0.242647	0.0520563	-4.66123	4.84e-06	0.00392179	16	89549660	ANKRD11	Body		No
cg02129005	0.314728	0.0675165	4.6615	4.83e-06	0.00392179	2	86412960	IMMT	Body		No
cg04305908	-0.313549	0.0672673	-4.66123	4.84e-06	0.00392179	9	95964484	WNK2	Body		No
cg09265054	-0.389143	0.0834835	-4.66132	4.84e-06	0.00392179	8	145728138	GPT	TSS1500	S_Shore	No
cg12384923	-0.267764	0.0574388	-4.66173	4.83e-06	0.00392179	12	51013191	DIP2B	Body		No
cg18097014	-0.429601	0.0921678	-4.66107	4.84e-06	0.00392179	20	62321241	RTEL1-TNFRSF6B	Body	Island	No
cg19371800	0.351649	0.0754509	4.66063	4.85e-06	0.00392576	12	6902253	CD4	5'UTR		No
cg05072719	-0.35026	0.0752162	-4.65671	4.94e-06	0.00396259	20	61299592	SLCO4A1	Body		No
cg05498503	-0.316679	0.067996	-4.65732	4.93e-06	0.00396259	6	143224021	HIVEP2	5'UTR		No
cg21482658	-0.280173	0.060162	-4.65698	4.93e-06	0.00396259	7	142981712	TMEM139	TSS1500	N_Shelf	No
cg25123107	-0.262406	0.0563514	-4.6566	4.94e-06	0.00396259	13	107254580				No
cg26899249	-0.383833	0.0824273	-4.65662	4.94e-06	0.00396259	5	172352510	ERGIC1	Body		No
cg04026747	0.184877	0.0397416	4.65197	5.05e-06	0.00402711	1	1197551	UBE2J2	Body		No
cg14666322	-0.302863	0.0651108	-4.6515	5.06e-06	0.00402826	6	35403131				No
cg23245485	-0.25637	0.0551163	-4.65144	5.06e-06	0.00402826	12	6484219	SCNN1A	5'UTR		No
cg02361196	-0.294735	0.063396	-4.64912	5.11e-06	0.00405811	9	130866500	SLC25A25	Body		No
cg12617712	0.163122	0.035088	4.64894	5.12e-06	0.00405811	8	29615666	LOC101929450	Body		No
cg19799661	0.355764	0.0765204	4.64926	5.11e-06	0.00405811	9	273027	DOCK8	TSS200		No
cg26103904	-0.311749	0.0670914	-4.64662	5.17e-06	0.0040928	15	72102881	NR2E3	TSS200	N_Shore	No
cg21836275	0.571308	0.122963	4.64617	5.18e-06	0.0040933	12	104235298	NT5DC3	TSS1500	Island	No
cg18131456	0.584271	0.125799	4.64446	5.22e-06	0.00411691	2	218181687	DIRC3	Body		No
cg16176495	0.408625	0.0879927	4.64385	5.23e-06	0.00412423	2	193016788	TMEFF2	Body		No
cg22984349	0.270014	0.0581532	4.64315	5.25e-06	0.00413334	19	30479286	URI1	Body		No
cg23721348	0.34351	0.0739985	4.64212	5.28e-06	0.00414857	1	10127278	UBE4B	Body		No
cg09983749	0.329079	0.0709116	4.6407	5.31e-06	0.00415927	8	130559330	CCDC26	Body		No
cg14311838	-0.318311	0.0685871	-4.64097	5.3e-06	0.00415927	22	37917666			S_Shore	No
cg16209351	0.32147	0.0692659	4.64109	5.3e-06	0.00415927	11	85850230				No
cg18530568	0.374691	0.0807501	4.64013	5.32e-06	0.00416598	2	235353937				No
cg03404272	-0.31144	0.0671645	-4.63697	5.4e-06	0.00419865	4	81111507	PRDM8	5'UTR	S_Shore	No
cg09407810	0.452863	0.0976524	4.6375	5.39e-06	0.00419865	11	81498753				No
cg21865765	0.347585	0.0749603	4.63692	5.4e-06	0.00419865	20	52551344				No
cg26287248	0.282811	0.0609789	4.63785	5.38e-06	0.00419865	20	1380504				No
cg02971328	0.212095	0.0457521	4.63575	5.43e-06	0.00420465	7	6438643	RAC1	Body	N_Shelf	No
cg03035881	0.343362	0.0740658	4.6359	5.43e-06	0.00420465	15	34627596	SLC12A6	Body	N_Shore	No
cg14446516	0.375716	0.0810394	4.63621	5.42e-06	0.00420465	2	180801252				No
cg05057351	-0.618918	0.133528	-4.63513	5.44e-06	0.00421239	X	109333384	TMEM164	5'UTR		No
cg08054209	-0.232343	0.0501628	-4.63177	5.53e-06	0.00427236	2	232230050	ARMC9	Body		No
cg23553927	-0.500299	0.10804	-4.6307	5.55e-06	0.00428494	1	100056503				No
cg01652971	-0.343212	0.074134	-4.62962	5.58e-06	0.00430175	12	121684868	CAMKK2	Body		No
cg03752903	0.352392	0.0761289	4.62888	5.6e-06	0.00430833	20	37504232	PPP1R16B	Body		No
cg22618337	-0.48267	0.104274	-4.62886	5.6e-06	0.00430833	10	115510928	C10orf81	TSS1500		No
cg00937817	0.228649	0.0494011	4.62843	5.61e-06	0.00431262	6	157725025	C6orf35	Body		No
cg02558992	-0.295624	0.0639372	-4.62366	5.73e-06	0.00439354	5	142100362				No
cg05762579	0.487971	0.105545	4.62334	5.74e-06	0.0043946	6	36209802	PNPLA1	TSS1500		No
cg14417377	-0.329759	0.0713335	-4.62277	5.75e-06	0.0043946	11	65558414	OVOL1	Body	S_Shelf	No
cg19958301	0.410204	0.0887286	4.62313	5.75e-06	0.0043946	6	170574833			N_Shore	No
cg26682589	-0.246151	0.0532464	-4.62287	5.75e-06	0.0043946	4	88331367				No
cg12449168	-0.292444	0.0632675	-4.62235	5.77e-06	0.00439478	1	27470985	SLC9A1	Body		No
cg17167546	-0.272051	0.058862	-4.62184	5.78e-06	0.0044006	7	155057888				No
cg14792845	-0.34111	0.073817	-4.62103	5.8e-06	0.00441264	11	12164373	MICAL2	5'UTR		No
cg21218561	-0.361115	0.0781685	-4.6197	5.83e-06	0.00443076	14	34434147				No
cg09951445	-0.377805	0.0817851	-4.61948	5.84e-06	0.00443107	12	6419280	PLEKHG6	TSS1500	N_Shore	No
cg09391546	0.331552	0.0717806	4.61896	5.85e-06	0.00443422	1	209942726	TRAF3IP3	Body		No
cg19758927	0.363894	0.0787866	4.61873	5.86e-06	0.00443422	3	159570671	SCHIP1	Body		No
cg10256336	0.293773	0.063625	4.61726	5.9e-06	0.00445878	19	16999953	F2RL3	1stExon	N_Shore	No
cg01814935	-0.304019	0.0658473	-4.61704	5.9e-06	0.00445921	17	72744013	SLC9A3R1	TSS1500	N_Shore	No
cg26336395	0.376641	0.0815969	4.61588	5.94e-06	0.00447415	7	91687107	AKAP9	Body		No
cg14616110	0.218887	0.0474469	4.61331	6e-06	0.00452164	21	40310499	LOC400867	TSS200		No
cg02975953	-0.26849	0.0582151	-4.61204	6.04e-06	0.004535	16	88553483	ZFPM1	Body	N_Shore	No
cg19823803	0.365367	0.0792193	4.61209	6.04e-06	0.004535	4	55549850	KIT	Body		No
cg11775488	0.336419	0.0729531	4.61144	6.05e-06	0.0045388	10	95586237				No
cg00327890	0.315139	0.0683505	4.61064	6.08e-06	0.00455107	13	49227825	CYSLTR2	TSS200		No
cg04030954	0.184281	0.0399733	4.6101	6.09e-06	0.00455654	8	42175259	IKBKB	Body		No
cg08850249	-0.223526	0.0484876	-4.60996	6.09e-06	0.00455654	11	68579907	CPT1A	ExonBnd		No
cg19642402	0.231433	0.0502108	4.60923	6.11e-06	0.00455901	15	77287762	PSTPIP1	5'UTR		No
cg02242794	0.380398	0.0825571	4.60769	6.16e-06	0.00458627	12	3946654	PARP11	5'UTR	N_Shore	No
cg00104952	-0.209466	0.0454636	-4.60734	6.17e-06	0.00458932	15	101444926	ALDH1A3	Body		No
cg19173056	0.375671	0.0815412	4.60714	6.17e-06	0.00458932	2	137068818				No
cg00992188	-0.258442	0.0561021	-4.60664	6.19e-06	0.00459128	22	36018755	MB	5'UTR		No
cg15368055	0.258203	0.0560503	4.60664	6.19e-06	0.00459128	10	123495011				No
cg01647729	-0.260215	0.0564945	-4.60603	6.2e-06	0.0045913	14	100594643	EVL	Body		No
cg18495781	0.170508	0.0370222	4.60557	6.22e-06	0.00459656	7	127574992	SND1	Body		No
cg02652525	0.453448	0.0984917	4.60392	6.26e-06	0.00462654	1	223994711	TP53BP2	Body		No
cg16564529	0.357874	0.0777563	4.60251	6.3e-06	0.00465163	17	36760878	SRCIN1	Body	N_Shore	No
cg07463206	0.308984	0.067172	4.5999	6.37e-06	0.00470195	12	129325631			N_Shelf	No
cg14085295	-0.309821	0.0673585	-4.59958	6.38e-06	0.00470427	20	1267408	SNPH	5'UTR		No
cg05002479	-0.239084	0.0520036	-4.59744	6.44e-06	0.00473243	19	13983383			N_Shore	No
cg07890029	0.168646	0.0366884	4.5967	6.47e-06	0.00474384	X	9973296				No
cg12982893	0.16451	0.0357915	4.59636	6.48e-06	0.00474693	4	144272716	GAB1	Body		No
cg01279353	0.25781	0.0560951	4.59595	6.49e-06	0.00474985	18	56167407	ALPK2	Body		No
cg25291474	-0.249721	0.0543365	-4.59582	6.49e-06	0.00474985	15	78609546				No
cg12886422	0.387432	0.0843337	4.59404	6.54e-06	0.00477493	14	89897409	FOXN3	5'UTR		No
cg25579027	-0.321757	0.0700546	-4.59295	6.58e-06	0.00478967	10	5560258	CALML3-AS1	Body		No
cg02196385	0.325715	0.0709279	4.5922	6.6e-06	0.00479162	1	203254962	LINC01353	TSS1500		No
cg03680322	-0.230147	0.0501197	-4.59194	6.61e-06	0.00479162	11	44606558	CD82	5'UTR		No
cg07515396	-0.267135	0.0581779	-4.5917	6.61e-06	0.00479162	15	77302921	PSTPIP1	Body		No
cg22228869	0.223684	0.048717	4.5915	6.62e-06	0.00479162	15	66717778	MAP2K1	Body		No
cg26459626	-0.291208	0.0634116	-4.59234	6.59e-06	0.00479162	22	38639504	TMEM184B	Body		No
cg19864539	-0.346749	0.075534	-4.59064	6.64e-06	0.00480519	22	25747688	LRP5L	3'UTR		No
cg05972770	-0.258071	0.0562333	-4.58929	6.68e-06	0.00482576	3	139195478	RBP2	TSS200		No
cg13254240	-0.321418	0.0700336	-4.58948	6.68e-06	0.00482576	1	33225975	KIAA1522	Body		No
cg23444868	-0.251686	0.0548649	-4.58738	6.74e-06	0.00485848	17	74032992				No
cg26682998	-0.277119	0.0604186	-4.58665	6.76e-06	0.00486992	14	104577926	ASPG	ExonBnd		No
cg06793974	0.272786	0.0594919	4.58526	6.8e-06	0.00489588	20	61201166			Island	No
cg05126855	-0.258592	0.0564107	-4.5841	6.84e-06	0.00489639	13	30122876	SLC7A1	5'UTR		No
cg06200244	0.338586	0.073856	4.58441	6.83e-06	0.00489639	2	12862337	TRIB2	Body	S_Shelf	No
cg09383151	0.497115	0.108428	4.58473	6.82e-06	0.00489639	13	81028585				No
cg13380291	0.0905134	0.0197428	4.58462	6.82e-06	0.00489639	5	70882155	MCCC2	TSS1500	N_Shore	No
cg15609679	-0.379755	0.0828425	-4.58406	6.84e-06	0.00489639	9	35844679	TMEM8B	Body	N_Shore	No
cg07998350	-0.324298	0.0708142	-4.57956	6.98e-06	0.00498252	1	243528248	SDCCAG8	Body		No
cg14369768	-0.320413	0.0699714	-4.5792	6.99e-06	0.00498604	6	136979024	MAP3K5	Body		No
cg18402804	-0.276334	0.0603634	-4.57784	7.03e-06	0.00500786	3	193546492				No
cg16840192	0.317277	0.0693166	4.57721	7.05e-06	0.0050129	9	127933458	PPP6C	ExonBnd		No
cg06311386	0.215561	0.047098	4.57686	7.06e-06	0.00501348	1	26868497	RPS6KA1	Body		No
cg23318800	-0.362689	0.0792451	-4.5768	7.07e-06	0.00501348	1	150656569	GOLPH3L	Body		No
cg15198247	-0.247454	0.0540826	-4.57549	7.11e-06	0.00503846	1	1974844			Island	No
cg04103553	-0.520953	0.11387	-4.57497	7.12e-06	0.00504289	20	48851144				No
cg14178689	0.219196	0.0479145	4.57474	7.13e-06	0.00504289	10	128158055	C10orf90	Body		No
cg21380258	0.313955	0.068629	4.57467	7.13e-06	0.00504289	20	22541682	LINC00261	Body		No
cg00074313	0.325177	0.0710967	4.57373	7.16e-06	0.00504661	2	179371342	MIR548N	Body		No
cg22826320	0.215836	0.0471919	4.57357	7.17e-06	0.00504661	6	35364904	PPARD	5'UTR		No
cg22932808	0.473486	0.103524	4.57371	7.16e-06	0.00504661	7	41909842				No
cg23807641	-0.324512	0.0709505	-4.57379	7.16e-06	0.00504661	19	47600157	ZC3H4	Body		No
cg11603447	-0.217017	0.0474685	-4.57182	7.22e-06	0.00508184	3	150446034				No
cg01026385	-0.315954	0.069113	-4.57155	7.23e-06	0.00508349	2	62442535	B3GNT2	5'UTR		No
cg01635960	-0.271782	0.0594634	-4.57058	7.26e-06	0.0050982	3	197232776				No
cg18111531	-0.309509	0.0677185	-4.57052	7.27e-06	0.0050982	14	91624372	C14orf159	5'UTR		No
cg15456603	-0.30761	0.0673092	-4.5701	7.28e-06	0.00510323	1	204389417				No
cg19168192	0.578314	0.126592	4.56834	7.34e-06	0.00513897	6	28493664	GPX5	TSS200		No
cg05021121	0.318268	0.0696865	4.56714	7.38e-06	0.00515755	1	40863166	SMAP2	5'UTR		No
cg12632472	0.350122	0.0766927	4.56527	7.44e-06	0.00519624	1	93419329	FAM69A	Body		No
cg01894366	-0.317854	0.0696366	-4.56446	7.46e-06	0.00520595	3	107700616				No
cg10167562	-0.287665	0.0630214	-4.56456	7.46e-06	0.00520595	1	51795193	TTC39A-AS1	TSS200	N_Shore	No
cg02459537	-0.282331	0.0618656	-4.56362	7.49e-06	0.00521958	2	95974833	KCNIP3	Body		No
cg01717136	-0.262889	0.0576263	-4.56197	7.55e-06	0.00525055	2	53461803				No
cg04285141	-0.281051	0.061611	-4.5617	7.56e-06	0.0052523	16	57872427				No
cg08613631	-0.338079	0.0741223	-4.56109	7.58e-06	0.005262	14	100621848	DEGS2	Body	N_Shelf	No
cg13924083	-0.437608	0.0960235	-4.5573	7.71e-06	0.00534375	3	127955889	EEFSEC	Body		No
cg22791905	-0.279764	0.061389	-4.55724	7.71e-06	0.00534375	1	94050746	BCAR3	TSS200		No
cg21354353	-0.229732	0.050421	-4.55628	7.74e-06	0.00536183	6	12332258				No
cg09598157	0.204277	0.0448408	4.55561	7.76e-06	0.00536961	7	158887836	VIPR2	Body	S_Shore	No
cg20152842	0.401158	0.0881031	4.55328	7.84e-06	0.00541075	9	77762635				No
cg14750567	-0.483996	0.106302	-4.55303	7.85e-06	0.00541225	17	62174600	ERN1	Body		No
cg11742111	-0.283834	0.0623779	-4.55024	7.95e-06	0.00546574	5	154092339	LARP1	TSS200		No
cg06264518	-0.265028	0.0582816	-4.54737	8.05e-06	0.00553108	1	112903229				No
cg03574842	-0.386481	0.0849973	-4.54698	8.07e-06	0.00553598	20	5761514	C20orf196	Body		No
cg21870144	0.3333	0.0733317	4.5451	8.13e-06	0.00557762	12	90154760				No
cg04286193	-0.343446	0.0755896	-4.54357	8.19e-06	0.00560618	1	230883168	CAPN9	5'UTR		No
cg17047158	-0.266072	0.0586086	-4.5398	8.33e-06	0.00568599	1	223921661	CAPN2	Body		No
cg04333786	0.44499	0.0980508	4.53836	8.38e-06	0.00571286	X	38466394	TSPAN7	Body		No
cg22660356	0.335242	0.0738677	4.53841	8.38e-06	0.00571286	3	42571118	VIPR1	Body		No
cg03602667	-0.340416	0.0750183	-4.53778	8.4e-06	0.00571804	19	1208924	STK11	Body	S_Shore	No
cg07173118	-0.335207	0.073911	-4.53527	8.49e-06	0.00576935	13	111229279				No
cg09235357	-0.215568	0.0475304	-4.53538	8.49e-06	0.00576935	20	24998200	ACSS1	Body		No
cg14596064	-0.331789	0.0731588	-4.53519	8.5e-06	0.00576935	22	18379405	MICAL3	Body		No
cg07540353	0.259469	0.057242	4.53283	8.59e-06	0.00582018	8	126403959				No
cg27363726	-0.27475	0.0606319	-4.53144	8.64e-06	0.00585134	3	177165840	LINC00578	Body		No
cg24866556	0.17475	0.0385686	4.53089	8.66e-06	0.00586062	16	4830570	2021-09-12	Body		No
cg12847548	-0.318329	0.0702611	-4.53066	8.67e-06	0.0058618	11	74179208	KCNE3	TSS1500	S_Shore	No
cg03532269	-0.27635	0.0609984	-4.53044	8.68e-06	0.0058627	7	128441353	CCDC136	Body		No
cg07414118	-0.462861	0.102218	-4.52819	8.76e-06	0.00591385	11	118152086				No
cg09163989	0.347993	0.0768551	4.52791	8.77e-06	0.00591385	13	111045415	COL4A2	Body		No
cg21883740	0.352354	0.0778172	4.52796	8.77e-06	0.00591385	7	129491262	UBE2H	Body		No
cg01126380	0.37046	0.0818499	4.52609	8.85e-06	0.0059567	3	122087056	CCDC58	Body		No
cg11163887	-0.328812	0.0726741	-4.52447	8.91e-06	0.00597465	1	94080370	BCAR3	TSS1500		No
cg14551860	-0.215277	0.0475761	-4.5249	8.89e-06	0.00597465	1	27844043				No
cg17328356	0.265817	0.0587812	4.52214	9e-06	0.00603153	7	30389039	ZNRF2	Body		No
cg24940001	0.3709	0.0820414	4.5209	9.05e-06	0.00605975	13	76088891				No
cg27292547	-0.384701	0.0850982	-4.52068	9.06e-06	0.00606067	12	1672440				No
cg20959698	-0.471323	0.104265	-4.52043	9.07e-06	0.00606222	2	223915245	KCNE4	TSS1500	N_Shelf	No
cg24111342	0.306201	0.0677818	4.51745	9.19e-06	0.00613749	9	86572266	C9orf64	TSS1500	S_Shore	No
cg05347673	0.351206	0.0777602	4.51653	9.23e-06	0.00614942	10	17066154	CUBN	Body		No
cg09480249	0.473852	0.104916	4.51648	9.23e-06	0.00614942	7	22627376				No
cg01855565	0.324951	0.0719721	4.51496	9.29e-06	0.00617481	1	85729952				No
cg18858206	0.299916	0.0664303	4.51475	9.3e-06	0.00617481	6	138141121				No
cg00743816	-0.480013	0.10635	-4.51354	9.35e-06	0.00619454	5	172049532				No
cg02649940	-0.48739	0.108	-4.51287	9.38e-06	0.00619646	9	74765874	GDA	5'UTR	S_Shore	No
cg12244957	0.297422	0.0659077	4.51271	9.38e-06	0.00619646	8	144536872	ZC3H3	Body		No
cg21005230	0.430887	0.0954798	4.51286	9.38e-06	0.00619646	5	88182312	MEF2C	5'UTR	N_Shelf	No
cg00416882	-0.310411	0.0688111	-4.51106	9.45e-06	0.00623635	18	44495671	PIAS2	Body	N_Shore	No
cg02919652	0.362757	0.0804501	4.50909	9.53e-06	0.00627535	5	125725074	GRAMD3	Body		No
cg06471713	-0.437442	0.0970093	-4.50928	9.53e-06	0.00627535	2	119983361	STEAP3	5'UTR	S_Shore	No
cg10715905	0.365079	0.0809636	4.50917	9.53e-06	0.00627535	3	71542870	FOXP1	5'UTR		No
cg05188474	0.373891	0.0829354	4.50822	9.57e-06	0.00628375	5	40503132				No
cg13315838	-0.419524	0.0930633	-4.50794	9.58e-06	0.00628375	21	33029689			N_Shelf	No
cg18151685	-0.271566	0.0602383	-4.50819	9.57e-06	0.00628375	7	101736928	CUX1	Body		No
cg25883083	0.217014	0.0481451	4.50751	9.6e-06	0.00628375	12	6741695	LPAR5	5'UTR		No
cg19841284	-0.307746	0.0682849	-4.5068	9.63e-06	0.00629854	1	205418348	MIR135B	TSS1500		No
cg14466075	-0.116487	0.0258568	-4.50506	9.7e-06	0.0063366	13	52703160	NEK5	5'UTR	Island	No
cg01763290	0.300047	0.0666073	4.50471	9.72e-06	0.00634128	17	26366243			N_Shelf	No
cg09253024	-0.660354	0.146639	-4.50326	9.78e-06	0.00637675	5	158609683	RNF145	Body		No
cg20130085	-0.276058	0.061307	-4.50288	9.8e-06	0.00638247	21	43733981	TFF3	Body		No
cg06791972	-0.242854	0.0539402	-4.50227	9.82e-06	0.00638927	5	109043351	MAN2A1	Body		No
cg25064770	0.41062	0.0912011	4.50236	9.82e-06	0.00638927	1	218647192	MIR548F3	Body		No
cg04356991	-0.246727	0.054816	-4.50101	9.88e-06	0.00641116	15	78556475	DNAJA4	TSS1500	Island	No
cg10905802	0.323822	0.0719453	4.50095	9.88e-06	0.00641116	14	106357761				No
cg12162337	-0.0822504	0.018273	-4.50119	9.87e-06	0.00641116	19	56152193	ZNF580	TSS1500	Island	No
cg16936561	-0.428136	0.095143	-4.49992	9.93e-06	0.00643023	2	73338081	RAB11FIP5	Body	N_Shore	No
cg21860045	-0.593088	0.131821	-4.4992	9.96e-06	0.00644026	2	153456688	FMNL2	Body		No
cg03613410	-0.308554	0.0686001	-4.49787	1e-05	0.00647304	8	28230961	ZNF395	5'UTR		No
cg04645527	0.302128	0.0671834	4.49706	1.01e-05	0.00648568	2	69023542	ARHGAP25	Body		No
cg08399622	-0.256196	0.0570086	-4.49398	1.02e-05	0.00656354	14	100622098	DEGS2	Body	N_Shelf	No
cg20652230	-0.283184	0.063013	-4.49405	1.02e-05	0.00656354	15	99672089	SYNM	Body		No
cg23006889	0.324214	0.0721537	4.49338	1.02e-05	0.00657569	11	122362471				No
cg17682675	0.290895	0.0647427	4.4931	1.02e-05	0.00657871	10	94087556	2021-03-05	Body		No
cg15971217	0.195558	0.0435395	4.4915	1.03e-05	0.00661467	1	117033223				No
cg20687094	0.15407	0.0343016	4.49163	1.03e-05	0.00661467	14	93503809	ITPK1	Body		No
cg26467673	-0.266984	0.0594581	-4.4903	1.04e-05	0.00664445	19	34790135	KIAA0355	5'UTR		No
cg01961252	0.29897	0.0665854	4.49003	1.04e-05	0.00664709	12	54955143	PDE1B	1stExon		No
cg08429635	-0.37685	0.0839785	-4.48746	1.05e-05	0.00670335	9	136707643	VAV2	Body		No
cg25641635	0.324729	0.0723663	4.48729	1.05e-05	0.00670335	15	39704033				No
cg09185582	0.328514	0.0732378	4.48559	1.06e-05	0.00674156	9	273074	DOCK8	1stExon		No
cg24000809	-0.477181	0.106382	-4.48556	1.06e-05	0.00674156	1	11129026	EXOSC10	Body		No
cg22932804	-0.3928	0.087588	-4.48464	1.06e-05	0.00676357	1	50513451	ELAVL4	TSS1500	N_Shore	No
cg15398569	-0.409695	0.0913713	-4.48385	1.06e-05	0.00678151	5	157289431			S_Shelf	No
cg00606255	-0.360107	0.0803191	-4.48345	1.07e-05	0.00678289	1	32807686				No
cg13363972	-0.290592	0.0648194	-4.4831	1.07e-05	0.00678801	2	234317424	DGKD	Body		No
cg24464494	-0.357285	0.0797269	-4.48136	1.08e-05	0.0068346	10	126703162	CTBP2	Body		No
cg11974535	-0.257316	0.0574217	-4.48116	1.08e-05	0.00683542	21	43476603				No
cg12623695	0.133879	0.0298828	4.48014	1.08e-05	0.00686078	1	53744325	LRP8	Body	S_Shore	No
cg15118922	-0.29483	0.065841	-4.4779	1.09e-05	0.00692289	7	47524859	TNS3	5'UTR		No
cg07190553	-0.172654	0.0385635	-4.47713	1.1e-05	0.00694076	9	7976529				No
cg11876540	0.367294	0.0820463	4.47666	1.1e-05	0.00694441	2	198077542	ANKRD44	Body		No
cg15616595	-0.263558	0.0588727	-4.47675	1.1e-05	0.00694441	20	62656144	PRPF6	Body		No
cg06583209	-0.281227	0.0628383	-4.47542	1.1e-05	0.00697154	6	43774211				No
cg07992454	0.242817	0.0542586	4.47517	1.11e-05	0.00697355	16	81831362	PLCG2	Body		No
cg09976624	-0.224268	0.0501254	-4.47415	1.11e-05	0.00699963	11	119056455	PDZD3	Body		No
cg14623380	-0.348001	0.0778034	-4.47283	1.12e-05	0.00703471	4	55503510				No
cg14202322	-0.461622	0.103238	-4.47143	1.12e-05	0.00706614	12	110416623	GIT2	Body		No
cg20574553	-0.280766	0.0627892	-4.47156	1.12e-05	0.00706614	16	15670766	C16orf45	Body		No
cg22095128	0.324974	0.0726852	4.47098	1.13e-05	0.00706614	13	33754450	STARD13	5'UTR		No
cg09767689	0.332402	0.0743539	4.47054	1.13e-05	0.00707286	12	129315225				No
cg06262940	0.0518148	0.0115931	4.46946	1.13e-05	0.00709516	8	8240439	SGK223	TSS1500	N_Shelf	No
cg09945123	-0.26701	0.0597489	-4.46887	1.14e-05	0.00710825	17	40220033				No
cg11424312	0.422726	0.0946291	4.46718	1.15e-05	0.00714544	1	245820634	KIF26B	Body		No
cg19241089	0.270103	0.0604617	4.46734	1.14e-05	0.00714544	2	161351392	RBMS1	TSS1500	S_Shore	No
cg22012179	0.360571	0.080732	4.46627	1.15e-05	0.00716753	10	74451373	MCU	TSS1500	N_Shore	No
cg09283583	0.446162	0.0999004	4.46607	1.15e-05	0.00716842	16	80380376	LOC102724084	Body		No
cg11785056	0.43921	0.0983819	4.46433	1.16e-05	0.00721595	4	146751099	ZNF827	Body		No
cg11045792	-0.374535	0.0839072	-4.46368	1.16e-05	0.00722369	15	52023699	LYSMD2	Body		No
cg23696611	-0.2668	0.0597739	-4.46348	1.16e-05	0.00722369	6	42194555	TRERF1	3'UTR		No
cg27359310	0.362272	0.0811643	4.46344	1.16e-05	0.00722369	6	112072399	FYN	5'UTR		No
cg01970941	-0.249136	0.0558568	-4.46025	1.18e-05	0.00729165	5	149996051	SYNPO	TSS1500		No
cg23290335	-0.392793	0.0880745	-4.45978	1.18e-05	0.00730102	10	131978887				No
cg04545731	-0.245231	0.0550014	-4.45864	1.19e-05	0.00733199	1	9938289	CTNNBIP1	5'UTR		No
cg08266852	0.371685	0.0833776	4.45786	1.19e-05	0.0073515	2	181923138	UBE2E3	Body		No
cg20235383	-0.278097	0.0624098	-4.45598	1.2e-05	0.0073896	3	196715632				No
cg04876392	0.212436	0.0476836	4.45512	1.21e-05	0.00740653	1	247072855	AHCTF1	Body		No
cg23214363	-0.249394	0.0559794	-4.45511	1.21e-05	0.00740653	11	75497561	DGAT2	Body		No
cg23507713	-0.285882	0.0641828	-4.45419	1.21e-05	0.00743078	16	49486793				No
cg00074782	0.216787	0.0486785	4.45345	1.22e-05	0.00744	4	110215803	COL25A1	Body		No
cg00161971	-0.272031	0.0610978	-4.45239	1.22e-05	0.00744	19	47268148				No
cg02209765	0.132857	0.029837	4.45276	1.22e-05	0.00744	15	52797221	MYO5A	Body		No
cg02228714	-0.263755	0.0592246	-4.45346	1.22e-05	0.00744	10	93964299	CPEB3	Body		No
cg08613634	-0.278369	0.0625284	-4.45188	1.22e-05	0.00744	5	80528963	CKMT2	TSS200		No
cg15639776	-0.276394	0.062073	-4.45272	1.22e-05	0.00744	4	965630	DGKQ	Body	N_Shore	No
cg21662081	0.323231	0.072606	4.45186	1.22e-05	0.00744	10	228801	ZMYND11	Body		No
cg24022110	0.163434	0.0367011	4.4531	1.22e-05	0.00744	14	31606627	HECTD1	Body		No
cg24069963	0.252022	0.0566001	4.45267	1.22e-05	0.00744	11	67172394	TBC1D10C	Body	S_Shelf	No
cg11873617	0.202143	0.0454114	4.45137	1.23e-05	0.00744804	7	43944381	URGCP	Body	N_Shore	No
cg13825379	-0.344513	0.0774056	-4.45075	1.23e-05	0.00745367	8	48422386	SPIDR	Body		No
cg22079151	0.306297	0.0688233	4.45048	1.23e-05	0.00745699	4	87981092	AFF1	Body		No
cg18823827	-0.223269	0.0501972	-4.44784	1.25e-05	0.00752103	2	39407500	CDKL4	Body		No
cg13432913	-0.304686	0.0685139	-4.44707	1.25e-05	0.00753518	5	132592114	FSTL4	Body		No
cg17055661	-0.327945	0.073743	-4.44713	1.25e-05	0.00753518	1	15272567	KAZN	1stExon		No
cg16268473	0.262911	0.0591246	4.44673	1.25e-05	0.00754095	17	8771003	PIK3R6	TSS200		No
cg10676472	0.1446	0.0325273	4.44551	1.26e-05	0.0075736	13	101094843	PCCA	Body		No
cg04488386	-0.250004	0.0562416	-4.44519	1.26e-05	0.0075749	2	38762316			N_Shore	No
cg06060868	-0.248038	0.0558094	-4.44438	1.27e-05	0.00758099	5	231934	SDHA	Body		No
cg08466395	-0.321573	0.0723589	-4.44414	1.27e-05	0.00758168	11	126272964	ST3GAL4	TSS1500		No
cg19024858	-0.242796	0.0546351	-4.44396	1.27e-05	0.0075819	2	30970178	CAPN13	Body		No
cg14654389	-0.260886	0.0587407	-4.44132	1.28e-05	0.00764739	3	38175260	ACAA1	Body	N_Shelf	No
cg16525461	0.405345	0.0912885	4.44026	1.29e-05	0.00767127	8	38645456	TACC1	5'UTR	Island	No
cg22220013	0.234283	0.0527614	4.44042	1.29e-05	0.00767127	1	19950282	MINOS1	Body		No
cg01051200	-0.350244	0.0789108	-4.43849	1.3e-05	0.00770579	20	61923909	COL20A1	TSS1500	N_Shelf	No
cg06645758	-0.260678	0.0587264	-4.43885	1.3e-05	0.00770579	16	66643123	CMTM3	Body	S_Shelf	No
cg13658947	0.263325	0.059331	4.43824	1.3e-05	0.00770579	18	74179732	ZNF516	5'UTR		No
cg11784002	0.271521	0.0611828	4.43786	1.3e-05	0.00771248	22	30745171	SF3A1	Body		No
cg01237326	0.12881	0.029029	4.43728	1.3e-05	0.00772068	11	118892993	TRAPPC4	Body	S_Shelf	No
cg10605766	0.328265	0.0739993	4.43606	1.31e-05	0.00775623	3	121512184	IQCB1	Body		No
cg12098307	0.225663	0.0508953	4.43387	1.32e-05	0.00782464	20	45181783				No
cg08267805	-0.22496	0.050745	-4.43315	1.33e-05	0.00784336	1	59372297			S_Shelf	No
cg01839401	-0.305168	0.0688509	-4.4323	1.33e-05	0.00786689	17	1986980	SMG6	Body		No
cg12732077	-0.271103	0.0611757	-4.43154	1.34e-05	0.00788149	1	150809135	ARNT	Body		No
cg25937382	-0.401844	0.0906764	-4.43163	1.34e-05	0.00788149	19	14196769	C19orf67	TSS200	S_Shore	No
cg18420087	-0.318579	0.0718981	-4.43099	1.34e-05	0.00788901	14	93510084	ITPK1	Body		No
cg24365704	-0.250838	0.0566167	-4.43045	1.34e-05	0.00790166	5	148039653				No
cg02641372	0.458254	0.103454	4.42953	1.35e-05	0.00792755	4	79534961				No
cg25986774	-0.268631	0.0606482	-4.42934	1.35e-05	0.00792867	12	53295862	KRT8	ExonBnd	N_Shore	No
cg23033619	-0.432924	0.0977594	-4.42846	1.36e-05	0.00795302	20	21927768				No
cg02053332	0.270921	0.0612218	4.42524	1.37e-05	0.0080419	3	172023702	FNDC3B	Body		No
cg05988980	0.301838	0.0682306	4.42379	1.38e-05	0.00808099	10	73582215	PSAP	Body		No
cg27542003	-0.270091	0.0610659	-4.42294	1.39e-05	0.00810504	17	76943515				No
cg13607138	0.399984	0.0904428	4.42251	1.39e-05	0.00811458	20	33539306	GSS	Body	N_Shelf	No
cg05582016	-0.28367	0.0641559	-4.42157	1.4e-05	0.00813609	11	67914052				No
cg26389278	-0.266795	0.0603521	-4.42065	1.4e-05	0.00815695	12	131749483				No
cg14548005	-0.295652	0.0668836	-4.4204	1.4e-05	0.00815989	22	38632980	TMEM184B	Body		No
cg03362122	-0.400464	0.0906063	-4.41982	1.41e-05	0.00816288	6	116690801	DSE	TSS1500	N_Shore	No
cg05243899	-0.410864	0.092956	-4.41999	1.41e-05	0.00816288	16	52112842				No
cg04939244	-0.231255	0.0523254	-4.41955	1.41e-05	0.0081668	4	38111594	TBC1D1	TSS1500		No
cg03939279	0.434243	0.0982685	4.41894	1.41e-05	0.00818246	17	7818113	LOC284023	Body	N_Shore	No
cg04180922	-0.242492	0.0548878	-4.41796	1.42e-05	0.00821149	6	11270791	NEDD9	Body		No
cg08403513	0.400932	0.0907551	4.41774	1.42e-05	0.00821376	5	118668080	TNFAIP8	TSS1500		No
cg13731108	0.202255	0.045786	4.41741	1.42e-05	0.00821951	9	125706659	RABGAP1	5'UTR	S_Shelf	No
cg07842680	-0.252345	0.0571326	-4.41683	1.43e-05	0.00822316	9	136336763	SLC2A6	3'UTR	N_Shelf	No
cg22412635	-0.238193	0.0539287	-4.41682	1.43e-05	0.00822316	17	1673562	SERPINF1	Body		No
cg23795429	0.233229	0.0528045	4.41685	1.43e-05	0.00822316	7	73152092	ABHD11	Body	N_Shore	No
cg21895239	-0.2504	0.0567049	-4.41585	1.43e-05	0.0082521	11	15349762				No
cg01446219	-0.254101	0.0575453	-4.41567	1.43e-05	0.00825256	3	133668563	SLCO2A1	Body		No
cg12793324	-0.263383	0.0596525	-4.4153	1.44e-05	0.00825704	14	70073190				No
cg08847738	0.162839	0.0368835	4.41495	1.44e-05	0.00826086	16	53535767	AKTIP	5'UTR	N_Shore	No
cg17280740	-0.152188	0.034481	-4.41367	1.45e-05	0.00830105	11	31840862	PAX6	TSS1500	N_Shore	No
cg07066091	0.410429	0.0929995	4.41324	1.45e-05	0.00831062	7	90348541	CDK14	5'UTR		No
cg01583875	0.432488	0.0980029	4.41301	1.45e-05	0.00831287	4	80979859	ANTXR2	Body		No
cg19659833	0.358059	0.0811459	4.41254	1.45e-05	0.00831844	1	180821196	XPR1	Body		No
cg00836482	0.307845	0.0697822	4.41151	1.46e-05	0.00834362	3	119528956	NR1I2	Body	Island	No
cg17939668	-0.20879	0.0473382	-4.4106	1.46e-05	0.00836493	4	87964315	AFF1	Body		No
cg04841176	0.289339	0.0656082	4.41011	1.47e-05	0.00837557	5	94363209	MCTP1	Body		No
cg16181467	0.299347	0.0678793	4.40998	1.47e-05	0.00837557	11	36084541	LDLRAD3	5'UTR		No
cg03534841	-0.297509	0.0674884	-4.40829	1.48e-05	0.00842523	9	20562980	MLLT3	Body		No
cg17984982	-0.295712	0.0670952	-4.40735	1.49e-05	0.00845367	13	43543192	EPSTI1	Body		No
cg06838708	-0.27834	0.0631736	-4.40595	1.49e-05	0.00846966	19	33592130	GPATCH1	Body		No
cg11988036	0.376756	0.0855009	4.40646	1.49e-05	0.00846966	20	61201022			Island	No
cg18208380	-0.396157	0.0899076	-4.40627	1.49e-05	0.00846966	20	61298951	SLCO4A1-AS1	TSS1500		No
cg25108979	-0.26789	0.0608011	-4.40601	1.49e-05	0.00846966	10	98369611	PIK3AP1	ExonBnd		No
cg25512491	0.364076	0.0826216	4.40655	1.49e-05	0.00846966	15	94850191	MCTP2	Body		No
cg26084376	0.265809	0.0603243	4.40634	1.49e-05	0.00846966	5	127185815				No
cg25458538	-0.229712	0.0521457	-4.40519	1.5e-05	0.00849171	1	144921929	PDE4DIP	Body		No
cg21165061	-0.13766	0.0312606	-4.40364	1.51e-05	0.00853125	15	40651101	DISP2	Body	Island	No
cg21491405	0.276108	0.0627033	4.4034	1.51e-05	0.00853397	14	77920367	C14orf133	Body	N_Shelf	No
cg09412782	0.193368	0.0439184	4.40289	1.51e-05	0.008547	15	45721589	C15orf48	TSS1500	N_Shore	No
cg21762521	0.134191	0.0304793	4.40268	1.52e-05	0.00854873	4	153400626	FBXW7	5'UTR		No
cg02116768	0.433893	0.0985555	4.40252	1.52e-05	0.0085488	17	80545322	FOXK2	Body	N_Shore	No
cg17875401	-0.293639	0.0667103	-4.40171	1.52e-05	0.00857291	18	55746121	NEDD4L	Body		No
cg26315035	-0.535815	0.121759	-4.40063	1.53e-05	0.00860703	9	133918804	LAMC3	Body		No
cg17807448	-0.244808	0.0556348	-4.40026	1.53e-05	0.00861494	22	35932140			N_Shelf	No
cg21342557	0.307827	0.0699737	4.39919	1.54e-05	0.00864886	2	27837022	ZNF512	Body		No
cg01280365	0.216461	0.0492208	4.39776	1.55e-05	0.00867139	6	71753796				No
cg01847389	-0.297866	0.0677285	-4.39795	1.55e-05	0.00867139	20	52687264	BCAS1	5'UTR		No
cg11030792	-0.270964	0.0616057	-4.39836	1.54e-05	0.00867139	5	60760707	ZSWIM6	Body		No
cg12979562	-0.246642	0.0560852	-4.39763	1.55e-05	0.00867139	2	128403298	GPR17	TSS200		No
cg20647386	-0.305372	0.0694347	-4.39797	1.55e-05	0.00867139	8	120981885	DEPTOR	Body		No
cg00957579	-0.275543	0.0626801	-4.39602	1.56e-05	0.00872582	9	518305	KANK1	5'UTR		No
cg10661091	-0.287009	0.0653032	-4.39502	1.57e-05	0.00875149	17	1464048	PITPNA	Body	N_Shore	No
cg19785759	-0.32093	0.0730247	-4.39481	1.57e-05	0.00875354	9	86572251	C9orf64	TSS1500	S_Shore	No
cg04017326	-0.351877	0.0800772	-4.39423	1.57e-05	0.00876956	10	98380186	PIK3AP1	Body		No
cg01662334	-0.355091	0.0808148	-4.39389	1.57e-05	0.00877634	7	27704065	HIBADH	TSS1500	S_Shore	No
cg17381507	0.329619	0.0750218	4.39364	1.58e-05	0.00877992	8	134230157	WISP1	Body		No
cg23368579	0.239323	0.0544731	4.39341	1.58e-05	0.00878252	18	519265			S_Shelf	No
cg19462307	-0.271629	0.0618302	-4.39315	1.58e-05	0.00878655	9	124482658	DAB2IP	Body		No
cg02968445	0.364708	0.0830376	4.39209	1.59e-05	0.00882082	2	68972158	ARHGAP25	Body		No
cg21539939	0.255231	0.0581175	4.39163	1.59e-05	0.00883211	6	42734182				No
cg02586899	0.255577	0.058209	4.39068	1.6e-05	0.00885053	10	108596798	SORCS1	Body		No
cg11522044	0.391329	0.0891273	4.39068	1.6e-05	0.00885053	12	46781487			S_Shelf	No
cg15916561	-0.268255	0.0610948	-4.3908	1.6e-05	0.00885053	11	446080			N_Shelf	No
cg19589686	-0.526266	0.119885	-4.38975	1.6e-05	0.0088801	6	14816644				No
cg25609878	-0.359121	0.0818235	-4.38898	1.61e-05	0.00890351	4	74983237				No
cg12954379	-0.274628	0.0625785	-4.38854	1.61e-05	0.00891436	16	48431231	MIR5095	Body		No
cg27213238	0.443737	0.101116	4.38838	1.61e-05	0.0089146	6	10530035	GCNT2	Body		No
cg06821269	0.436485	0.099479	4.38771	1.62e-05	0.0089343	3	20522301				No
cg02029908	0.255058	0.0581323	4.38755	1.62e-05	0.00893438	5	172195602	DUSP1	3'UTR	N_Shore	No
cg10050397	-0.36708	0.08369	-4.38618	1.63e-05	0.00897485	11	111386269	C11orf88	Body	S_Shore	No
cg09132868	-0.340907	0.0777345	-4.38553	1.63e-05	0.00899419	15	70022989				No
cg02033736	0.265263	0.0605089	4.38386	1.64e-05	0.00902458	17	17205684	NT5M	TSS1500	N_Shore	No
cg10140227	0.304477	0.0694506	4.38407	1.64e-05	0.00902458	11	116852379	SIK3	Body		No
cg20026499	-0.297087	0.067765	-4.38408	1.64e-05	0.00902458	11	65558395	OVOL1	Body	S_Shelf	No
cg01153902	-0.271939	0.0620348	-4.38364	1.65e-05	0.00902487	19	19713903	PBX4	Body		No
cg16730824	0.280277	0.0639394	4.38348	1.65e-05	0.00902521	1	20809793	CAMK2N1	3'UTR	N_Shore	No
cg26535616	-0.340741	0.0777429	-4.38293	1.65e-05	0.00904074	20	33462829	ACSS2	1stExon	N_Shore	No
cg23616620	-0.0157502	0.00359477	-4.38141	1.66e-05	0.00909371	12	7013820	LRRC23	TSS200		No
cg19139167	0.348892	0.0796486	4.38038	1.67e-05	0.00911574	10	127824746	ADAM12	Body		No
cg15004702	-0.0369772	0.00844261	-4.37983	1.67e-05	0.00913125	12	53739271			S_Shore	No
cg10220988	-0.523463	0.119543	-4.37888	1.68e-05	0.00915475	11	104898835	CASP1	Body		No
cg16746021	-0.312799	0.0714354	-4.37877	1.68e-05	0.00915475	2	20380245				No
cg03054596	-0.389065	0.0888623	-4.3783	1.68e-05	0.00916728	20	57009379	VAPB	Body		No
cg11377086	0.235533	0.0538164	4.3766	1.7e-05	0.00921613	11	117699436	FXYD2	TSS1500		No
cg04491419	-0.292419	0.066833	-4.37537	1.7e-05	0.00924063	3	45835519	SLC6A20	Body	N_Shore	No
cg22301146	-0.352769	0.0806263	-4.37536	1.7e-05	0.00924063	22	18982225	DGCR5	Body	N_Shelf	No
cg18096895	-0.204027	0.0466421	-4.37431	1.71e-05	0.00927644	11	64766763				No
cg07582608	0.205023	0.0468794	4.37343	1.72e-05	0.00930542	2	207481005	ADAM23	Body		No
cg21317834	0.304883	0.069716	4.37322	1.72e-05	0.00930748	6	169542571			S_Shelf	No
cg16553731	0.275341	0.0629675	4.37274	1.72e-05	0.00932063	17	32295704	ASIC2	Body		No
cg10104948	-0.349805	0.0800199	-4.37148	1.73e-05	0.00935884	13	97886891	MBNL2	5'UTR		No
cg11438535	-0.267506	0.061192	-4.37158	1.73e-05	0.00935884	5	58856567	PDE4D	Body		No
cg01835962	0.347651	0.079541	4.37072	1.74e-05	0.00936968	11	101424832	TRPC6	Body		No
cg05399919	-0.323994	0.0741329	-4.37044	1.74e-05	0.00936968	22	18252441	BID	5'UTR		No
cg20489453	-0.26953	0.06167	-4.37052	1.74e-05	0.00936968	7	128845217	SMO	Body		No
cg21564780	-0.268542	0.0614561	-4.36966	1.75e-05	0.00937654	19	2213874	DOT1L	Body	Island	No
cg27478313	0.19647	0.0449614	4.36976	1.75e-05	0.00937654	6	1624720	GMDS	Body	Island	No
cg13619829	-0.248755	0.0569332	-4.36924	1.75e-05	0.00938335	2	9637358	ADAM17	ExonBnd		No
cg21062805	-0.416917	0.0954222	-4.36919	1.75e-05	0.00938335	3	171106511	TNIK	Body		No
[truncated: 1,506 more rows]

## Sheet: B. DNAm on Gene
Table S2b. DESEQ analysis testing CpG as predictor and Gene expression as an outcome. The data were adjusted for Age, Gender, first 5PCS from Genotypes
	Epi.Estimate	Epi.SE	Epi.t	Epi.p	Epi.adjP	CHR	MAPINFO	UCSC_RefGene_Name	Hugo_symbol	UCSC_RefGene_Group	ensembleID	id	DESeq.baseMean	DESeq.log2FoldChange	DESeq.lfcSE	DESeq.stat	DESeq.pvalue	DESeq.padj	DESeq.cpgid
cg02933228	-0.142897	0.0353597	-4.04124	6.85e-05	0.0238898	11	64611087	CDC42BPG	CDC42BPG	Body	ENSG00000171219	ENSG00000171219_cg02933228	1341.94	-6.28643	0.477232	-13.1727	1.26022e-39	3.78066e-39	cg02933228
cg00668685	-0.210922	0.0532539	-3.9607	9.46e-05	0.0294161	12	56624552	SLC39A5	SLC39A5	1stExon	ENSG00000139540	ENSG00000139540_cg00668685	1539.06	-7.35658	0.592615	-12.4137	2.20104e-35	6.60313e-35	cg00668685
cg19080559	-0.233915	0.0553481	-4.22626	3.21e-05	0.0142974	1	207241391	PFKFB2	PFKFB2	Body	ENSG00000123836	ENSG00000123836_cg19080559	1933.62	-3.09794	0.251875	-12.2995	9.11055e-35	2.73317e-34	cg19080559
cg18349637	-0.40515	0.0815844	-4.96602	1.18e-06	0.00151622	9	88661458	GOLM1	GOLM1	Body	ENSG00000135052	ENSG00000135052_cg18349637	13353.9	-3.44065	0.284066	-12.1121	9.10768e-34	2.7323e-33	cg18349637
cg20521165	-0.562504	0.0725968	-7.74833	1.66e-13	7.17e-09	18	12001531	IMPA2	IMPA2	Body	ENSG00000141401	ENSG00000141401_cg20521165	1288.37	-2.477	0.206654	-11.9862	4.1961e-33	1.25883e-32	cg20521165
cg16044871	-0.239397	0.0569384	-4.2045	3.51e-05	0.0152166	18	55464652	ATP8B1	ATP8B1	5'UTR	ENSG00000081923	ENSG00000081923_cg16044871	9113.62	-5.17957	0.433997	-11.9346	7.81565e-33	2.3447e-32	cg16044871
cg26535616	-0.340741	0.0777429	-4.38293	1.65e-05	0.00904074	20	33462829	ACSS2	ACSS2	1stExon	ENSG00000131069	ENSG00000131069_cg26535616	4356.58	-3.56794	0.299221	-11.9241	8.86516e-33	2.65955e-32	cg26535616
cg07971156	-0.282253	0.0726386	-3.88571	0.000127033	0.0360398	10	114779609	TCF7L2	TCF7L2	Body	ENSG00000148737	ENSG00000148737_cg07971156	2035.13	-2.56991	0.215601	-11.9197	9.34003e-33	2.80201e-32	cg07971156
cg09541248	-0.24125	0.0549958	-4.3867	1.62e-05	0.00896109	12	57443622	MYO1A	MYO1A	5'UTR	ENSG00000166866	ENSG00000166866_cg09541248	2777.53	-6.16779	0.522997	-11.7932	4.23371e-32	1.27011e-31	cg09541248
cg15944497	-0.250991	0.0664067	-3.77961	0.000191435	0.0468418	18	77167795	NFATC1	NFATC1	5'UTR	ENSG00000131196	ENSG00000131196_cg15944497	422.894	3.2422	0.279676	11.5927	4.48639e-31	1.34592e-30	cg15944497
cg11644370	-0.219821	0.0580112	-3.78929	0.000184475	0.0458566	17	73553911	LLGL2	LLGL2	Body	ENSG00000073350	ENSG00000073350_cg11644370	5918.55	-3.3235	0.286844	-11.5865	4.82617e-31	1.44785e-30	cg11644370
cg13821008	0.270852	0.0703497	3.85008	0.000145939	0.0393356	2	175499113	WIPF1	WIPF1	5'UTR	ENSG00000115935	ENSG00000115935_cg13821008	2945.9	-1.95006	0.172155	-11.3273	9.60694e-30	2.88208e-29	cg13821008
cg09192412	-0.280104	0.0591504	-4.73546	3.46e-06	0.00312804	4	110621006	CASP6	CASP6	Body	ENSG00000138794	ENSG00000138794_cg09192412	978.289	-2.53877	0.226015	-11.2327	2.81703e-29	8.4511e-29	cg09192412
cg10911997	-0.314532	0.0575307	-5.4672	1e-07	0.000288367	11	34653201	EHF	EHF	TSS1500	ENSG00000135373	ENSG00000135373_cg10911997	6271.55	-4.20717	0.378503	-11.1153	1.0571e-28	3.17129e-28	cg10911997
cg11285912	-0.392267	0.0699641	-5.60669	4.88e-08	0.000166943	10	126712941	CTBP2	CTBP2	Body	ENSG00000175029	ENSG00000175029_cg11285912	2760.15	-1.82793	0.165057	-11.0745	1.66717e-28	5.00151e-28	cg11285912
cg04723449	-0.413737	0.0949046	-4.3595	1.82e-05	0.00962667	16	23420567	COG7	COG7	Body	ENSG00000168434	ENSG00000168434_cg04723449	796.949	-1.49351	0.135126	-11.0527	2.12608e-28	6.37824e-28	cg04723449
cg08601470	-0.351573	0.0662157	-5.3095	2.22e-07	0.000481813	1	64109937	PGM1	PGM1	Body	ENSG00000079739	ENSG00000079739_cg08601470	1738.89	-2.45656	0.222687	-11.0315	2.69447e-28	8.08342e-28	cg08601470
cg27613592	-0.384207	0.0703946	-5.4579	1.05e-07	0.000295116	1	44007693	PTPRF	PTPRF	5'UTR	ENSG00000142949	ENSG00000142949_cg27613592	8314.9	-3.20668	0.291486	-11.0012	3.77276e-28	1.13183e-27	cg27613592
cg10283346	-0.298638	0.0505324	-5.90983	9.79e-09	5.05e-05	1	12044158	MFN2	MFN2	5'UTR	ENSG00000116688	ENSG00000116688_cg10283346	3085.11	-1.49612	0.1361	-10.9927	4.14124e-28	1.24237e-27	cg10283346
cg22048405	-0.322255	0.0722066	-4.46296	1.17e-05	0.00723329	1	33226596	KIAA1522	KIAA1522	Body	ENSG00000162522	ENSG00000162522_cg22048405	6177.98	-2.29305	0.21094	-10.8706	1.59099e-27	4.77296e-27	cg22048405
cg06413794	-0.316855	0.0781569	-4.05409	6.5e-05	0.0230661	12	125595651	AACS	AACS	Body	ENSG00000081760	ENSG00000081760_cg06413794	1317.55	-2.13672	0.199341	-10.7189	8.30053e-27	2.49016e-26	cg06413794
cg21157873	-0.298291	0.0519835	-5.73818	2.45e-08	0.000100529	1	151486487	CGN	CGN	5'UTR	ENSG00000143375	ENSG00000143375_cg21157873	4138.94	-3.20738	0.301301	-10.6451	1.838e-26	5.51401e-26	cg21157873
cg12942038	-0.339543	0.0694267	-4.89066	1.68e-06	0.00189831	2	97427895	CNNM4	CNNM4	1stExon	ENSG00000158158	ENSG00000158158_cg12942038	3386.4	-2.82324	0.266699	-10.5859	3.4653e-26	1.03959e-25	cg12942038
cg05847233	0.428552	0.0628173	6.82219	5.4e-11	9.64e-07	18	12374049	AFG3L2	AFG3L2	Body	ENSG00000141385	ENSG00000141385_cg05847233	1487.11	-3.48229	0.330085	-10.5497	5.09712e-26	1.52913e-25	cg05847233
cg27359310	0.362272	0.0811643	4.46344	1.16e-05	0.00722369	6	112072399	FYN	FYN	5'UTR	ENSG00000010810	ENSG00000010810_cg27359310	1225.12	-1.39657	0.132987	-10.5015	8.49986e-26	2.54996e-25	cg27359310
cg01830207	-0.203334	0.0503125	-4.04143	6.85e-05	0.0238836	5	145358340	SH3RF2	SH3RF2	Body	ENSG00000156463	ENSG00000156463_cg01830207	1344.66	-4.08002	0.388856	-10.4924	9.36578e-26	2.80973e-25	cg01830207
cg14549475	-0.352628	0.0609057	-5.78975	1.86e-08	8.18e-05	11	72497641	STARD10	STARD10	5'UTR	ENSG00000214530	ENSG00000214530_cg14549475	3509.94	-3.96156	0.379647	-10.4348	1.71897e-25	5.15691e-25	cg14549475
cg15105253	-0.254036	0.0603847	-4.20696	3.47e-05	0.0151228	14	100063248	CCDC85C	CCDC85C	Body	ENSG00000205476	ENSG00000205476_cg15105253	983.076	-2.10665	0.201954	-10.4313	1.78398e-25	5.35193e-25	cg15105253
cg12914622	-0.306518	0.0703507	-4.357	1.84e-05	0.00969604	17	76995073	CANT1	CANT1	5'UTR	ENSG00000171302	ENSG00000171302_cg12914622	6766.44	-2.36952	0.227465	-10.4171	2.07244e-25	6.21732e-25	cg12914622
cg25132230	0.362774	0.0743348	4.88028	1.77e-06	0.00196323	1	198608383	PTPRC	PTPRC	5'UTR	ENSG00000081237	ENSG00000081237_cg25132230	5894.9	-2.62348	0.253447	-10.3512	4.13265e-25	1.23979e-24	cg25132230
cg17034568	-0.267612	0.0498161	-5.37199	1.62e-07	0.000403325	20	30740869	TM9SF4	TM9SF4	Body	ENSG00000101337	ENSG00000101337_cg17034568	3372.55	-1.6525	0.159994	-10.3285	5.23692e-25	1.57108e-24	cg17034568
cg21452305	-0.311663	0.0496368	-6.27887	1.27e-09	1.11e-05	10	111666496	XPNPEP1	XPNPEP1	Body	ENSG00000108039	ENSG00000108039_cg21452305	2245.36	-1.50271	0.146167	-10.2807	8.60817e-25	2.58245e-24	cg21452305
cg21614638	-0.698354	0.107951	-6.4692	4.3e-10	5.06e-06	4	100737821	DAPP1	DAPP1	TSS200	ENSG00000070190	ENSG00000070190_cg21614638	934.029	-2.58486	0.253411	-10.2003	1.97685e-24	5.93055e-24	cg21614638
cg23836163	-0.285458	0.0701975	-4.06649	6.19e-05	0.0223035	2	157393600	GPD2	GPD2	Body	ENSG00000115159	ENSG00000115159_cg23836163	2339.22	-2.52649	0.248612	-10.1624	2.91877e-24	8.75631e-24	cg23836163
cg05250241	-0.189236	0.0475972	-3.97579	8.9e-05	0.0282327	17	43321328	FMNL1	FMNL1	Body	ENSG00000184922	ENSG00000184922_cg05250241	1314.06	4.00488	0.394848	10.1428	3.56572e-24	1.06972e-23	cg05250241
cg12738484	-0.246962	0.0618749	-3.99131	8.37e-05	0.0271597	12	59309756	LRIG3	LRIG3	Body	ENSG00000139263	ENSG00000139263_cg12738484	1423.07	-2.98112	0.294284	-10.1301	4.06339e-24	1.21902e-23	cg12738484
cg25098793	-0.24928	0.054577	-4.56749	7.36e-06	0.00515405	1	55332551	DHCR24	DHCR24	Body	ENSG00000116133	ENSG00000116133_cg25098793	7271.85	-2.97676	0.296207	-10.0496	9.2256e-24	2.76768e-23	cg25098793
cg23781022	0.328043	0.0860964	3.81018	0.000170255	0.0435291	12	96589925	ELK3	ELK3	5'UTR	ENSG00000111145	ENSG00000111145_cg23781022	1322.45	-1.52788	0.152377	-10.0269	1.16062e-23	3.48186e-23	cg23781022
cg19580263	-0.363656	0.0646434	-5.62557	4.43e-08	0.000155868	14	74462914	ENTPD5	ENTPD5	5'UTR	ENSG00000187097	ENSG00000187097_cg19580263	2608.1	-4.65998	0.465645	-10.0076	1.41148e-23	4.23445e-23	cg19580263
cg02040705	-0.294673	0.0705326	-4.17783	3.92e-05	0.0164669	7	29520118	CHN2	CHN2	Body	ENSG00000106069	ENSG00000106069_cg02040705	359.698	-3.0081	0.300614	-10.0065	1.42687e-23	4.2806e-23	cg02040705
cg04587829	-0.284119	0.0697364	-4.07419	6e-05	0.0218584	17	80692947	FN3K	FN3K	TSS1500	ENSG00000167363	ENSG00000167363_cg04587829	448.238	-3.21925	0.321901	-10.0007	1.51257e-23	4.53772e-23	cg04587829
cg10291857	-0.605012	0.0879198	-6.88141	3.79e-11	7.4e-07	3	125211070	SNX4	SNX4	Body	ENSG00000114520	ENSG00000114520_cg10291857	1222.49	-1.47091	0.14816	-9.92783	3.15034e-23	9.45101e-23	cg10291857
cg20528780	0.154518	0.0376091	4.10853	5.21e-05	0.0198901	3	169118837	MECOM	MECOM	Body	ENSG00000085276	ENSG00000085276_cg20528780	1917.12	3.19042	0.321674	9.91818	3.4702e-23	1.04106e-22	cg20528780
cg12192582	0.261999	0.0589764	4.44244	1.28e-05	0.00762124	7	37392880	ELMO1	ELMO1	5'UTR	ENSG00000155849	ENSG00000155849_cg12192582	626.733	-1.8669	0.188709	-9.89303	4.46324e-23	1.33897e-22	cg12192582
cg15896939	-0.266279	0.0609259	-4.37054	1.74e-05	0.00936968	1	156030809	RAB25	RAB25	TSS200	ENSG00000132698	ENSG00000132698_cg15896939	2553.68	-2.86483	0.29093	-9.84716	7.05108e-23	2.11532e-22	cg15896939
cg03956353	-0.321805	0.0640547	-5.0239	8.97e-07	0.001245	1	110306642	EPS8L3	EPS8L3	TSS200	ENSG00000198758	ENSG00000198758_cg03956353	5161.44	-3.35139	0.341274	-9.82022	9.21462e-23	2.76439e-22	cg03956353
cg26500709	-0.318576	0.0563493	-5.6536	3.83e-08	0.000138818	11	126275531	ST3GAL4	ST3GAL4	5'UTR	ENSG00000110080	ENSG00000110080_cg26500709	3653.14	-4.18654	0.426655	-9.81246	9.95155e-23	2.98547e-22	cg26500709
cg22958104	-0.292387	0.0610879	-4.78634	2.74e-06	0.00271008	20	42984347	HNF4A	HNF4A	TSS200	ENSG00000101076	ENSG00000101076_cg22958104	4882.82	-4.17001	0.426834	-9.76963	1.52012e-22	4.56036e-22	cg22958104
cg19219392	-0.420069	0.0678364	-6.19239	2.07e-09	1.57e-05	15	40704681	IVD	IVD	Body	ENSG00000128928	ENSG00000128928_cg19219392	1946.02	-1.50837	0.155121	-9.7238	2.387e-22	7.16101e-22	cg19219392
cg25412310	-0.25219	0.0654359	-3.854	0.000143736	0.0389573	11	130014702	APLP2	APLP2	Body	ENSG00000084234	ENSG00000084234_cg25412310	11184.9	-1.57273	0.162389	-9.68496	3.49347e-22	1.04804e-21	cg25412310
cg10502118	0.38209	0.0706437	5.40869	1.35e-07	0.000351224	3	16553697	RFTN1	RFTN1	5'UTR	ENSG00000131378	ENSG00000131378_cg10502118	1572.17	-3.0502	0.315894	-9.65579	4.64577e-22	1.39373e-21	cg10502118
cg01016289	-0.276296	0.0639403	-4.32115	2.15e-05	0.0107471	10	129679744	CLRN3	CLRN3	Body	ENSG00000180745	ENSG00000180745_cg01016289	1454.22	-3.5642	0.369576	-9.64401	5.21132e-22	1.56339e-21	cg01016289
cg15611565	-0.338092	0.0650592	-5.19668	3.88e-07	0.000697361	1	165880424	UCK2	UCK2	3'UTR	ENSG00000143179	ENSG00000143179_cg15611565	1182.57	-2.11793	0.219848	-9.63362	5.76616e-22	1.72985e-21	cg15611565
cg08825225	0.236317	0.0419723	5.6303	4.32e-08	0.000153403	11	128586960	FLI1	FLI1	Body	ENSG00000151702	ENSG00000151702_cg08825225	945.56	-2.76559	0.287242	-9.62809	6.0848e-22	1.82544e-21	cg08825225
cg13563298	-0.592897	0.134601	-4.40484	1.5e-05	0.00849855	9	95948059	WNK2	WNK2	Body	ENSG00000165238	ENSG00000165238_cg13563298	2699.17	-2.42966	0.25245	-9.62435	6.31068e-22	1.8932e-21	cg13563298
cg01930478	-0.228646	0.056367	-4.05639	6.44e-05	0.0229127	1	3373794	ARHGEF16	ARHGEF16	5'UTR	ENSG00000130762	ENSG00000130762_cg01930478	1893.16	-3.16918	0.32944	-9.61988	6.59062e-22	1.97718e-21	cg01930478
cg19462307	-0.271629	0.0618302	-4.39315	1.58e-05	0.00878655	9	124482658	DAB2IP	DAB2IP	Body	ENSG00000136848	ENSG00000136848_cg19462307	3535.17	-1.92947	0.200704	-9.61355	7.00889e-22	2.10267e-21	cg19462307
cg06471713	-0.437442	0.0970093	-4.50928	9.53e-06	0.00627535	2	119983361	STEAP3	STEAP3	5'UTR	ENSG00000115107	ENSG00000115107_cg06471713	545.925	-3.18306	0.332012	-9.58717	9.05303e-22	2.71591e-21	cg06471713
cg09085216	0.221631	0.0530357	4.1789	3.9e-05	0.016405	1	204329081	PLEKHA6	PLEKHA6	TSS200	ENSG00000143850	ENSG00000143850_cg09085216	3547.65	3.87611	0.406295	9.54015	1.4262e-21	4.27859e-21	cg09085216
cg15424989	-0.329552	0.0724012	-4.55175	7.9e-06	0.00543842	18	19757468	GATA6	GATA6	Body	ENSG00000141448	ENSG00000141448_cg15424989	795.832	-2.52579	0.266189	-9.48873	2.33874e-21	7.01623e-21	cg15424989
cg15955277	-0.23645	0.0514246	-4.598	6.43e-06	0.004725	11	75428970	MOGAT2	MOGAT2	1stExon	ENSG00000166391	ENSG00000166391_cg15955277	1601.95	-6.57843	0.69513	-9.46359	2.97547e-21	8.9264e-21	cg15955277
cg07168328	-0.270634	0.0619472	-4.36879	1.75e-05	0.00939315	1	46871232	FAAH	FAAH	Body	ENSG00000117480	ENSG00000117480_cg07168328	959.82	-3.91588	0.413956	-9.45966	3.0896e-21	9.26879e-21	cg07168328
cg22262581	0.350144	0.0428492	8.17154	1.01e-14	8.32e-10	10	101939519	ERLIN1	ERLIN1	Body	ENSG00000107566	ENSG00000107566_cg22262581	2446.4	-5.87807	0.623261	-9.43116	4.05581e-21	1.21674e-20	cg22262581
cg09813248	-0.258988	0.0607836	-4.26082	2.77e-05	0.0129101	12	121164194	ACADS	ACADS	Body	ENSG00000122971	ENSG00000122971_cg09813248	1366.29	-3.85522	0.409977	-9.40351	5.27719e-21	1.58316e-20	cg09813248
cg16131748	0.196835	0.0507825	3.87603	0.000131923	0.0368536	13	99959606	GPR183	GPR183	5'UTR	ENSG00000169508	ENSG00000169508_cg16131748	771.191	-2.90191	0.31127	-9.32282	1.13287e-20	3.39861e-20	cg16131748
cg18995031	-0.14738	0.0351127	-4.19733	3.62e-05	0.015553	13	114780876	RASA3	RASA3	Body	ENSG00000185989	ENSG00000185989_cg18995031	846.198	2.72754	0.293394	9.29651	1.45125e-20	4.35374e-20	cg18995031
cg10750623	-0.212289	0.0524756	-4.04548	6.74e-05	0.0236038	22	21320992	AIFM3	AIFM3	5'UTR	ENSG00000183773	ENSG00000183773_cg10750623	962.652	-6.40925	0.693514	-9.24171	2.42585e-20	7.27755e-20	cg10750623
cg04900186	0.481573	0.0902686	5.33489	1.96e-07	0.00045161	7	50347487	IKZF1	IKZF1	5'UTR	ENSG00000185811	ENSG00000185811_cg04900186	1631.33	-2.65262	0.290092	-9.14409	6.01345e-20	1.80404e-19	cg04900186
cg07658280	-0.22323	0.0526209	-4.24224	3e-05	0.0136699	8	145728490	GPT	GPT	TSS1500	ENSG00000167701	ENSG00000167701_cg07658280	1095.42	-5.3449	0.585397	-9.13038	6.8261e-20	2.04783e-19	cg07658280
cg02165227	-0.281118	0.0653953	-4.29875	2.36e-05	0.0115101	16	68450100	SMPD3	SMPD3	5'UTR	ENSG00000103056	ENSG00000103056_cg02165227	1943.98	-3.51519	0.385377	-9.12143	7.41378e-20	2.22413e-19	cg02165227
cg02261780	-0.17942	0.045902	-3.90876	0.000116066	0.0338414	19	3097728	GNA11	GNA11	Body	ENSG00000088256	ENSG00000088256_cg02261780	3586.25	-4.8107	0.527735	-9.11575	7.813e-20	2.3439e-19	cg02261780
cg09216670	0.321169	0.0813721	3.94692	9.99e-05	0.0305034	10	22999381	PIP4K2A	PIP4K2A	Body	ENSG00000150867	ENSG00000150867_cg09216670	1215.49	-1.17238	0.128932	-9.09302	9.63295e-20	2.88989e-19	cg09216670
cg27150896	-0.278152	0.0547824	-5.07739	6.94e-07	0.00103232	12	6421667	PLEKHG6	PLEKHG6	TSS200	ENSG00000008323	ENSG00000008323_cg27150896	1094.25	-4.39984	0.484063	-9.08941	9.95823e-20	2.98747e-19	cg27150896
cg07842680	-0.252345	0.0571326	-4.41683	1.43e-05	0.00822316	9	136336763	SLC2A6	SLC2A6	3'UTR	ENSG00000160326	ENSG00000160326_cg07842680	358.28	2.80878	0.309996	9.06068	1.29643e-19	3.8893e-19	cg07842680
cg09040665	-0.215615	0.054103	-3.98526	8.58e-05	0.0275707	17	38332893	RAPGEFL1	RAPGEFL1	TSS1500	ENSG00000108352	ENSG00000108352_cg09040665	2108.04	-4.1563	0.458969	-9.05574	1.3565e-19	4.06949e-19	cg09040665
cg17846460	0.346879	0.0673307	5.15187	4.83e-07	0.000813926	11	65407213	SIPA1	SIPA1	5'UTR	ENSG00000213445	ENSG00000213445_cg17846460	1706.41	-2.15767	0.238462	-9.04829	1.45225e-19	4.35676e-19	cg17846460
cg16576811	-0.229132	0.0605048	-3.787	0.000186094	0.0460769	18	55888640	NEDD4L	NEDD4L	5'UTR	ENSG00000049759	ENSG00000049759_cg16576811	2727.82	-4.47509	0.496046	-9.02153	1.8548e-19	5.56439e-19	cg16576811
cg25546991	0.223257	0.0552702	4.03937	6.9e-05	0.0239909	2	96811841	DUSP2	DUSP2	TSS1500	ENSG00000158050	ENSG00000158050_cg25546991	254.038	-4.12896	0.457945	-9.01627	1.94594e-19	5.83782e-19	cg25546991
cg02099418	0.312615	0.0791246	3.95092	9.83e-05	0.030149	2	204571146	CD28	CD28	TSS200	ENSG00000178562	ENSG00000178562_cg02099418	363.924	-3.00497	0.334278	-8.98941	2.48563e-19	7.45689e-19	cg02099418
cg12520982	-0.237211	0.0572164	-4.14585	4.47e-05	0.0180151	11	2548920	KCNQ1	KCNQ1	Body	ENSG00000053918	ENSG00000053918_cg12520982	1726.8	-2.80027	0.311628	-8.98595	2.56511e-19	7.69532e-19	cg12520982
cg23240479	-0.308129	0.0623841	-4.93923	1.34e-06	0.00164391	11	126083901	FAM118B	FAM118B	5'UTR	ENSG00000197798	ENSG00000197798_cg23240479	964.934	-1.31228	0.146085	-8.98299	2.63506e-19	7.90517e-19	cg23240479
cg09379151	0.373448	0.0870787	4.28862	2.47e-05	0.0118748	13	99911257	GPR18	GPR18	TSS1500	ENSG00000125245	ENSG00000125245_cg09379151	128.548	-3.59619	0.400368	-8.9822	2.65411e-19	7.96233e-19	cg09379151
cg23732431	0.318722	0.0637707	4.99793	1.02e-06	0.00136035	5	75769711	IQGAP2	IQGAP2	Body	ENSG00000145703	ENSG00000145703_cg23732431	2156.94	2.29419	0.255789	8.96908	2.98997e-19	8.96991e-19	cg23732431
cg10236214	-0.300664	0.0574666	-5.23197	3.26e-07	0.000622488	17	38188808	MED24	MED24	Body	ENSG00000008838	ENSG00000008838_cg10236214	2122.53	-0.997564	0.11127	-8.96525	3.09586e-19	9.28759e-19	cg10236214
cg03534841	-0.297509	0.0674884	-4.40829	1.48e-05	0.00842523	9	20562980	MLLT3	MLLT3	Body	ENSG00000171843	ENSG00000171843_cg03534841	1086.61	-2.51562	0.281501	-8.93647	4.01803e-19	1.20541e-18	cg03534841
cg02129005	0.314728	0.0675165	4.6615	4.83e-06	0.00392179	2	86412960	IMMT	IMMT	Body	ENSG00000132305	ENSG00000132305_cg02129005	2611.81	1.39975	0.156847	8.92432	4.48464e-19	1.34539e-18	cg02129005
cg04896832	-0.200354	0.0530274	-3.77832	0.00019238	0.0470028	1	10745727	CASZ1	CASZ1	Body	ENSG00000130940	ENSG00000130940_cg04896832	799.525	-3.24257	0.36412	-8.90523	5.32762e-19	1.59829e-18	cg04896832
cg03595951	0.308508	0.0661361	4.66475	4.76e-06	0.00389575	20	33534666	GSS	GSS	Body	ENSG00000100983	ENSG00000100983_cg03595951	1594.78	-3.31308	0.372339	-8.89802	5.68542e-19	1.70563e-18	cg03595951
cg03752259	-0.366724	0.0797377	-4.59914	6.4e-06	0.00470942	7	4229894	SDK1	SDK1	Body	ENSG00000146555	ENSG00000146555_cg03752259	425.315	2.64426	0.297865	8.87737	6.84597e-19	2.05379e-18	cg03752259
cg04645527	0.302128	0.0671834	4.49706	1.01e-05	0.00648568	2	69023542	ARHGAP25	ARHGAP25	Body	ENSG00000163219	ENSG00000163219_cg04645527	836.318	-2.42107	0.272854	-8.87316	7.11002e-19	2.13301e-18	cg04645527
cg23245485	-0.25637	0.0551163	-4.65144	5.06e-06	0.00402826	12	6484219	SCNN1A	SCNN1A	5'UTR	ENSG00000111319	ENSG00000111319_cg23245485	6860.83	-4.41462	0.497532	-8.87303	7.11811e-19	2.13543e-18	cg23245485
cg04420917	-0.215832	0.0567822	-3.80104	0.000176345	0.044572	19	39303993	LGALS4	LGALS4	TSS1500	ENSG00000171747	ENSG00000171747_cg04420917	35864.7	-4.52635	0.510415	-8.86799	7.44809e-19	2.23443e-18	cg04420917
cg01558777	-0.239708	0.0541314	-4.42826	1.36e-05	0.00795429	10	85933798	C10orf99	GPR15LG	Body	ENSG00000188373	ENSG00000188373_cg01558777	5573.18	-6.74586	0.761103	-8.86327	7.76993e-19	2.33098e-18	cg01558777
cg01494544	0.237256	0.0547713	4.33177	2.05e-05	0.0104315	9	111981327	EPB41L4B	EPB41L4B	Body	ENSG00000095203	ENSG00000095203_cg01494544	3065.5	4.28325	0.483563	8.85769	8.169e-19	2.4507e-18	cg01494544
cg15680090	-0.392073	0.0737581	-5.31566	2.15e-07	0.00047295	9	95736861	FGD3	FGD3	1stExon	ENSG00000127084	ENSG00000127084_cg15680090	731.877	2.71109	0.306985	8.83136	1.03414e-18	3.10243e-18	cg15680090
cg13285213	0.214153	0.0446304	4.79836	2.59e-06	0.00260799	12	50056949	FMNL3	FMNL3	Body	ENSG00000161791	ENSG00000161791_cg13285213	1188.34	-3.50581	0.397631	-8.81673	1.17851e-18	3.53553e-18	cg13285213
cg07860222	0.345579	0.0813316	4.24902	2.91e-05	0.0133763	6	159465525	TAGAP	TAGAP	5'UTR	ENSG00000164691	ENSG00000164691_cg07860222	770.352	-3.30167	0.374521	-8.81573	1.18913e-18	3.56739e-18	cg07860222
cg03220896	-0.345151	0.0670618	-5.14676	4.95e-07	0.000829347	3	53878944	CHDH	CHDH	5'UTR	ENSG00000016391	ENSG00000016391_cg03220896	951.223	-2.85899	0.324716	-8.80456	1.31367e-18	3.941e-18	cg03220896
cg12771777	0.236255	0.0592961	3.98433	8.61e-05	0.0276305	11	70692038	SHANK2	SHANK2	Body	ENSG00000162105	ENSG00000162105_cg12771777	288.187	2.89671	0.330032	8.77705	1.67823e-18	5.0347e-18	cg12771777
cg27187375	-0.241797	0.0624973	-3.86892	0.000135634	0.037584	1	155912569	RXFP4	RXFP4	1stExon	ENSG00000173080	ENSG00000173080_cg27187375	47.7505	-4.67669	0.534575	-8.74842	2.16358e-18	6.49075e-18	cg27187375
cg01259527	-0.315107	0.059871	-5.2631	2.8e-07	0.000558919	11	32873716	PRRG4	PRRG4	Body	ENSG00000135378	ENSG00000135378_cg01259527	1025.19	-2.04289	0.233541	-8.74746	2.18209e-18	6.54628e-18	cg01259527
cg26920757	0.299204	0.0569416	5.25458	2.92e-07	0.00057521	9	130541237	SH2D3C	SH2D3C	TSS200	ENSG00000095370	ENSG00000095370_cg26920757	535.345	-2.68856	0.307979	-8.72969	2.55382e-18	7.66147e-18	cg26920757
cg06387392	-0.207875	0.0551667	-3.76813	0.000200008	0.0480573	5	149151131	PPARGC1B	PPARGC1B	TSS1500	ENSG00000155846	ENSG00000155846_cg06387392	865.031	-3.43933	0.395653	-8.6928	3.53627e-18	1.06088e-17	cg06387392
cg26804971	0.370139	0.0543621	6.80878	5.86e-11	1e-06	17	31152646	MYO1D	MYO1D	Body	ENSG00000176658	ENSG00000176658_cg26804971	7524.02	-5.50771	0.633965	-8.68772	3.69795e-18	1.10938e-17	cg26804971
cg18198855	-0.190089	0.0497879	-3.81798	0.000165221	0.0426409	20	20422180	RALGAPA2	RALGAPA2	Body	ENSG00000188559	ENSG00000188559_cg18198855	2641.42	-3.11205	0.35864	-8.67735	4.05084e-18	1.21525e-17	cg18198855
cg23897871	0.23151	0.0537344	4.30841	2.27e-05	0.0111378	1	111415724	CD53	CD53	1stExon	ENSG00000143119	ENSG00000143119_cg23897871	2837.7	-4.06471	0.469421	-8.65898	4.75997e-18	1.42799e-17	cg23897871
cg22603816	-0.226091	0.0567085	-3.98689	8.52e-05	0.0274784	17	9858757	GAS7	GAS7	Body	ENSG00000007237	ENSG00000007237_cg22603816	1107.39	1.9958	0.230649	8.65298	5.01725e-18	1.50517e-17	cg22603816
cg15374435	-0.338302	0.0732826	-4.6164	5.92e-06	0.00446783	13	80911692	SPRY2	SPRY2	Body	ENSG00000136158	ENSG00000136158_cg15374435	1329.1	-2.08537	0.24145	-8.63686	5.77814e-18	1.73344e-17	cg15374435
cg03680322	-0.230147	0.0501197	-4.59194	6.61e-06	0.00479162	11	44606558	CD82	CD82	5'UTR	ENSG00000085117	ENSG00000085117_cg03680322	1569.62	2.16833	0.252033	8.60332	7.74396e-18	2.32319e-17	cg03680322
cg01963573	-0.364188	0.0823237	-4.42385	1.38e-05	0.00808099	6	107388925	BEND3	BEND3	3'UTR	ENSG00000178409	ENSG00000178409_cg01963573	289.516	-2.25014	0.261586	-8.60191	7.8398e-18	2.35194e-17	cg01963573
cg06583270	-0.272559	0.066817	-4.07918	5.88e-05	0.0215927	14	99889378	SETD3	SETD3	Body	ENSG00000183576	ENSG00000183576_cg06583270	1628.29	-1.18296	0.138222	-8.55836	1.14485e-17	3.43454e-17	cg06583270
cg19918763	-0.393919	0.0976804	-4.03274	7.09e-05	0.0244231	14	61748540	TMEM30B	TMEM30B	TSS200	ENSG00000182107	ENSG00000182107_cg19918763	2398.62	-1.86583	0.21812	-8.55415	1.18737e-17	3.5621e-17	cg19918763
cg24278234	-0.218446	0.0524225	-4.16702	4.1e-05	0.0169512	7	97746441	LMTK2	LMTK2	Body	ENSG00000164715	ENSG00000164715_cg24278234	1934.6	-2.47086	0.28886	-8.55383	1.19072e-17	3.57215e-17	cg24278234
cg06464781	0.261518	0.0655489	3.98966	8.43e-05	0.0272664	11	64509084	RASGRP2	RASGRP2	Body	ENSG00000068831	ENSG00000068831_cg06464781	769.45	7.2248	0.844947	8.5506	1.22451e-17	3.67354e-17	cg06464781
cg07333921	0.289612	0.0763549	3.79297	0.000181891	0.0454695	12	9914385	CD69	CD69	TSS1500	ENSG00000110848	ENSG00000110848_cg07333921	318.699	-3.7666	0.440969	-8.54164	1.32327e-17	3.96982e-17	cg07333921
cg04062040	-0.363122	0.0766223	-4.73912	3.4e-06	0.00310356	2	103343421	MFSD9	MFSD9	Body	ENSG00000135953	ENSG00000135953_cg04062040	762.986	-1.52813	0.178962	-8.53881	1.35612e-17	4.06836e-17	cg04062040
cg06816239	0.387702	0.101178	3.8319	0.00015658	0.041211	1	169679199	SELL	SELL	Body	ENSG00000188404	ENSG00000188404_cg06816239	1403.18	-4.31879	0.505979	-8.53551	1.39533e-17	4.18598e-17	cg06816239
cg20647386	-0.305372	0.0694347	-4.39797	1.55e-05	0.00867139	8	120981885	DEPTOR	DEPTOR	Body	ENSG00000155792	ENSG00000155792_cg20647386	250.514	-3.01267	0.353277	-8.52777	1.49192e-17	4.47576e-17	cg20647386
cg06958223	-0.256054	0.061036	-4.19513	3.65e-05	0.0156227	6	150499199	PPP1R14C	PPP1R14C	Body	ENSG00000198729	ENSG00000198729_cg06958223	463.835	-3.51349	0.412169	-8.52438	1.53629e-17	4.60886e-17	cg06958223
cg06228411	0.297408	0.0692163	4.2968	2.38e-05	0.0115849	5	102592998	C5orf30	MACIR	TSS1500	ENSG00000181751	ENSG00000181751_cg06228411	1307.51	-5.51758	0.64831	-8.51072	1.72852e-17	5.18557e-17	cg06228411
cg12407685	-0.213315	0.0518468	-4.11433	5.09e-05	0.0195255	6	7165647	RREB1	RREB1	5'UTR	ENSG00000124782	ENSG00000124782_cg12407685	2463.8	-1.6064	0.188868	-8.50543	1.80931e-17	5.42793e-17	cg12407685
cg23369564	0.226253	0.0517594	4.37125	1.73e-05	0.00936173	1	150123734	PLEKHO1	PLEKHO1	Body	ENSG00000023902	ENSG00000023902_cg23369564	1389.24	-2.26762	0.266797	-8.49943	1.90527e-17	5.7158e-17	cg23369564
cg18052778	-0.225428	0.0485973	-4.63869	5.36e-06	0.00418906	17	46030312	PRR15L	PRR15L	Body	ENSG00000167183	ENSG00000167183_cg18052778	3574.11	-4.04747	0.477751	-8.47192	2.41387e-17	7.24162e-17	cg18052778
cg18539433	-0.23731	0.0590904	-4.01604	7.58e-05	0.025518	1	226059331	TMEM63A	TMEM63A	Body	ENSG00000196187	ENSG00000196187_cg18539433	3287.67	-1.63864	0.193695	-8.45993	2.67545e-17	8.02636e-17	cg18539433
cg10334976	-0.318249	0.0799572	-3.98024	8.75e-05	0.0279306	10	135178691	ECHS1	ECHS1	Body	ENSG00000127884	ENSG00000127884_cg10334976	2938.73	-2.13868	0.25358	-8.43393	3.34254e-17	1.00276e-16	cg10334976
cg12520052	0.295283	0.0715027	4.12968	4.78e-05	0.0188273	11	3967780	STIM1	STIM1	Body	ENSG00000167323	ENSG00000167323_cg12520052	1863.98	1.37225	0.162844	8.42682	3.55175e-17	1.06552e-16	cg12520052
cg14800014	-0.244591	0.0577823	-4.23297	3.12e-05	0.0140008	5	125800764	GRAMD3	GRAMD2B	Body	ENSG00000155324	ENSG00000155324_cg14800014	776.115	-2.87313	0.340956	-8.4267	3.55542e-17	1.06663e-16	cg14800014
cg05806906	-0.297736	0.0589097	-5.0541	7.76e-07	0.00111717	2	238499186	RAB17	RAB17	5'UTR	ENSG00000124839	ENSG00000124839_cg05806906	470.711	-4.41526	0.524382	-8.41992	3.76731e-17	1.13019e-16	cg05806906
cg00863469	-0.273783	0.0728233	-3.75955	0.000206658	0.0491017	19	49116423	FAM83E	FAM83E	1stExon	ENSG00000105523	ENSG00000105523_cg00863469	2678.6	-3.15307	0.374536	-8.41859	3.8104e-17	1.14312e-16	cg00863469
cg00873953	-0.254829	0.0550875	-4.6259	5.67e-06	0.00435777	12	95010048	TMCC3	TMCC3	Body	ENSG00000057704	ENSG00000057704_cg00873953	1410.93	-3.32419	0.39492	-8.41737	3.85016e-17	1.15505e-16	cg00873953
cg11552057	-0.355241	0.0660944	-5.37476	1.6e-07	0.00039911	16	81972194	PLCG2	PLCG2	Body	ENSG00000197943	ENSG00000197943_cg11552057	1674.11	2.95065	0.350801	8.41119	4.05876e-17	1.21763e-16	cg11552057
cg11296933	0.374837	0.0735985	5.09301	6.43e-07	0.000982336	2	143886567	ARHGAP15	ARHGAP15	TSS1500	ENSG00000075884	ENSG00000075884_cg11296933	386.713	-1.43722	0.171513	-8.37962	5.30985e-17	1.59296e-16	cg11296933
cg13475484	0.231971	0.0491545	4.71922	3.72e-06	0.00328166	17	6399562	PITPNM3	PITPNM3	Body	ENSG00000091622	ENSG00000091622_cg13475484	804.443	3.27355	0.391144	8.36918	5.80222e-17	1.74067e-16	cg13475484
cg14611805	-0.330754	0.0789514	-4.18933	3.74e-05	0.0159036	22	37414424	TST	TST	Body	ENSG00000128311	ENSG00000128311_cg14611805	3493.07	-3.23579	0.386964	-8.36201	6.16591e-17	1.84977e-16	cg14611805
cg17834833	0.215203	0.0520116	4.13759	4.63e-05	0.0183582	15	81589179	IL16	IL16	TSS200	ENSG00000172349	ENSG00000172349_cg17834833	1304.46	-3.05227	0.365338	-8.35466	6.56202e-17	1.96861e-16	cg17834833
cg22153516	-0.347355	0.0686258	-5.06158	7.48e-07	0.00108841	16	67475696	ATP6V0D1	ATP6V0D1	Body	ENSG00000159720	ENSG00000159720_cg22153516	3719.78	-1.86982	0.22402	-8.34664	7.02306e-17	2.10692e-16	cg22153516
cg04828792	-0.281738	0.0561027	-5.02182	9.06e-07	0.00125472	21	42733433	MX2	MX2	TSS1500	ENSG00000183486	ENSG00000183486_cg04828792	555.54	3.32909	0.399381	8.33564	7.70788e-17	2.31236e-16	cg04828792
cg00335252	0.155191	0.0376975	4.11673	5.04e-05	0.0194423	2	161245200	RBMS1	RBMS1	Body	ENSG00000153250	ENSG00000153250_cg00335252	1093.95	-3.09099	0.370852	-8.33483	7.76074e-17	2.32822e-16	cg00335252
cg26112170	-0.17712	0.0447813	-3.95523	9.66e-05	0.0298392	13	114103713	ADPRHL1	ADPRHL1	Body	ENSG00000153531	ENSG00000153531_cg26112170	56.9592	-5.42657	0.651687	-8.32696	8.29471e-17	2.48841e-16	cg26112170
cg09217922	-0.484474	0.074681	-6.48724	3.87e-10	4.74e-06	12	7096338	LPCAT3	LPCAT3	Body	ENSG00000111684	ENSG00000111684_cg09217922	1073.65	-1.66777	0.200295	-8.32657	8.32169e-17	2.49651e-16	cg09217922
cg14799482	0.354649	0.0836995	4.23716	3.06e-05	0.013833	1	90135931	LRRC8C	LRRC8C	5'UTR	ENSG00000171488	ENSG00000171488_cg14799482	633.359	-1.59196	0.191308	-8.32149	8.68649e-17	2.60595e-16	cg14799482
cg18338317	-0.268625	0.0675847	-3.97465	8.95e-05	0.0283255	20	25201596	ENTPD6	ENTPD6	Body	ENSG00000197586	ENSG00000197586_cg18338317	3434.8	-1.82675	0.219527	-8.32127	8.70241e-17	2.61072e-16	cg18338317
cg19502457	-0.229441	0.0569275	-4.03041	7.16e-05	0.0245602	14	65409354	GPX2	GPX2	1stExon	ENSG00000176153	ENSG00000176153_cg19502457	10135.1	-3.05688	0.367395	-8.32041	8.76605e-17	2.62982e-16	cg19502457
cg06610259	-0.291944	0.0683427	-4.27176	2.65e-05	0.0124842	12	122515332	MLXIP	MLXIP	TSS1500	ENSG00000175727	ENSG00000175727_cg06610259	8564.25	-2.06567	0.248492	-8.3128	9.34676e-17	2.80403e-16	cg06610259
cg06350432	-0.180177	0.0457423	-3.93896	0.000103051	0.0311313	7	73245752	CLDN4	CLDN4	1stExon	ENSG00000189143	ENSG00000189143_cg06350432	13902.7	-5.37204	0.647185	-8.30061	1.03574e-16	3.10723e-16	cg06350432
cg19642402	0.231433	0.0502108	4.60923	6.11e-06	0.00455901	15	77287762	PSTPIP1	PSTPIP1	5'UTR	ENSG00000140368	ENSG00000140368_cg19642402	291.263	-3.65672	0.440924	-8.29332	1.10127e-16	3.30381e-16	cg19642402
cg10746326	0.354493	0.091318	3.88196	0.000128906	0.0363216	5	150576234	CCDC69	CCDC69	Body	ENSG00000198624	ENSG00000198624_cg10746326	1908.53	-2.13903	0.25801	-8.29049	1.12786e-16	3.38358e-16	cg10746326
cg19024858	-0.242796	0.0546351	-4.44396	1.27e-05	0.0075819	2	30970178	CAPN13	CAPN13	Body	ENSG00000162949	ENSG00000162949_cg19024858	414.938	-8.01836	0.968037	-8.28311	1.2e-16	3.60001e-16	cg19024858
cg03054596	-0.389065	0.0888623	-4.3783	1.68e-05	0.00916728	20	57009379	VAPB	VAPB	Body	ENSG00000124164	ENSG00000124164_cg03054596	1870.13	-1.16872	0.141129	-8.28123	1.2191e-16	3.6573e-16	cg03054596
cg21622732	0.317005	0.0783179	4.04767	6.68e-05	0.0234692	22	37624406	RAC2	RAC2	Body	ENSG00000128340	ENSG00000128340_cg21622732	1413.87	-2.59971	0.314138	-8.27569	1.27716e-16	3.83147e-16	cg21622732
cg16812503	-0.325411	0.0691663	-4.70477	3.97e-06	0.00342383	11	707873	EPS8L2	EPS8L2	5'UTR	ENSG00000177106	ENSG00000177106_cg16812503	3411.9	-2.42099	0.292871	-8.2664	1.38066e-16	4.14199e-16	cg16812503
cg23076361	-0.266423	0.0655407	-4.065	6.22e-05	0.0224091	14	100622050	DEGS2	DEGS2	Body	ENSG00000168350	ENSG00000168350_cg23076361	348.423	-3.43162	0.415999	-8.24912	1.59562e-16	4.78686e-16	cg23076361
cg05814654	0.316561	0.0731311	4.32867	2.08e-05	0.0105307	16	27413177	IL21R	IL21R	TSS1500	ENSG00000103522	ENSG00000103522_cg05814654	284.011	-5.29646	0.643433	-8.23156	1.84795e-16	5.54386e-16	cg05814654
cg24213248	0.382875	0.0762122	5.0238	8.97e-07	0.001245	2	236845381	AGAP1	AGAP1	Body	ENSG00000157985	ENSG00000157985_cg24213248	1587.32	1.89458	0.230278	8.22736	1.91378e-16	5.74133e-16	cg24213248
cg16257559	-0.223256	0.0587572	-3.79963	0.000177298	0.0447563	1	200864223	C1orf106	INAVA	5'UTR	ENSG00000163362	ENSG00000163362_cg16257559	2488.5	-2.66774	0.324982	-8.20889	2.2325e-16	6.69749e-16	cg16257559
cg05140881	-0.484835	0.0951815	-5.0938	6.41e-07	0.000980391	17	1010485	ABR	ABR	Body	ENSG00000159842	ENSG00000159842_cg05140881	4942.22	-1.12022	0.136496	-8.20692	2.26934e-16	6.80803e-16	cg05140881
cg13618984	-0.318225	0.0661797	-4.80849	2.47e-06	0.00250719	10	81932957	ANXA11	ANXA11	5'UTR	ENSG00000122359	ENSG00000122359_cg13618984	8406.19	-1.3495	0.165385	-8.15975	3.3572e-16	1.00716e-15	cg13618984
cg26739829	0.296018	0.0750887	3.94225	0.00010172	0.0308325	10	91405982	PANK1	PANK1	TSS1500	ENSG00000152782	ENSG00000152782_cg26739829	566.483	-6.00815	0.736369	-8.15917	3.37344e-16	1.01203e-15	cg26739829
cg25464950	-0.366605	0.0654069	-5.60499	4.93e-08	0.000167039	11	68600521	CPT1A	CPT1A	5'UTR	ENSG00000110090	ENSG00000110090_cg25464950	4051.3	-2.50276	0.30687	-8.15574	3.47044e-16	1.04113e-15	cg25464950
cg03443439	-0.271064	0.057805	-4.68929	4.26e-06	0.00356841	8	145643553	SLC39A4	SLC39A4	TSS1500	ENSG00000147804	ENSG00000147804_cg03443439	621.551	-3.10915	0.381403	-8.15186	3.58355e-16	1.07507e-15	cg03443439
cg09744448	0.365677	0.0770729	4.74456	3.31e-06	0.00306137	5	156998546	ADAM19	ADAM19	Body	ENSG00000135074	ENSG00000135074_cg09744448	2050.93	-2.2308	0.274056	-8.13993	3.95502e-16	1.18651e-15	cg09744448
cg26386284	-0.235063	0.0622439	-3.77647	0.000193741	0.0472199	2	74069276	STAMBP	STAMBP	Body	ENSG00000124356	ENSG00000124356_cg26386284	1079.96	-1.09028	0.134092	-8.13087	4.26235e-16	1.27871e-15	cg26386284
cg13236904	-0.332934	0.0656812	-5.06894	7.22e-07	0.00106559	17	37862427	ERBB2	ERBB2	5'UTR	ENSG00000141736	ENSG00000141736_cg13236904	4065.97	-2.19364	0.270369	-8.11351	4.91786e-16	1.47536e-15	cg13236904
cg12077754	-0.259381	0.0661009	-3.92402	0.000109306	0.0324238	2	75089669	HK2	HK2	Body	ENSG00000159399	ENSG00000159399_cg12077754	17167.7	-3.2164	0.397419	-8.09321	5.81115e-16	1.74335e-15	cg12077754
cg18882910	-0.270567	0.06412	-4.21969	3.29e-05	0.0145839	12	2608364	CACNA1C	CACNA1C	Body	ENSG00000151067	ENSG00000151067_cg18882910	197.834	2.62371	0.324333	8.08956	5.9879e-16	1.79637e-15	cg18882910
cg24729988	-0.246351	0.0565584	-4.3557	1.85e-05	0.0097193	15	64271149	DAPK2	DAPK2	Body	ENSG00000035664	ENSG00000035664_cg24729988	705.276	-3.11556	0.385785	-8.07588	6.6993e-16	2.00979e-15	cg24729988
cg12083012	0.296421	0.063375	4.67726	4.5e-06	0.00373361	22	37703131	CYTH4	CYTH4	Body	ENSG00000100055	ENSG00000100055_cg12083012	1267.94	-2.4339	0.302438	-8.04762	8.44206e-16	2.53262e-15	cg12083012
cg00170401	-0.372255	0.0990724	-3.75741	0.000208347	0.0493457	22	37420105	MPST	MPST	5'UTR	ENSG00000128309	ENSG00000128309_cg00170401	2365.66	-2.50573	0.311821	-8.0358	9.29738e-16	2.78921e-15	cg00170401
cg01708924	-0.227175	0.0596532	-3.80826	0.000171517	0.0437019	11	64089278	PRDX5	PRDX5	3'UTR	ENSG00000126432	ENSG00000126432_cg01708924	5275.36	-2.87595	0.358172	-8.02953	9.78468e-16	2.9354e-15	cg01708924
cg05000339	-0.308403	0.0627628	-4.91378	1.51e-06	0.00177739	17	29817128	RAB11FIP4	RAB11FIP4	Body	ENSG00000131242	ENSG00000131242_cg05000339	1680.72	-1.44979	0.180907	-8.01402	1.1102e-15	3.33061e-15	cg05000339
cg12256957	-0.245596	0.0588965	-4.16995	4.05e-05	0.0168485	5	34757249	RAI14	RAI14	Body	ENSG00000039560	ENSG00000039560_cg12256957	942.234	2.28976	0.28579	8.01202	1.12838e-15	3.38515e-15	cg12256957
cg09391546	0.331552	0.0717806	4.61896	5.85e-06	0.00443422	1	209942726	TRAF3IP3	TRAF3IP3	Body	ENSG00000009790	ENSG00000009790_cg09391546	951.421	-2.45418	0.306317	-8.01188	1.12966e-15	3.38897e-15	cg09391546
cg18151685	-0.271566	0.0602383	-4.50819	9.57e-06	0.00628375	7	101736928	CUX1	CUX1	Body	ENSG00000257923	ENSG00000257923_cg18151685	2890.89	-0.991924	0.124304	-7.9798	1.46574e-15	4.39722e-15	cg18151685
cg15455300	-0.341964	0.0656098	-5.21208	3.6e-07	0.000658769	2	169381886	CERS6	CERS6	Body	ENSG00000172292	ENSG00000172292_cg15455300	1587.87	-2.2386	0.281189	-7.9612	1.70386e-15	5.11157e-15	cg15455300
cg09384400	-0.279777	0.0602145	-4.64635	5.18e-06	0.0040933	3	42546922	VIPR1	VIPR1	Body	ENSG00000114812	ENSG00000114812_cg09384400	1198.02	-6.50211	0.8176	-7.95268	1.82522e-15	5.47565e-15	cg09384400
cg00901574	-0.300072	0.0621784	-4.82599	2.28e-06	0.00235885	20	30804997	POFUT1	POFUT1	Body	ENSG00000101346	ENSG00000101346_cg00901574	1609.81	-1.21426	0.152975	-7.93762	2.06105e-15	6.18314e-15	cg00901574
cg03611912	0.367367	0.0568959	6.45682	4.62e-10	5.19e-06	19	10661705	ATG4D	ATG4D	Body	ENSG00000130734	ENSG00000130734_cg03611912	620.855	-5.5164	0.696576	-7.9193	2.38848e-15	7.16543e-15	cg03611912
cg00308508	-0.225211	0.0570202	-3.94967	9.88e-05	0.0302424	5	127423333	SLC12A2	SLC12A2	Body	ENSG00000064651	ENSG00000064651_cg00308508	6929.77	-2.20551	0.278611	-7.91609	2.45093e-15	7.35278e-15	cg00308508
cg03684977	-0.29329	0.0576748	-5.08523	6.68e-07	0.00101052	17	37893803	GRB7	GRB7	TSS1500	ENSG00000141738	ENSG00000141738_cg03684977	374.599	-3.09343	0.391314	-7.90523	2.67443e-15	8.02328e-15	cg03684977
cg19408145	0.225309	0.0565854	3.98174	8.7e-05	0.0278183	1	160681530	CD48	CD48	1stExon	ENSG00000117091	ENSG00000117091_cg19408145	691.5	-3.20066	0.405528	-7.89259	2.95968e-15	8.87903e-15	cg19408145
cg12449168	-0.292444	0.0632675	-4.62235	5.77e-06	0.00439478	1	27470985	SLC9A1	SLC9A1	Body	ENSG00000090020	ENSG00000090020_cg12449168	2710.33	-1.85249	0.236874	-7.82057	5.25839e-15	1.57752e-14	cg12449168
cg24237003	-0.259473	0.0645324	-4.02081	7.44e-05	0.025189	15	41138314	SPINT1	SPINT1	Body	ENSG00000166145	ENSG00000166145_cg24237003	5380.64	-2.46635	0.315625	-7.81417	5.53266e-15	1.6598e-14	cg24237003
cg21240459	0.344478	0.0795547	4.33007	2.07e-05	0.0104874	8	116440004	TRPS1	TRPS1	Body	ENSG00000104447	ENSG00000104447_cg21240459	295.508	-1.85355	0.238357	-7.77633	7.46574e-15	2.23972e-14	cg21240459
cg12485620	0.252005	0.0599429	4.20408	3.52e-05	0.015235	11	128363237	ETS1	ETS1	Body	ENSG00000134954	ENSG00000134954_cg12485620	4705.23	-1.83215	0.235652	-7.7748	7.55688e-15	2.26706e-14	cg12485620
cg08741952	-0.317493	0.0604608	-5.25122	2.97e-07	0.000582055	22	35462987	ISX	ISX	5'UTR	ENSG00000175329	ENSG00000175329_cg08741952	746.227	-5.38371	0.692982	-7.76891	7.91638e-15	2.37491e-14	cg08741952
cg09561692	-0.272659	0.0577702	-4.71973	3.71e-06	0.00327761	11	7618711	PPFIBP2	PPFIBP2	Body	ENSG00000166387	ENSG00000166387_cg09561692	1176.38	-1.70949	0.220734	-7.74458	9.58977e-15	2.87693e-14	cg09561692
cg13234901	-0.214057	0.0547429	-3.91022	0.000115401	0.0337196	15	65337160	SLC51B	SLC51B	TSS1500	ENSG00000186198	ENSG00000186198_cg13234901	382.974	-4.99885	0.646767	-7.72898	1.08412e-14	3.25235e-14	cg13234901
cg06616863	-0.210129	0.0514678	-4.08272	5.79e-05	0.0214187	3	169767629	GPR160	GPR160	5'UTR	ENSG00000173890	ENSG00000173890_cg06616863	1552.64	-2.81713	0.364617	-7.72627	1.10745e-14	3.32234e-14	cg06616863
cg24069963	0.252022	0.0566001	4.45267	1.22e-05	0.00744	11	67172394	TBC1D10C	TBC1D10C	Body	ENSG00000175463	ENSG00000175463_cg24069963	915.851	-4.45963	0.57759	-7.7211	1.1533e-14	3.4599e-14	cg24069963
cg19562707	-0.287351	0.0624924	-4.59817	6.42e-06	0.004725	19	38757961	SPINT2	SPINT2	Body	ENSG00000167642	ENSG00000167642_cg19562707	7067.53	-2.50547	0.324841	-7.71291	1.22979e-14	3.68938e-14	cg19562707
cg20650545	0.229927	0.0490553	4.68709	4.31e-06	0.00360012	19	39826677	GMFG	GMFG	5'UTR	ENSG00000130755	ENSG00000130755_cg20650545	663.553	-3.21594	0.418055	-7.69264	1.44129e-14	4.32387e-14	cg20650545
cg06206419	-0.301301	0.0743388	-4.05309	6.53e-05	0.0231201	18	72176176	CNDP2	CNDP2	ExonBnd	ENSG00000133313	ENSG00000133313_cg06206419	5784.19	-1.06786	0.139074	-7.67832	1.61183e-14	4.8355e-14	cg06206419
cg19139167	0.348892	0.0796486	4.38038	1.67e-05	0.00911574	10	127824746	ADAM12	ADAM12	Body	ENSG00000148848	ENSG00000148848_cg19139167	192.618	-4.94973	0.645441	-7.66876	1.73673e-14	5.2102e-14	cg19139167
cg03995631	0.239795	0.0614456	3.90256	0.000118924	0.0344229	3	112218510	BTLA	BTLA	TSS200	ENSG00000186265	ENSG00000186265_cg03995631	180.284	-3.34193	0.436288	-7.65992	1.86047e-14	5.58141e-14	cg03995631
cg24079972	-0.315872	0.0497546	-6.34859	8.58e-10	8.09e-06	11	46486318	AMBRA1	AMBRA1	Body	ENSG00000110497	ENSG00000110497_cg24079972	885.556	-1.19753	0.156654	-7.64443	2.09869e-14	6.29607e-14	cg24079972
cg06791972	-0.242854	0.0539402	-4.50227	9.82e-06	0.00638927	5	109043351	MAN2A1	MAN2A1	Body	ENSG00000112893	ENSG00000112893_cg06791972	3560.27	-1.38291	0.180931	-7.64331	2.11708e-14	6.35123e-14	cg06791972
cg18131041	0.410544	0.0959701	4.27783	2.58e-05	0.0122539	14	61814530	PRKCH	PRKCH	Body	ENSG00000027075	ENSG00000027075_cg18131041	665.438	-0.953682	0.125279	-7.61249	2.68873e-14	8.06619e-14	cg18131041
cg21486148	0.19158	0.0495163	3.86904	0.00013557	0.037584	19	1070688	HMHA1	ARHGAP45	TSS1500	ENSG00000180448	ENSG00000180448_cg21486148	2279.27	3.6607	0.481234	7.60691	2.80723e-14	8.42168e-14	cg21486148
cg16251054	0.276273	0.069683	3.96471	9.31e-05	0.0290653	8	131457058	ASAP1	ASAP1	TSS1500	ENSG00000153317	ENSG00000153317_cg16251054	1307.6	-1.73472	0.228181	-7.60236	2.90777e-14	8.72331e-14	cg16251054
cg24901637	0.232502	0.0590045	3.9404	0.000102465	0.0310114	4	90815973	MMRN1	MMRN1	TSS200	ENSG00000138722	ENSG00000138722_cg24901637	546.263	-3.4812	0.458041	-7.60021	2.95653e-14	8.86958e-14	cg24901637
cg04286193	-0.343446	0.0755896	-4.54357	8.19e-06	0.00560618	1	230883168	CAPN9	CAPN9	5'UTR	ENSG00000135773	ENSG00000135773_cg04286193	549.493	-6.82364	0.899914	-7.58254	3.38852e-14	1.01655e-13	cg04286193
cg01287833	-0.210993	0.0424818	-4.96667	1.18e-06	0.00151622	6	31113026	CCHCR1	CCHCR1	Body	ENSG00000204536	ENSG00000204536_cg01287833	793.357	-3.14417	0.415452	-7.56808	3.78773e-14	1.13632e-13	cg01287833
cg27431150	0.235718	0.062484	3.77246	0.000196734	0.0475703	16	50715135	SNX20	SNX20	1stExon	ENSG00000167208	ENSG00000167208_cg27431150	510.608	-2.96463	0.391926	-7.56426	3.90068e-14	1.1702e-13	cg27431150
cg03575602	-0.173071	0.0451694	-3.83159	0.000156766	0.041211	10	12390599	CAMK1D	CAMK1D	TSS1500	ENSG00000183049	ENSG00000183049_cg03575602	1398.66	-3.11149	0.411722	-7.55724	4.11697e-14	1.23509e-13	cg03575602
cg03752903	0.352392	0.0761289	4.62888	5.6e-06	0.00430833	20	37504232	PPP1R16B	PPP1R16B	Body	ENSG00000101445	ENSG00000101445_cg03752903	1509.54	-2.29273	0.304857	-7.52068	5.44937e-14	1.63481e-13	cg03752903
cg03376089	-0.245793	0.0535084	-4.59353	6.56e-06	0.00478151	17	17839409	TOM1L2	TOM1L2	Body	ENSG00000175662	ENSG00000175662_cg03376089	1760.66	-1.53969	0.20485	-7.51622	5.63826e-14	1.69148e-13	cg03376089
cg14792845	-0.34111	0.073817	-4.62103	5.8e-06	0.00441264	11	12164373	MICAL2	MICAL2	5'UTR	ENSG00000133816	ENSG00000133816_cg14792845	4398.26	-2.19652	0.292394	-7.51217	5.81551e-14	1.74465e-13	cg14792845
cg09125999	0.271165	0.0702622	3.85932	0.000140791	0.0384792	11	117534685	DSCAML1	DSCAML1	Body	ENSG00000177103	ENSG00000177103_cg09125999	73.1802	4.65346	0.620731	7.49674	6.54252e-14	1.96276e-13	cg09125999
cg19252956	0.364144	0.0672132	5.41775	1.29e-07	0.000339971	9	273072	DOCK8	DOCK8	Body	ENSG00000107099	ENSG00000107099_cg19252956	1948.65	-2.55823	0.34179	-7.4848	7.16544e-14	2.14963e-13	cg19252956
cg19489172	-0.25644	0.0679464	-3.77416	0.000195463	0.0474022	19	33545592	RHPN2	RHPN2	Body	ENSG00000131941	ENSG00000131941_cg19489172	2186.25	-2.36354	0.315853	-7.48303	7.26263e-14	2.17879e-13	cg19489172
cg13951664	0.323461	0.0859764	3.76221	0.000204574	0.0486913	21	15914403	SAMSN1	SAMSN1	Body	ENSG00000155307	ENSG00000155307_cg13951664	700.389	-2.22269	0.297182	-7.47921	7.47699e-14	2.2431e-13	cg13951664
cg13635184	-0.403876	0.0723698	-5.58072	5.59e-08	0.000184124	7	148903126	ZNF282	ZNF282	Body	ENSG00000170265	ENSG00000170265_cg13635184	833.947	-0.662809	0.0892013	-7.43048	1.08204e-13	3.24613e-13	cg13635184
cg11340527	-0.311223	0.0626353	-4.96882	1.17e-06	0.00150802	11	58953689	DTX4	DTX4	Body	ENSG00000110042	ENSG00000110042_cg11340527	2287.09	-1.88392	0.254248	-7.40978	1.26512e-13	3.79535e-13	cg11340527
cg25986774	-0.268631	0.0606482	-4.42934	1.35e-05	0.00792867	12	53295862	KRT8	KRT8	ExonBnd	ENSG00000170421	ENSG00000170421_cg25986774	76020.4	-2.51749	0.33998	-7.40481	1.31343e-13	3.94028e-13	cg25986774
cg08403513	0.400932	0.0907551	4.41774	1.42e-05	0.00821376	5	118668080	TNFAIP8	TNFAIP8	TSS1500	ENSG00000145779	ENSG00000145779_cg08403513	1232.7	-1.72861	0.233552	-7.40137	1.34782e-13	4.04347e-13	cg08403513
cg12826052	-0.27602	0.0584979	-4.71845	3.73e-06	0.0032861	4	57138400	KIAA1211	CRACD	5'UTR	ENSG00000109265	ENSG00000109265_cg12826052	828.373	-3.37597	0.457133	-7.38509	1.52351e-13	4.57053e-13	cg12826052
cg07491975	-0.333907	0.0687696	-4.85545	1.99e-06	0.00214355	3	4448600	SUMF1	SUMF1	Body	ENSG00000144455	ENSG00000144455_cg07491975	972.19	-2.42647	0.329376	-7.36686	1.74698e-13	5.24095e-13	cg07491975
cg18383585	-0.268908	0.0633862	-4.24238	3e-05	0.0136695	1	162183582	NOS1AP	NOS1AP	Body	ENSG00000198929	ENSG00000198929_cg18383585	87.3524	-3.03114	0.411803	-7.36064	1.83025e-13	5.49076e-13	cg18383585
cg00992188	-0.258442	0.0561021	-4.60664	6.19e-06	0.00459128	22	36018755	MB	MB	5'UTR	ENSG00000198125	ENSG00000198125_cg00992188	106.713	-7.14332	0.973309	-7.33921	2.14858e-13	6.44573e-13	cg00992188
cg06086316	0.248381	0.053445	4.64741	5.15e-06	0.00408226	12	48207862	HDAC7	HDAC7	Body	ENSG00000061273	ENSG00000061273_cg06086316	2045.83	-1.39049	0.189588	-7.33427	2.22926e-13	6.68777e-13	cg06086316
cg09448759	-0.271053	0.0562593	-4.81793	2.36e-06	0.0024332	17	19563891	ALDH3A2	ALDH3A2	Body	ENSG00000072210	ENSG00000072210_cg09448759	2571.73	-1.22817	0.167848	-7.31715	2.53297e-13	7.59891e-13	cg09448759
cg11538937	-0.531132	0.0677962	-7.83425	9.49e-14	5.56e-09	2	241559124	GPR35	GPR35	Body	ENSG00000178623	ENSG00000178623_cg11538937	964.93	-2.9516	0.403669	-7.31193	2.63327e-13	7.89982e-13	cg11538937
cg03090436	-0.301962	0.0697541	-4.32895	2.08e-05	0.0105248	6	71121859	FAM135A	FAM135A	TSS1500	ENSG00000082269	ENSG00000082269_cg03090436	1985.63	-1.64277	0.224713	-7.31052	2.66114e-13	7.98342e-13	cg03090436
cg19192146	0.346962	0.0472306	7.34614	2.17e-12	6.85e-08	17	4740214	MINK1	MINK1	Body	ENSG00000141503	ENSG00000141503_cg19192146	5032.97	-2.58564	0.354094	-7.30214	2.83224e-13	8.49671e-13	cg19192146
cg22897715	0.255155	0.0538444	4.73875	3.4e-06	0.00310526	11	57192251	SLC43A3	SLC43A3	Body	ENSG00000134802	ENSG00000134802_cg22897715	269.547	-1.76718	0.242155	-7.29773	2.92659e-13	8.77978e-13	cg22897715
cg24064594	0.366384	0.0864369	4.23874	3.04e-05	0.0137895	2	127414827	GYPC	GYPC	Body	ENSG00000136732	ENSG00000136732_cg24064594	627.575	-1.51913	0.208357	-7.29101	3.07633e-13	9.229e-13	cg24064594
cg03585489	-0.246112	0.0642678	-3.82948	0.000158052	0.0414239	8	68369402	CPA6	CPA6	Body	ENSG00000165078	ENSG00000165078_cg03585489	56.0295	-3.99788	0.54864	-7.28689	3.17199e-13	9.51598e-13	cg03585489
cg07151117	0.300657	0.0571357	5.26216	2.81e-07	0.000558919	8	29204954	DUSP4	DUSP4	Body	ENSG00000120875	ENSG00000120875_cg07151117	462.781	-4.05974	0.558754	-7.26571	3.71087e-13	1.11326e-12	cg07151117
cg23859055	-0.4379	0.100205	-4.37004	1.74e-05	0.00937342	7	16684067	ANKMY2	ANKMY2	Body	ENSG00000106524	ENSG00000106524_cg23859055	593.881	-1.22807	0.169055	-7.2643	3.74964e-13	1.12489e-12	cg23859055
cg06840298	-0.2261	0.0576396	-3.92266	0.000109894	0.0325745	12	51799659	SLC4A8	SLC4A8	5'UTR	ENSG00000050438	ENSG00000050438_cg06840298	70.2363	2.08449	0.287164	7.2589	3.90263e-13	1.17079e-12	cg06840298
cg23451678	0.323265	0.0837351	3.86057	0.000140112	0.0384087	3	112323619	CCDC80	CCDC80	3'UTR	ENSG00000091986	ENSG00000091986_cg23451678	837.98	-1.79072	0.246717	-7.25821	3.92247e-13	1.17674e-12	cg23451678
cg14417377	-0.329759	0.0713335	-4.62277	5.75e-06	0.0043946	11	65558414	OVOL1	OVOL1	Body	ENSG00000172818	ENSG00000172818_cg14417377	351.457	-2.83407	0.390503	-7.25748	3.9436e-13	1.18308e-12	cg14417377
cg08021727	-0.217125	0.0537305	-4.04101	6.86e-05	0.0238934	16	4056879	ADCY9	ADCY9	Body	ENSG00000162104	ENSG00000162104_cg08021727	1038.75	-1.57142	0.216919	-7.24426	4.34817e-13	1.30445e-12	cg08021727
cg06035001	-0.279599	0.07426	-3.76514	0.000202303	0.0483894	16	70424854	ST3GAL2	ST3GAL2	Body	ENSG00000157350	ENSG00000157350_cg06035001	787.407	1.39914	0.193351	7.2363	4.61105e-13	1.38332e-12	cg06035001
cg20449949	0.268794	0.0658084	4.08449	5.75e-05	0.0213206	8	6594662	AGPAT5	AGPAT5	Body	ENSG00000155189	ENSG00000155189_cg20449949	1139.61	-1.49311	0.206438	-7.23273	4.73388e-13	1.42016e-12	cg20449949
cg16840192	0.317277	0.0693166	4.57721	7.05e-06	0.0050129	9	127933458	PPP6C	PPP6C	ExonBnd	ENSG00000119414	ENSG00000119414_cg16840192	2136.24	-1.41921	0.19624	-7.232	4.75927e-13	1.42778e-12	cg16840192
cg11148533	-0.359026	0.0940419	-3.81772	0.000165384	0.0426416	3	184298787	EPHB3	EPHB3	Body	ENSG00000182580	ENSG00000182580_cg11148533	1757.78	-2.25518	0.312575	-7.21485	5.39919e-13	1.61976e-12	cg11148533
cg01832218	-0.28814	0.0690661	-4.17194	4.02e-05	0.0167384	9	136201061	SURF6	SURF6	Body	ENSG00000148296	ENSG00000148296_cg01832218	911.115	-1.33527	0.185091	-7.21412	5.42833e-13	1.6285e-12	cg01832218
cg24396624	0.502509	0.109771	4.57777	7.04e-06	0.00500786	3	25469860	RARB	RARB	5'UTR	ENSG00000077092	ENSG00000077092_cg24396624	99.7139	-1.50436	0.208743	-7.20678	5.72885e-13	1.71866e-12	cg24396624
cg11086982	0.316468	0.0634377	4.98865	1.06e-06	0.00141255	14	73736972	PAPLN	PAPLN	Body	ENSG00000100767	ENSG00000100767_cg11086982	1221.75	-2.67362	0.370998	-7.20655	5.73877e-13	1.72163e-12	cg11086982
cg06421658	0.272144	0.0693158	3.92614	0.000108398	0.0323181	5	68710528	MARVELD2	MARVELD2	TSS1500	ENSG00000152939	ENSG00000152939_cg06421658	835.858	-3.59541	0.500249	-7.18725	6.61108e-13	1.98333e-12	cg06421658
cg14481467	-0.314252	0.0762657	-4.1205	4.96e-05	0.0192428	19	56205717	EPN1	EPN1	Body	ENSG00000063245	ENSG00000063245_cg14481467	4483.13	-1.35566	0.189328	-7.16038	8.04565e-13	2.41369e-12	cg14481467
cg02729303	-0.297831	0.0788628	-3.77657	0.000193673	0.0472199	5	16508920	FAM134B	RETREG1	Body	ENSG00000154153	ENSG00000154153_cg02729303	2231.45	-3.23241	0.451962	-7.15195	8.55517e-13	2.56655e-12	cg02729303
cg15779950	0.272236	0.0688907	3.95171	9.8e-05	0.0301448	1	157789892	FCRL1	FCRL1	1stExon	ENSG00000163534	ENSG00000163534_cg15779950	402.497	-7.70906	1.07863	-7.14709	8.86343e-13	2.65903e-12	cg15779950
cg12396641	0.286195	0.0746802	3.83227	0.000156357	0.0411958	4	141017316	MAML3	MAML3	Body	ENSG00000196782	ENSG00000196782_cg12396641	384.645	2.09405	0.293061	7.14544	8.97062e-13	2.69118e-12	cg12396641
cg13632994	-0.370073	0.0665378	-5.56184	6.16e-08	0.000199028	1	94080251	BCAR3	BCAR3	TSS1500	ENSG00000137936	ENSG00000137936_cg13632994	786.107	-1.55707	0.218179	-7.13665	9.56296e-13	2.86889e-12	cg13632994
cg22429706	-0.404027	0.069961	-5.77503	2.02e-08	8.7e-05	14	91623861	C14orf159	DGLUCY	5'UTR	ENSG00000133943	ENSG00000133943_cg22429706	1452.56	-1.06059	0.148733	-7.1308	9.97892e-13	2.99368e-12	cg22429706
cg16173067	-0.336157	0.05594	-6.00925	5.7e-09	3.39e-05	20	1309722	SDCBP2	SDCBP2	5'UTR	ENSG00000125775	ENSG00000125775_cg16173067	4608.99	-2.73662	0.383829	-7.12979	1.00524e-12	3.01573e-12	cg16173067
cg24202529	-0.223	0.0592865	-3.7614	0.000205204	0.0488128	15	72462487	GRAMD2	GRAMD2A	Body	ENSG00000175318	ENSG00000175318_cg24202529	174.665	-4.07604	0.572975	-7.11383	1.12867e-12	3.386e-12	cg24202529
cg00551398	-0.285668	0.053294	-5.36022	1.72e-07	0.000415275	6	88298474	RARS2	RARS2	Body	ENSG00000146282	ENSG00000146282_cg00551398	846.406	-0.841542	0.118318	-7.11258	1.13897e-12	3.41692e-12	cg00551398
cg08875705	0.303754	0.0713855	4.25512	2.84e-05	0.0131186	12	6665330	IFFO1	IFFO1	TSS200	ENSG00000010295	ENSG00000010295_cg08875705	684.908	-1.6418	0.231528	-7.09114	1.3301e-12	3.99031e-12	cg08875705
cg18776698	0.329888	0.0696556	4.73598	3.45e-06	0.00312397	4	170190271	SH3RF1	SH3RF1	Body	ENSG00000154447	ENSG00000154447_cg18776698	1646.16	-2.47546	0.349266	-7.08762	1.3644e-12	4.09321e-12	cg18776698
cg10661091	-0.287009	0.0653032	-4.39502	1.57e-05	0.00875149	17	1464048	PITPNA	PITPNA	Body	ENSG00000174238	ENSG00000174238_cg10661091	3063.86	-0.881485	0.12438	-7.08706	1.36992e-12	4.10975e-12	cg10661091
cg27598340	-0.220968	0.0512566	-4.31102	2.24e-05	0.0110583	7	55145727	EGFR	EGFR	Body	ENSG00000146648	ENSG00000146648_cg27598340	2023.39	-2.57298	0.363501	-7.07834	1.45894e-12	4.37683e-12	cg27598340
cg24383480	-0.383654	0.0887922	-4.32081	2.15e-05	0.0107504	3	47466266	SCAP	SCAP	Body	ENSG00000114650	ENSG00000114650_cg24383480	2212.08	-0.987257	0.139787	-7.06258	1.63445e-12	4.90334e-12	cg24383480
cg06421238	-0.199227	0.0485325	-4.10502	5.29e-05	0.0201212	17	5993785	WSCD1	WSCD1	Body	ENSG00000179314	ENSG00000179314_cg06421238	300.765	-4.35005	0.618632	-7.03172	2.04e-12	6.11999e-12	cg06421238
cg17055661	-0.327945	0.073743	-4.44713	1.25e-05	0.00753518	1	15272567	KAZN	KAZN	1stExon	ENSG00000189337	ENSG00000189337_cg17055661	590.258	-2.73432	0.389868	-7.01346	2.32499e-12	6.97496e-12	cg17055661
cg09837037	-0.235897	0.0447977	-5.26583	2.76e-07	0.000558919	5	1201602	SLC6A19	SLC6A19	TSS200	ENSG00000174358	ENSG00000174358_cg09837037	92.1764	-14.8421	2.11931	-7.00328	2.5003e-12	7.5009e-12	cg09837037
cg12298306	0.283882	0.065142	4.35789	1.84e-05	0.00967784	6	163998328	QKI	QKI	3'UTR	ENSG00000112531	ENSG00000112531_cg12298306	1789.3	1.64738	0.235461	6.99642	2.62587e-12	7.87762e-12	cg12298306
cg21005230	0.430887	0.0954798	4.51286	9.38e-06	0.00619646	5	88182312	MEF2C	MEF2C	5'UTR	ENSG00000081189	ENSG00000081189_cg21005230	1136.54	-2.18384	0.312636	-6.98527	2.84311e-12	8.52933e-12	cg21005230
cg04545731	-0.245231	0.0550014	-4.45864	1.19e-05	0.00733199	1	9938289	CTNNBIP1	CTNNBIP1	5'UTR	ENSG00000178585	ENSG00000178585_cg04545731	531.307	-1.62505	0.232641	-6.98523	2.84389e-12	8.53168e-12	cg04545731
cg20871835	0.27747	0.0659229	4.20901	3.44e-05	0.0150451	4	40212592	RHOH	RHOH	5'UTR	ENSG00000168421	ENSG00000168421_cg20871835	556.931	-4.59517	0.658044	-6.98307	2.88799e-12	8.66398e-12	cg20871835
cg06311386	0.215561	0.047098	4.57686	7.06e-06	0.00501348	1	26868497	RPS6KA1	RPS6KA1	Body	ENSG00000117676	ENSG00000117676_cg06311386	3549.61	1.5576	0.223748	6.9614	3.36919e-12	1.01076e-11	cg06311386
cg16353152	-0.257646	0.067019	-3.84437	0.000149202	0.0399134	11	60468830	MS4A8	MS4A8	Body	ENSG00000166959	ENSG00000166959_cg16353152	219.111	-5.3551	0.769673	-6.95763	3.46036e-12	1.03811e-11	cg16353152
cg25719507	0.256405	0.0664327	3.85961	0.000140632	0.0384613	8	17555211	MTUS1	MTUS1	1stExon	ENSG00000129422	ENSG00000129422_cg25719507	3847.03	1.45623	0.209351	6.9559	3.50321e-12	1.05096e-11	cg25719507
cg04547740	-0.239124	0.0575886	-4.15228	4.36e-05	0.0177716	22	29313235	ZNRF3	ZNRF3	TSS200	ENSG00000183579	ENSG00000183579_cg04547740	299.854	-1.75665	0.252667	-6.95243	3.59059e-12	1.07718e-11	cg04547740
cg11130612	-0.247904	0.0455484	-5.44266	1.14e-07	0.000312508	5	132352749	ZCCHC10	ZCCHC10	Body	ENSG00000155329	ENSG00000155329_cg11130612	556.306	-1.56821	0.226397	-6.92678	4.30518e-12	1.29155e-11	cg11130612
cg01780326	-0.197542	0.0478008	-4.1326	4.72e-05	0.0186655	14	75609136	TMED10	TMED10	Body	ENSG00000170348	ENSG00000170348_cg01780326	9662.27	-0.987744	0.142814	-6.91629	4.63623e-12	1.39087e-11	cg01780326
cg14151158	-0.229286	0.0478224	-4.79454	2.63e-06	0.00264143	6	38141763	BTBD9	BTBD9	3'UTR	ENSG00000183826	ENSG00000183826_cg14151158	669.382	-1.5668	0.226768	-6.90926	4.87204e-12	1.46161e-11	cg14151158
cg23970275	0.375446	0.0815086	4.60621	6.2e-06	0.0045913	2	208008052	KLF7	KLF7	Body	ENSG00000118263	ENSG00000118263_cg23970275	581.596	-1.92144	0.279017	-6.88644	5.7204e-12	1.71612e-11	cg23970275
cg16410341	-0.333688	0.0861246	-3.87448	0.000132724	0.0369841	3	185046973	MAP3K13	MAP3K13	5'UTR	ENSG00000073803	ENSG00000073803_cg16410341	972.812	-0.891723	0.129572	-6.88206	5.89942e-12	1.76983e-11	cg16410341
cg07045570	-0.31763	0.0769831	-4.12598	4.85e-05	0.0190001	2	262646	SH3YL1	SH3YL1	ExonBnd	ENSG00000035115	ENSG00000035115_cg07045570	1483.79	-2.35929	0.343049	-6.87741	6.09517e-12	1.82855e-11	cg07045570
cg13661182	-0.185172	0.0484093	-3.82513	0.000160729	0.0418502	20	52687076	BCAS1	BCAS1	1stExon	ENSG00000064787	ENSG00000064787_cg13661182	4457.96	-5.10643	0.743746	-6.86582	6.61105e-12	1.98331e-11	cg13661182
cg15100135	0.187478	0.0452328	4.14474	4.49e-05	0.0180625	17	4891775	INCA1	INCA1	Body	ENSG00000196388	ENSG00000196388_cg15100135	114.781	2.9619	0.431569	6.8631	6.73816e-12	2.02145e-11	cg15100135
cg11561267	-0.260301	0.0547112	-4.75773	3.12e-06	0.00295877	5	134294476	PCBD2	PCBD2	Body	ENSG00000132570	ENSG00000132570_cg11561267	240.349	-1.63639	0.238771	-6.8534	7.21159e-12	2.16348e-11	cg11561267
cg14979718	0.217304	0.0577324	3.76398	0.000203197	0.0484823	17	5487818	NLRP1	NLRP1	1stExon	ENSG00000091592	ENSG00000091592_cg14979718	1258.76	-2.89909	0.423867	-6.83962	7.94047e-12	2.38214e-11	cg14979718
cg22537280	-0.375073	0.086361	-4.34309	1.96e-05	0.0100771	1	54723213	SSBP3	SSBP3	Body	ENSG00000157216	ENSG00000157216_cg22537280	1915.81	-0.94534	0.138529	-6.82414	8.84553e-12	2.65366e-11	cg22537280
cg17047158	-0.266072	0.0586086	-4.5398	8.33e-06	0.00568599	1	223921661	CAPN2	CAPN2	Body	ENSG00000162909	ENSG00000162909_cg17047158	9619.55	-1.62065	0.237564	-6.82195	8.98138e-12	2.69441e-11	cg17047158
cg20807111	0.272302	0.0663653	4.10308	5.33e-05	0.0202252	7	100660595	MUC12	MUC12	Body	ENSG00000205277	ENSG00000205277_cg20807111	19546.1	4.53426	0.665711	6.81116	9.6815e-12	2.90445e-11	cg20807111
cg22412635	-0.238193	0.0539287	-4.41682	1.43e-05	0.00822316	17	1673562	SERPINF1	SERPINF1	Body	ENSG00000132386	ENSG00000132386_cg22412635	2010.3	2.52204	0.372161	6.77674	1.2292e-11	3.68761e-11	cg22412635
cg16018377	-0.417778	0.08187	-5.10295	6.13e-07	0.000958813	11	394857	PKP3	PKP3	Body	ENSG00000184363	ENSG00000184363_cg16018377	3863.05	-1.81373	0.267973	-6.76835	1.30257e-11	3.90772e-11	cg16018377
cg12229001	-0.288073	0.0614324	-4.68927	4.26e-06	0.00356841	17	17467098	PEMT	PEMT	Body	ENSG00000133027	ENSG00000133027_cg12229001	205.434	-1.12737	0.167178	-6.74357	1.54544e-11	4.63631e-11	cg12229001
cg11133226	-0.209331	0.0522387	-4.0072	7.86e-05	0.0261171	3	127504560	MGLL	MGLL	Body	ENSG00000074416	ENSG00000074416_cg11133226	6817.65	-2.82011	0.41822	-6.74312	1.55026e-11	4.65077e-11	cg11133226
cg03891126	-0.388529	0.0645468	-6.01934	5.4e-09	3.28e-05	3	53040106	SFMBT1	SFMBT1	5'UTR	ENSG00000163935	ENSG00000163935_cg03891126	497.143	-0.950877	0.141341	-6.72753	1.72564e-11	5.17693e-11	cg03891126
cg18217706	-0.267524	0.067607	-3.95704	9.59e-05	0.0296591	21	43734404	TFF3	TFF3	Body	ENSG00000160180	ENSG00000160180_cg18217706	14386.9	-4.94448	0.736236	-6.71589	1.86925e-11	5.60776e-11	cg18217706
cg23817981	0.401478	0.0949686	4.22748	3.19e-05	0.0142636	3	32993063	CCR4	CCR4	TSS200	ENSG00000183813	ENSG00000183813_cg23817981	140.696	-2.80612	0.419137	-6.69499	2.15682e-11	6.47045e-11	cg23817981
cg26078439	-0.296113	0.0671353	-4.41069	1.46e-05	0.00836493	8	145721896	PPP1R16A	PPP1R16A	TSS1500	ENSG00000160972	ENSG00000160972_cg26078439	917.03	-2.79991	0.418729	-6.68668	2.28284e-11	6.84851e-11	cg26078439
cg18753162	0.13914	0.0369834	3.76224	0.000204552	0.0486913	2	219314121	VIL1	VIL1	3'UTR	ENSG00000127831	ENSG00000127831_cg18753162	4991.44	-11.6692	1.75021	-6.66728	2.60586e-11	7.81759e-11	cg18753162
cg00542261	-0.283926	0.0695285	-4.08359	5.77e-05	0.0213623	10	71121415	HK1	HK1	Body	ENSG00000156515	ENSG00000156515_cg00542261	3684.68	-1.23618	0.18562	-6.65973	2.74335e-11	8.23006e-11	cg00542261
cg20930202	0.462648	0.109027	4.24342	2.98e-05	0.0136403	6	139613456	TXLNB	TXLNB	TSS1500	ENSG00000164440	ENSG00000164440_cg20930202	82.654	-2.07174	0.311441	-6.65212	2.88896e-11	8.66687e-11	cg20930202
cg26976693	0.338018	0.0848607	3.9832	8.65e-05	0.0277111	17	8802846	PIK3R5	PIK3R5	Body	ENSG00000141506	ENSG00000141506_cg26976693	666.05	-1.64708	0.24763	-6.6514	2.90328e-11	8.70983e-11	cg26976693
cg12719001	-0.299043	0.0710728	-4.20755	3.47e-05	0.0151072	7	27214915	HOXA10	HOXA10	TSS1500	ENSG00000253293	ENSG00000253293_cg12719001	295.879	-1.69055	0.254347	-6.64663	2.99877e-11	8.9963e-11	cg12719001
cg26676468	0.153582	0.0398257	3.85635	0.000142426	0.03878	5	112539223	MCC	MCC	Body	ENSG00000171444	ENSG00000171444_cg26676468	546.718	3.8893	0.585563	6.64199	3.09485e-11	9.28455e-11	cg26676468
cg06440348	-0.285502	0.0700201	-4.07743	5.92e-05	0.0216788	4	81111527	PRDM8	PRDM8	5'UTR	ENSG00000152784	ENSG00000152784_cg06440348	161.838	2.90079	0.437789	6.626	3.44915e-11	1.03475e-10	cg06440348
cg09495201	-0.419126	0.0784713	-5.34114	1.9e-07	0.000445017	17	62239329	TEX2	TEX2	Body	ENSG00000136478	ENSG00000136478_cg09495201	1083.93	-1.76953	0.267183	-6.62291	3.52186e-11	1.05656e-10	cg09495201
cg13779682	-0.338587	0.0712836	-4.74986	3.23e-06	0.00302539	1	11131308	EXOSC10	EXOSC10	Body	ENSG00000171824	ENSG00000171824_cg13779682	1127.55	-0.649302	0.0981105	-6.61807	3.63913e-11	1.09174e-10	cg13779682
cg02419362	-0.413676	0.0888095	-4.65802	4.91e-06	0.00396259	12	121203948	SPPL3	SPPL3	Body	ENSG00000157837	ENSG00000157837_cg02419362	1350.28	-0.873392	0.13235	-6.59912	4.13594e-11	1.24078e-10	cg02419362
cg03338209	-0.378775	0.088178	-4.29557	2.4e-05	0.0116249	22	37908796	CARD10	CARD10	Body	ENSG00000100065	ENSG00000100065_cg03338209	1869.81	-1.44434	0.219136	-6.59109	4.36623e-11	1.30987e-10	cg03338209
cg14081737	0.27811	0.0635412	4.37684	1.69e-05	0.00921243	9	116111377	BSPRY	BSPRY	TSS1500	ENSG00000119411	ENSG00000119411_cg14081737	1049.3	-2.64863	0.402144	-6.58628	4.50992e-11	1.35298e-10	cg14081737
cg15904820	-0.353976	0.0589005	-6.00972	5.69e-09	3.39e-05	19	38478421	SIPA1L3	SIPA1L3	5'UTR	ENSG00000105738	ENSG00000105738_cg15904820	2559.55	-1.35572	0.206243	-6.57339	4.91811e-11	1.47543e-10	cg15904820
cg20170309	-0.400234	0.0626998	-6.38334	7.04e-10	7.13e-06	16	50753273	NOD2	NOD2	Body	ENSG00000167207	ENSG00000167207_cg20170309	218.509	1.64466	0.250771	6.55841	5.4385e-11	1.63155e-10	cg20170309
cg13292521	0.281076	0.0681032	4.1272	4.83e-05	0.0189532	3	111803863	C3orf52	C3orf52	TSS1500	ENSG00000114529	ENSG00000114529_cg13292521	659.473	-3.28092	0.500492	-6.5554	5.54933e-11	1.6648e-10	cg13292521
cg01604401	-0.265232	0.0537358	-4.93585	1.36e-06	0.00165984	20	36153186	BLCAP	BLCAP	5'UTR	ENSG00000166619	ENSG00000166619_cg01604401	1631.02	-1.57397	0.240722	-6.53854	6.21224e-11	1.86367e-10	cg01604401
cg04102604	-0.227636	0.0578038	-3.93809	0.000103406	0.0312041	14	50805921	CDKL1	CDKL1	Body	ENSG00000100490	ENSG00000100490_cg04102604	190.519	-2.08135	0.318843	-6.52783	6.67303e-11	2.00191e-10	cg04102604
cg14807544	-0.215122	0.0566199	-3.7994	0.000177456	0.0447563	19	46368487	FOXA3	FOXA3	Body	ENSG00000170608	ENSG00000170608_cg14807544	915.974	-2.93691	0.450141	-6.52443	6.82584e-11	2.04775e-10	cg14807544
cg27268839	-0.300703	0.0563033	-5.34078	1.9e-07	0.000445017	11	117090997	PCSK7	PCSK7	Body	ENSG00000160613	ENSG00000160613_cg27268839	4210.62	-1.06881	0.163886	-6.52164	6.95447e-11	2.08634e-10	cg27268839
cg22849858	0.291941	0.0429855	6.79162	6.49e-11	1.04e-06	4	71702575	GRSF1	GRSF1	5'UTR	ENSG00000132463	ENSG00000132463_cg22849858	2872.88	-4.10797	0.631657	-6.50349	7.84796e-11	2.35439e-10	cg22849858
cg16735465	0.373201	0.0787625	4.7383	3.41e-06	0.00310818	8	25240391	DOCK5	DOCK5	Body	ENSG00000147459	ENSG00000147459_cg16735465	1925.6	1.09467	0.168597	6.49278	8.42684e-11	2.52805e-10	cg16735465
cg11152574	0.283284	0.0537565	5.26976	2.71e-07	0.00055627	10	114134550	ACSL5	ACSL5	TSS1500	ENSG00000197142	ENSG00000197142_cg11152574	7352.44	-4.31157	0.665474	-6.47896	9.23594e-11	2.77078e-10	cg11152574
cg17027626	-0.255972	0.064604	-3.96216	9.4e-05	0.0292944	20	35972070	SRC	SRC	TSS1500	ENSG00000197122	ENSG00000197122_cg17027626	3282.22	-1.41247	0.218483	-6.46491	1.01362e-10	3.04086e-10	cg17027626
cg22417309	-0.155511	0.0402372	-3.86486	0.000137792	0.0379375	16	67233653	ELMO3	ELMO3	Body	ENSG00000102890	ENSG00000102890_cg22417309	1106.8	-5.3017	0.820177	-6.4641	1.01907e-10	3.0572e-10	cg22417309
cg13311402	0.188053	0.0500198	3.75956	0.000206644	0.0491017	7	28724993	CREB5	CREB5	TSS1500	ENSG00000146592	ENSG00000146592_cg13311402	184.822	-5.49732	0.85155	-6.45567	1.07742e-10	3.23227e-10	cg13311402
cg02925248	-0.333299	0.0703584	-4.73716	3.43e-06	0.00311757	16	2213749	TRAF7	TRAF7	5'UTR	ENSG00000131653	ENSG00000131653_cg02925248	2539.64	-0.76939	0.119705	-6.42738	1.29823e-10	3.8947e-10	cg02925248
cg03240324	-0.316274	0.0739902	-4.27454	2.62e-05	0.0123654	14	102974825	ANKRD9	ANKRD9	5'UTR	ENSG00000156381	ENSG00000156381_cg03240324	847.046	-2.80821	0.437083	-6.42488	1.31976e-10	3.95929e-10	cg03240324
cg16181467	0.299347	0.0678793	4.40998	1.47e-05	0.00837557	11	36084541	LDLRAD3	LDLRAD3	5'UTR	ENSG00000179241	ENSG00000179241_cg16181467	240.36	-2.62539	0.408751	-6.42295	1.33654e-10	4.00962e-10	cg16181467
cg21762521	0.134191	0.0304793	4.40268	1.52e-05	0.00854873	4	153400626	FBXW7	FBXW7	5'UTR	ENSG00000109670	ENSG00000109670_cg21762521	934.077	-3.86177	0.602293	-6.41177	1.43838e-10	4.31514e-10	cg21762521
cg06645758	-0.260678	0.0587264	-4.43885	1.3e-05	0.00770579	16	66643123	CMTM3	CMTM3	Body	ENSG00000140931	ENSG00000140931_cg06645758	568.318	1.49837	0.234742	6.38305	1.73593e-10	5.2078e-10	cg06645758
cg13299425	-0.297564	0.0698096	-4.26251	2.75e-05	0.0128477	2	44968238	CAMKMT	CAMKMT	Body	ENSG00000143919	ENSG00000143919_cg13299425	137.022	-1.24557	0.195687	-6.36511	1.95147e-10	5.85441e-10	cg13299425
cg21051791	0.402988	0.0848587	4.74893	3.25e-06	0.00302798	6	137355264	IL20RA	IL20RA	Body	ENSG00000016402	ENSG00000016402_cg21051791	316.766	2.31707	0.364128	6.36335	1.97406e-10	5.92219e-10	cg21051791
cg08210297	-0.290292	0.0682901	-4.25086	2.89e-05	0.0132956	2	233320854	ALPI	ALPI	1stExon	ENSG00000163295	ENSG00000163295_cg08210297	199.724	-5.89129	0.926449	-6.359	2.03077e-10	6.0923e-10	cg08210297
cg21506419	-0.318134	0.0667922	-4.76304	3.05e-06	0.00291453	11	3828829	PGAP2	PGAP2	5'UTR	ENSG00000148985	ENSG00000148985_cg21506419	472.769	-1.24596	0.196048	-6.35538	2.07909e-10	6.23728e-10	cg21506419
cg12914733	-0.382785	0.0616364	-6.21037	1.87e-09	1.49e-05	11	955328	AP2A2	AP2A2	Body	ENSG00000183020	ENSG00000183020_cg12914733	2170.06	-0.771476	0.121507	-6.34924	2.16375e-10	6.49125e-10	cg12914733
cg01768840	0.302841	0.0611834	4.94973	1.28e-06	0.00159047	16	88767454	RNF166	RNF166	Body	ENSG00000158717	ENSG00000158717_cg01768840	677.611	-2.08606	0.328893	-6.34267	2.25812e-10	6.77436e-10	cg01768840
cg26682998	-0.277119	0.0604186	-4.58665	6.76e-06	0.00486992	14	104577926	ASPG	ASPG	ExonBnd	ENSG00000166183	ENSG00000166183_cg26682998	105.416	-7.61812	1.20257	-6.33489	2.37513e-10	7.1254e-10	cg26682998
cg17892259	0.249928	0.0660473	3.78407	0.000188195	0.0463669	1	42149829	HIVEP3	HIVEP3	5'UTR	ENSG00000127124	ENSG00000127124_cg17892259	434.233	-1.51282	0.239247	-6.32326	2.56106e-10	7.68319e-10	cg17892259
cg06795963	0.189956	0.0402783	4.71608	3.77e-06	0.00330544	17	40932359	WNK4	WNK4	TSS1500	ENSG00000126562	ENSG00000126562_cg06795963	769.512	-8.5144	1.3501	-6.3065	2.8542e-10	8.56261e-10	cg06795963
cg14631016	-0.359373	0.0578977	-6.20703	1.91e-09	1.5e-05	2	197870619	ANKRD44	ANKRD44	ExonBnd	ENSG00000065413	ENSG00000065413_cg14631016	440.807	2.35696	0.374016	6.30176	2.94284e-10	8.82853e-10	cg14631016
cg15200679	-0.334969	0.0659327	-5.08047	6.83e-07	0.00102269	13	100537363	CLYBL	CLYBL	Body	ENSG00000125246	ENSG00000125246_cg15200679	218.897	-3.13881	0.498732	-6.29358	3.10229e-10	9.30688e-10	cg15200679
cg10777887	-0.27279	0.0384831	-7.08858	1.08e-11	2.85e-07	15	63484315	RAB8B	RAB8B	Body	ENSG00000166128	ENSG00000166128_cg10777887	1282.6	-5.82604	0.926143	-6.29065	3.16145e-10	9.48436e-10	cg10777887
cg27600794	-0.293789	0.0654672	-4.48758	1.05e-05	0.00670335	10	118349430	PNLIPRP1	PNLIPRP1	TSS1500	ENSG00000187021	ENSG00000187021_cg27600794	13.2248	-5.62682	0.895231	-6.28532	3.2717e-10	9.81509e-10	cg27600794
cg01678313	-0.371393	0.08964	-4.14316	4.52e-05	0.0181443	3	13083892	IQSEC1	IQSEC1	Body	ENSG00000144711	ENSG00000144711_cg01678313	1669.19	1.39237	0.221606	6.28307	3.31954e-10	9.95863e-10	cg01678313
cg12710648	0.318761	0.0819633	3.88907	0.000125378	0.0357682	1	7308091	CAMTA1	CAMTA1	Body	ENSG00000171735	ENSG00000171735_cg12710648	521.394	1.17417	0.186948	6.28076	3.36919e-10	1.01076e-09	cg12710648
cg04738197	-0.294646	0.0710552	-4.14671	4.46e-05	0.0179833	1	20113731	TMCO4	TMCO4	5'UTR	ENSG00000162542	ENSG00000162542_cg04738197	774.172	-1.00715	0.160419	-6.27825	3.42404e-10	1.02721e-09	cg04738197
cg09022584	-0.378413	0.0886132	-4.27039	2.66e-05	0.0125353	1	15541956	TMEM51	TMEM51	Body	ENSG00000171729	ENSG00000171729_cg09022584	674.515	-0.863393	0.13761	-6.27422	3.51398e-10	1.05419e-09	cg09022584
cg06692929	0.342123	0.0911524	3.75331	0.000211621	0.0497831	17	80274000	CD7	CD7	Body	ENSG00000173762	ENSG00000173762_cg06692929	663.613	-2.0022	0.3192	-6.27256	3.55158e-10	1.06547e-09	cg06692929
cg16349616	-0.180519	0.0477251	-3.78247	0.000189353	0.0465039	6	159195472	EZR	EZR	Body	ENSG00000092820	ENSG00000092820_cg16349616	11225	-1.50436	0.239959	-6.26925	3.62796e-10	1.08839e-09	cg16349616
cg04593276	0.327526	0.0701685	4.66771	4.7e-06	0.00387485	3	93748627	STX19	STX19	TSS1500	ENSG00000178750	ENSG00000178750_cg04593276	415.45	-3.28273	0.523731	-6.26796	3.658e-10	1.0974e-09	cg04593276
cg06471536	-0.583753	0.10071	-5.79636	1.8e-08	8.02e-05	6	105749844	PREP	PREP	Body	ENSG00000085377	ENSG00000085377_cg06471536	2474.46	-1.41691	0.226196	-6.2641	3.74985e-10	1.12496e-09	cg06471536
cg02929982	0.348057	0.0815292	4.2691	2.68e-05	0.0125818	14	63872285	PPP2R5E	PPP2R5E	Body	ENSG00000154001	ENSG00000154001_cg02929982	1683.9	-1.11764	0.178553	-6.25944	3.86357e-10	1.15907e-09	cg02929982
cg02586899	0.255577	0.058209	4.39068	1.6e-05	0.00885053	10	108596798	SORCS1	SORCS1	Body	ENSG00000108018	ENSG00000108018_cg02586899	120.288	-2.66621	0.426689	-6.2486	4.14155e-10	1.24247e-09	cg02586899
cg09526096	0.268958	0.0682044	3.94342	0.000101253	0.0307263	7	120482206	TSPAN12	TSPAN12	Body	ENSG00000106025	ENSG00000106025_cg09526096	910.822	-2.37231	0.379853	-6.24535	4.22856e-10	1.26857e-09	cg09526096
cg01126380	0.37046	0.0818499	4.52609	8.85e-06	0.0059567	3	122087056	CCDC58	MIX23	Body	ENSG00000160124	ENSG00000160124_cg01126380	272.744	-2.21563	0.355707	-6.22879	4.70039e-10	1.41012e-09	cg01126380
cg13100449	0.358193	0.0884739	4.04858	6.65e-05	0.0234208	1	184836205	FAM129A	NIBAN1	Body	ENSG00000135842	ENSG00000135842_cg13100449	1080.02	-1.60834	0.258323	-6.22607	4.78293e-10	1.43488e-09	cg13100449
cg15491567	0.263306	0.0690819	3.8115	0.000169393	0.0433898	2	71679675	DYSF	DYSF	TSS1500	ENSG00000135636	ENSG00000135636_cg15491567	857.464	-3.49439	0.561437	-6.22402	4.84573e-10	1.45372e-09	cg15491567
cg11037750	-0.382601	0.0780544	-4.90173	1.6e-06	0.00184025	19	41837015	TGFB1	TGFB1	Body	ENSG00000105329	ENSG00000105329_cg11037750	1654.05	1.51496	0.243814	6.21357	5.17941e-10	1.55382e-09	cg11037750
cg10788618	0.354727	0.0676476	5.24375	3.08e-07	0.000598252	17	46622022	HOXB2	HOXB2	1stExon	ENSG00000173917	ENSG00000173917_cg10788618	166.258	-2.21728	0.356993	-6.211	5.26501e-10	1.5795e-09	cg10788618
cg09741917	-0.218997	0.0556101	-3.93809	0.000103406	0.0312041	2	98702260	VWA3B	VWA3B	TSS1500	ENSG00000168658	ENSG00000168658_cg09741917	46.4351	-3.51085	0.565935	-6.20362	5.51776e-10	1.65533e-09	cg09741917
cg04663932	0.326635	0.0822883	3.96939	9.13e-05	0.028705	7	73508618	LIMK1	LIMK1	Body	ENSG00000106683	ENSG00000106683_cg04663932	1119.42	-0.997626	0.160848	-6.20231	5.56405e-10	1.66921e-09	cg04663932
cg09893465	-0.380648	0.0743008	-5.12307	5.56e-07	0.000897664	10	134588040	INPP5A	INPP5A	Body	ENSG00000068383	ENSG00000068383_cg09893465	666.31	-0.884482	0.142657	-6.20005	5.64448e-10	1.69334e-09	cg09893465
cg02618319	-0.183446	0.0447162	-4.10245	5.34e-05	0.0202392	11	119247012	USP2	USP2	5'UTR	ENSG00000036672	ENSG00000036672_cg02618319	358.858	-9.30159	1.50166	-6.19419	5.85849e-10	1.75755e-09	cg02618319
cg27475875	0.43229	0.11168	3.87079	0.000134649	0.0373859	2	197033138	STK17B	STK17B	5'UTR	ENSG00000081320	ENSG00000081320_cg27475875	2267.38	-1.18307	0.191886	-6.16548	7.02678e-10	2.10803e-09	cg27475875
cg09426185	0.357245	0.091587	3.9006	0.00011984	0.0346341	1	6520389	ESPN	ESPN	3'UTR	ENSG00000187017	ENSG00000187017_cg09426185	451.319	3.09724	0.502748	6.16063	7.24568e-10	2.17371e-09	cg09426185
cg22043586	0.298679	0.06237	4.78883	2.7e-06	0.0026882	12	90025378	ATP2B1	ATP2B1	Body	ENSG00000070961	ENSG00000070961_cg22043586	2236.62	-2.54179	0.412842	-6.1568	7.42273e-10	2.22682e-09	cg22043586
cg22761692	0.271051	0.0481391	5.63057	4.31e-08	0.000153403	9	108016909	SLC44A1	SLC44A1	Body	ENSG00000070214	ENSG00000070214_cg22761692	6409.67	-4.71173	0.765344	-6.15635	7.4441e-10	2.23323e-09	cg22761692
cg03820120	0.303521	0.0489452	6.20124	1.97e-09	1.52e-05	5	115864207	SEMA6A	SEMA6A	5'UTR	ENSG00000092421	ENSG00000092421_cg03820120	1211.71	-4.72969	0.769038	-6.15014	7.74154e-10	2.32246e-09	cg03820120
cg25891559	-0.360957	0.0662429	-5.44898	1.1e-07	0.000306724	1	44401357	ARTN	ARTN	Body	ENSG00000117407	ENSG00000117407_cg25891559	81.3826	-3.17801	0.517208	-6.14454	8.0197e-10	2.40591e-09	cg25891559
cg05021121	0.318268	0.0696865	4.56714	7.38e-06	0.00515755	1	40863166	SMAP2	SMAP2	5'UTR	ENSG00000084070	ENSG00000084070_cg05021121	2191.4	-1.64302	0.267874	-6.13356	8.59337e-10	2.57801e-09	cg05021121
cg14673904	0.247268	0.0603395	4.09795	5.44e-05	0.0205106	12	46609063	SLC38A1	SLC38A1	Body	ENSG00000111371	ENSG00000111371_cg14673904	6791.53	1.08521	0.176943	6.13309	8.61878e-10	2.58563e-09	cg14673904
cg27021622	-0.311145	0.0665132	-4.67794	4.49e-06	0.00372595	16	27639884	KIAA0556	KATNIP	Body	ENSG00000047578	ENSG00000047578_cg27021622	829.994	-1.00164	0.16368	-6.11951	9.38665e-10	2.81599e-09	cg27021622
cg23912233	-0.446093	0.0857372	-5.20303	3.76e-07	0.000684191	6	91007229	BACH2	BACH2	TSS1500	ENSG00000112182	ENSG00000112182_cg23912233	226.64	5.35186	0.874661	6.11878	9.42931e-10	2.82879e-09	cg23912233
cg16932065	-0.206128	0.0435374	-4.7345	3.47e-06	0.00313825	22	31612458	LIMK2	LIMK2	Body	ENSG00000182541	ENSG00000182541_cg16932065	2842.36	-1.86625	0.30516	-6.11564	9.61677e-10	2.88503e-09	cg16932065
cg08326593	0.323707	0.0831866	3.89134	0.000124269	0.0355563	1	205230617	TMCC2	TMCC2	Body	ENSG00000133069	ENSG00000133069_cg08326593	89.5466	-1.88826	0.309422	-6.10255	1.04392e-09	3.13176e-09	cg08326593
cg21808174	0.170052	0.0415448	4.09322	5.55e-05	0.0208041	3	50284297	GNAI2	GNAI2	TSS200	ENSG00000114353	ENSG00000114353_cg21808174	5304.51	-2.38402	0.39081	-6.1002	1.05937e-09	3.17811e-09	cg21808174
cg12517060	0.381965	0.100423	3.80355	0.000174656	0.0442679	3	108541522	TRAT1	TRAT1	TSS200	ENSG00000163519	ENSG00000163519_cg12517060	93.1663	-2.2926	0.376282	-6.09278	1.10969e-09	3.32907e-09	cg12517060
cg26296574	-0.421988	0.0725921	-5.81313	1.65e-08	7.5e-05	19	41931753	B3GNT8	B3GNT8	Body	ENSG00000177191	ENSG00000177191_cg26296574	248.189	-3.1329	0.5145	-6.08921	1.1347e-09	3.4041e-09	cg26296574
cg12702981	0.346542	0.0651384	5.32008	2.11e-07	0.000468583	3	119528656	NR1I2	NR1I2	Body	ENSG00000144852	ENSG00000144852_cg12702981	884.591	3.0474	0.5007	6.08627	1.15569e-09	3.46706e-09	cg12702981
cg02906939	0.337876	0.0544015	6.21078	1.87e-09	1.49e-05	2	138721315	HNMT	HNMT	TSS1500	ENSG00000150540	ENSG00000150540_cg02906939	1141.34	-3.03674	0.500658	-6.06549	1.31556e-09	3.94667e-09	cg02906939
cg08862452	-0.250605	0.0453444	-5.52669	7.39e-08	0.000227803	8	144903025	PUF60	PUF60	Body	ENSG00000179950	ENSG00000179950_cg08862452	2467.5	-1.16549	0.192163	-6.06515	1.31835e-09	3.95504e-09	cg08862452
cg23366752	-0.362397	0.078399	-4.62248	5.76e-06	0.00439478	15	78556502	DNAJA4	DNAJA4	5'UTR	ENSG00000140403	ENSG00000140403_cg23366752	1108.98	-1.27763	0.210696	-6.06386	1.32896e-09	3.98689e-09	cg23366752
cg06619959	-0.192482	0.0508839	-3.78277	0.000189136	0.0464731	3	9956506	IL17RE	IL17RE	Body	ENSG00000163701	ENSG00000163701_cg06619959	1269.5	-4.05016	0.668082	-6.06237	1.3413e-09	4.02389e-09	cg06619959
cg26815433	0.390096	0.0747745	5.21697	3.51e-07	0.000648923	21	46558276	ADARB1	ADARB1	5'UTR	ENSG00000197381	ENSG00000197381_cg26815433	605.847	2.1241	0.35143	6.04415	1.50204e-09	4.50611e-09	cg26815433
cg22432579	0.197617	0.0508367	3.88729	0.000126252	0.0359153	12	15733874	PTPRO	PTPRO	Body	ENSG00000151490	ENSG00000151490_cg22432579	646.024	-4.5833	0.759735	-6.03277	1.61172e-09	4.83516e-09	cg22432579
cg05347673	0.351206	0.0777602	4.51653	9.23e-06	0.00614942	10	17066154	CUBN	CUBN	Body	ENSG00000107611	ENSG00000107611_cg05347673	61.9326	-1.97773	0.328125	-6.02736	1.66662e-09	4.99985e-09	cg05347673
cg26217974	-0.357384	0.0654291	-5.46216	1.03e-07	0.000291778	2	42850466	MTA3	MTA3	Body	ENSG00000057935	ENSG00000057935_cg26217974	757.651	-0.926424	0.15395	-6.01768	1.76932e-09	5.30797e-09	cg26217974
cg23807641	-0.324512	0.0709505	-4.57379	7.16e-06	0.00504661	19	47600157	ZC3H4	ZC3H4	Body	ENSG00000130749	ENSG00000130749_cg23807641	1285.98	-0.584208	0.097102	-6.01643	1.78305e-09	5.34915e-09	cg23807641
cg14228788	-0.320125	0.0671782	-4.76531	3.01e-06	0.00290101	20	48598378	SNAI1	SNAI1	TSS1500	ENSG00000124216	ENSG00000124216_cg14228788	107.382	3.5815	0.595406	6.01523	1.79633e-09	5.389e-09	cg14228788
cg00263902	-0.274528	0.0639894	-4.29022	2.45e-05	0.0118071	20	47549062	ARFGEF2	ARFGEF2	Body	ENSG00000124198	ENSG00000124198_cg00263902	3401.47	-1.39363	0.2318	-6.0122	1.83021e-09	5.49064e-09	cg00263902
cg07884764	-0.539326	0.101498	-5.31368	2.17e-07	0.000474381	11	64107517	CCDC88B	CCDC88B	TSS200	ENSG00000168071	ENSG00000168071_cg07884764	3405.06	-1.51223	0.251862	-6.00421	1.92271e-09	5.76814e-09	cg07884764
cg02379856	-0.365844	0.0872914	-4.19107	3.71e-05	0.0158141	4	114505779	CAMK2D	CAMK2D	Body	ENSG00000145349	ENSG00000145349_cg02379856	1944.12	-1.81631	0.303151	-5.99145	2.07982e-09	6.23945e-09	cg02379856
cg24999192	0.275798	0.058556	4.70999	3.88e-06	0.00335761	17	46258822	SKAP1	SKAP1	Body	ENSG00000141293	ENSG00000141293_cg24999192	202.863	2.42203	0.404895	5.98188	2.2058e-09	6.61739e-09	cg24999192
cg12618659	0.396081	0.0667762	5.93147	8.71e-09	4.68e-05	17	28661249	TMIGD1	TMIGD1	TSS200	ENSG00000182271	ENSG00000182271_cg12618659	360.167	-17.9425	3.00778	-5.96535	2.44114e-09	7.32341e-09	cg12618659
cg23788204	-0.349243	0.0628477	-5.55698	6.32e-08	0.000202497	14	100591117	EVL	EVL	Body	ENSG00000196405	ENSG00000196405_cg23788204	2175.04	2.28929	0.384043	5.96101	2.50677e-09	7.52032e-09	cg23788204
cg17002112	0.245125	0.0618403	3.96384	9.34e-05	0.0291328	5	176513419	FGFR4	FGFR4	TSS1500	ENSG00000160867	ENSG00000160867_cg17002112	1101.66	-1.77597	0.298417	-5.95132	2.65993e-09	7.9798e-09	cg17002112
cg07380907	0.286123	0.0729137	3.92413	0.00010926	0.0324218	16	11963779	GSPT1	GSPT1	3'UTR	ENSG00000103342	ENSG00000103342_cg07380907	4386.54	-1.63496	0.274904	-5.94741	2.72417e-09	8.17252e-09	cg07380907
cg08670465	0.415775	0.0931353	4.4642	1.16e-05	0.00721595	5	169725100	LCP2	LCP2	TSS1500	ENSG00000043462	ENSG00000043462_cg08670465	1524.48	-1.90365	0.32046	-5.94037	2.84379e-09	8.53136e-09	cg08670465
cg04333786	0.44499	0.0980508	4.53836	8.38e-06	0.00571286	X	38466394	TSPAN7	TSPAN7	Body	ENSG00000156298	ENSG00000156298_cg04333786	592.596	3.2867	0.554637	5.92585	3.1068e-09	9.3204e-09	cg04333786
cg10442276	-0.243036	0.0594681	-4.08683	5.7e-05	0.0212069	17	38217909	THRA	THRA	TSS1500	ENSG00000126351	ENSG00000126351_cg10442276	1216.99	-2.0061	0.340017	-5.90001	3.63487e-09	1.09046e-08	cg10442276
cg25701596	0.40126	0.0972388	4.12654	4.84e-05	0.0189802	11	71673864	RNF121	RNF121	Body	ENSG00000137522	ENSG00000137522_cg25701596	503.783	0.643534	0.109486	5.87777	4.15839e-09	1.24752e-08	cg25701596
cg21873016	0.355587	0.0868498	4.09428	5.53e-05	0.0207483	3	121555571	EAF2	EAF2	Body	ENSG00000145088	ENSG00000145088_cg21873016	329.341	-1.5099	0.257011	-5.87485	4.23224e-09	1.26967e-08	cg21873016
cg17815669	0.2356	0.059374	3.96806	9.18e-05	0.0287906	1	2003198	PRKCZ	PRKCZ	Body	ENSG00000067606	ENSG00000067606_cg17815669	504.528	-2.62745	0.44742	-5.87245	4.29403e-09	1.28821e-08	cg17815669
cg26393910	0.382816	0.0881329	4.34363	1.95e-05	0.0100709	8	76459658	HNF4G	HNF4G	Body	ENSG00000164749	ENSG00000164749_cg26393910	1399.93	-4.25758	0.725495	-5.86852	4.3971e-09	1.31913e-08	cg26393910
cg10581876	-0.323508	0.0628562	-5.1468	4.95e-07	0.000829347	1	205645246	SLC45A3	SLC45A3	5'UTR	ENSG00000158715	ENSG00000158715_cg10581876	742.438	-1.64833	0.280949	-5.86701	4.43729e-09	1.33119e-08	cg10581876
cg00878011	-0.234542	0.0588724	-3.98391	8.62e-05	0.0276651	14	92301370	TC2N	TC2N	5'UTR	ENSG00000165929	ENSG00000165929_cg00878011	3864.45	-4.17963	0.712832	-5.86342	4.53436e-09	1.36031e-08	cg00878011
cg07675495	-0.311265	0.0618927	-5.02911	8.75e-07	0.00122621	3	139195497	RBP2	RBP2	TSS200	ENSG00000114113	ENSG00000114113_cg07675495	15.5341	-4.63741	0.790907	-5.86341	4.53452e-09	1.36035e-08	cg07675495
cg04401558	-0.272252	0.0568625	-4.7879	2.72e-06	0.00269392	5	171595149	STK10	STK10	Body	ENSG00000072786	ENSG00000072786_cg04401558	1651.56	0.869496	0.14831	5.86269	4.55427e-09	1.36628e-08	cg04401558
cg22615730	0.31297	0.0766362	4.08384	5.77e-05	0.02135	2	69997225	ANXA4	ANXA4	5'UTR	ENSG00000196975	ENSG00000196975_cg22615730	7363.04	-1.67174	0.28522	-5.86124	4.59412e-09	1.37824e-08	cg22615730
cg22791678	-0.310216	0.0596371	-5.20173	3.79e-07	0.000685508	6	41552580	FOXP4	FOXP4	Body	ENSG00000137166	ENSG00000137166_cg22791678	1922.3	-1.01271	0.172832	-5.85951	4.64221e-09	1.39266e-08	cg22791678
cg21652471	0.374369	0.0675511	5.54202	6.83e-08	0.00021621	1	156786673	SH2D2A	SH2D2A	TSS1500	ENSG00000027869	ENSG00000027869_cg21652471	218.57	-1.64823	0.281736	-5.85027	4.90785e-09	1.47235e-08	cg21652471
cg01030321	0.189946	0.0350605	5.41765	1.29e-07	0.000339971	19	39191647	ACTN4	ACTN4	Body	ENSG00000130402	ENSG00000130402_cg01030321	15808.8	-6.48671	1.10959	-5.84606	5.0334e-09	1.51002e-08	cg01030321
cg24111342	0.306201	0.0677818	4.51745	9.19e-06	0.00613749	9	86572266	C9orf64	C9orf64	TSS1500	ENSG00000165118	ENSG00000165118_cg24111342	500.797	-1.24694	0.213311	-5.84563	5.04656e-09	1.51397e-08	cg24111342
cg14279245	-0.265992	0.0688795	-3.86171	0.000139493	0.0382644	2	102471442	MAP4K4	MAP4K4	Body	ENSG00000071054	ENSG00000071054_cg14279245	1929.06	1.1009	0.188477	5.84101	5.18851e-09	1.55655e-08	cg14279245
cg16645453	-0.266408	0.0555276	-4.79776	2.6e-06	0.00260886	14	65492838	FNTB	FNTB	Body	ENSG00000257365	ENSG00000257365_cg16645453	182.836	-1.07947	0.18545	-5.82082	5.85579e-09	1.75674e-08	cg16645453
cg24083364	0.322402	0.0780969	4.12823	4.81e-05	0.0188943	1	2325254	RER1	RER1	5'UTR	ENSG00000157916	ENSG00000157916_cg24083364	3945.29	-1.46757	0.252186	-5.81938	5.90673e-09	1.77202e-08	cg24083364
cg21577356	-0.213015	0.0542918	-3.92352	0.000109522	0.0324761	7	150021488	ACTR3C	ACTR3C	TSS1500	ENSG00000106526	ENSG00000106526_cg21577356	130.172	-1.8944	0.325878	-5.81322	6.12838e-09	1.83851e-08	cg21577356
cg09580328	-0.218697	0.0545407	-4.00978	7.77e-05	0.0259364	3	160818961	B3GALNT1	B3GALNT1	5'UTR	ENSG00000169255	ENSG00000169255_cg09580328	100.718	1.90205	0.327292	5.81147	6.19272e-09	1.85782e-08	cg09580328
cg16249827	-0.35724	0.0655172	-5.45261	1.08e-07	0.00030214	19	11153168	SMARCA4	SMARCA4	Body	ENSG00000127616	ENSG00000127616_cg16249827	2773.63	-0.731522	0.125879	-5.8113	6.19882e-09	1.85965e-08	cg16249827
cg24986815	-0.218529	0.0579046	-3.77395	0.000195616	0.0474022	1	227128974	ADCK3	COQ8A	5'UTR	ENSG00000163050	ENSG00000163050_cg24986815	1348.35	-1.78386	0.30703	-5.81005	6.24536e-09	1.87361e-08	cg24986815
cg15613420	0.391165	0.0910652	4.29544	2.4e-05	0.0116249	5	134735637	H2AFY	MACROH2A1	TSS1500	ENSG00000113648	ENSG00000113648_cg15613420	5081.71	0.613301	0.105571	5.80936	6.27118e-09	1.88135e-08	cg15613420
cg19554037	-0.230803	0.0449221	-5.13784	5.17e-07	0.000850528	11	1318877	TOLLIP	TOLLIP	Body	ENSG00000078902	ENSG00000078902_cg19554037	1249.37	-1.1731	0.201946	-5.80898	6.28529e-09	1.88559e-08	cg19554037
cg22012179	0.360571	0.080732	4.46627	1.15e-05	0.00716753	10	74451373	MCU	MCU	TSS1500	ENSG00000156026	ENSG00000156026_cg22012179	2428.85	-2.06182	0.355148	-5.80551	6.41703e-09	1.92511e-08	cg22012179
cg24189973	0.239577	0.0508078	4.71536	3.79e-06	0.0033079	22	42483471	NDUFA6	NDUFA6	Body	ENSG00000184983	ENSG00000184983_cg24189973	1391.95	-3.974	0.685907	-5.7938	6.88115e-09	2.06435e-08	cg24189973
cg07265541	0.277741	0.0661224	4.2004	3.57e-05	0.0153808	6	159071008	SYTL3	SYTL3	TSS200	ENSG00000164674	ENSG00000164674_cg07265541	183.587	-1.58167	0.273118	-5.79115	6.99062e-09	2.09719e-08	cg07265541
cg12543139	0.644381	0.122451	5.26235	2.81e-07	0.000558919	5	100176282	ST8SIA4	ST8SIA4	Body	ENSG00000113532	ENSG00000113532_cg12543139	778.019	-0.961734	0.16643	-5.77861	7.53201e-09	2.2596e-08	cg12543139
cg12833292	0.294677	0.0740741	3.97815	8.82e-05	0.0280596	7	121037586	FAM3C	FAM3C	TSS1500	ENSG00000196937	ENSG00000196937_cg12833292	1917.81	-1.41312	0.244882	-5.77061	7.89867e-09	2.3696e-08	cg12833292
cg03894284	-0.363698	0.0707711	-5.13907	5.14e-07	0.000847144	2	228582073	SLC19A3	SLC19A3	5'UTR	ENSG00000135917	ENSG00000135917_cg03894284	106.241	-2.24869	0.389992	-5.76598	8.11845e-09	2.43553e-08	cg03894284
cg12523691	-0.468951	0.0880534	-5.32576	2.05e-07	0.00046132	4	169717681	PALLD	PALLD	Body	ENSG00000129116	ENSG00000129116_cg12523691	3924.04	-0.862527	0.149761	-5.75937	8.44306e-09	2.53292e-08	cg12523691
cg07571734	0.277721	0.0622465	4.46163	1.17e-05	0.00725488	7	151479894	PRKAG2	PRKAG2	Body	ENSG00000106617	ENSG00000106617_cg07571734	788.541	1.09204	0.18968	5.75725	8.54938e-09	2.56481e-08	cg07571734
cg06104764	-0.306301	0.0574862	-5.32825	2.02e-07	0.000458113	4	77122220	SCARB2	SCARB2	Body	ENSG00000138760	ENSG00000138760_cg06104764	7443.82	-0.808517	0.140508	-5.75424	8.70301e-09	2.6109e-08	cg06104764
cg23795429	0.233229	0.0528045	4.41685	1.43e-05	0.00822316	7	73152092	ABHD11	ABHD11	Body	ENSG00000106077	ENSG00000106077_cg23795429	1285.14	-4.57728	0.800312	-5.71937	1.0692e-08	3.20761e-08	cg23795429
cg03532269	-0.27635	0.0609984	-4.53044	8.68e-06	0.0058627	7	128441353	CCDC136	CCDC136	Body	ENSG00000128596	ENSG00000128596_cg03532269	68.3099	1.90859	0.334037	5.7137	1.10544e-08	3.31633e-08	cg03532269
cg05503433	-0.205483	0.0521054	-3.9436	0.000101179	0.0307241	19	42409117	ARHGEF1	ARHGEF1	Body	ENSG00000076928	ENSG00000076928_cg05503433	4049.02	1.82122	0.319279	5.70417	1.16909e-08	3.50728e-08	cg05503433
cg03670238	-0.238017	0.0610536	-3.89849	0.000120835	0.0348079	8	134202370	WISP1	CCN4	TSS1500	ENSG00000104415	ENSG00000104415_cg03670238	317.671	5.94252	1.04666	5.67763	1.36577e-08	4.09732e-08	cg03670238
cg11030792	-0.270964	0.0616057	-4.39836	1.54e-05	0.00867139	5	60760707	ZSWIM6	ZSWIM6	Body	ENSG00000130449	ENSG00000130449_cg11030792	1102.64	-0.963945	0.170357	-5.65839	1.52801e-08	4.58404e-08	cg11030792
cg09799714	-0.284906	0.0656499	-4.33979	1.98e-05	0.0101499	11	119056710	PDZD3	PDZD3	Body	ENSG00000172367	ENSG00000172367_cg09799714	433.597	-3.77118	0.6665	-5.65818	1.52984e-08	4.58952e-08	cg09799714
cg01055561	-0.255894	0.0630451	-4.05891	6.38e-05	0.0227691	11	60919657	VPS37C	VPS37C	5'UTR	ENSG00000167987	ENSG00000167987_cg01055561	905.563	-0.796936	0.140874	-5.65709	1.53957e-08	4.6187e-08	cg01055561
cg16553731	0.275341	0.0629675	4.37274	1.72e-05	0.00932063	17	32295704	ASIC2	ASIC2	Body	ENSG00000108684	ENSG00000108684_cg16553731	17.2873	4.65841	0.823545	5.65653	1.54467e-08	4.634e-08	cg16553731
cg19872681	-0.262448	0.0558702	-4.69747	4.11e-06	0.00351709	14	23284518	SLC7A7	SLC7A7	5'UTR	ENSG00000155465	ENSG00000155465_cg19872681	945.002	1.6593	0.29362	5.65118	1.59349e-08	4.78046e-08	cg19872681
cg13155549	-0.339347	0.0830769	-4.08473	5.75e-05	0.021312	14	103150300	RCOR1	RCOR1	Body	ENSG00000089902	ENSG00000089902_cg13155549	1870.83	-0.909133	0.161066	-5.64447	1.65693e-08	4.97079e-08	cg13155549
cg00091460	0.239812	0.061421	3.9044	0.000118067	0.0342425	10	125808491	CHST15	CHST15	5'UTR	ENSG00000182022	ENSG00000182022_cg00091460	1333.1	6.35405	1.12675	5.63925	1.70788e-08	5.12363e-08	cg00091460
cg05115276	0.311716	0.0826765	3.7703	0.000198358	0.0478363	3	150986725	MED12L	MED12L	Body	ENSG00000144893	ENSG00000144893_cg05115276	26.9982	-1.75095	0.310611	-5.63711	1.72927e-08	5.18781e-08	cg05115276
cg05450708	0.287265	0.0692729	4.14686	4.46e-05	0.0179833	1	46389224	MAST2	MAST2	Body	ENSG00000086015	ENSG00000086015_cg05450708	2181.4	-4.277	0.760822	-5.62156	1.89245e-08	5.67735e-08	cg05450708
cg08757862	0.462904	0.106143	4.36112	1.81e-05	0.00958937	4	38807382	TLR1	TLR1	TSS1500	ENSG00000174125	ENSG00000174125_cg08757862	397.617	-1.47988	0.263451	-5.61728	1.93985e-08	5.81956e-08	cg08757862
cg11954763	0.292458	0.0719615	4.06409	6.25e-05	0.022471	3	132928979	TMEM108	TMEM108	5'UTR	ENSG00000144868	ENSG00000144868_cg11954763	59.0039	-2.86856	0.51082	-5.61561	1.95875e-08	5.87626e-08	cg11954763
cg21463898	0.448273	0.0737871	6.07523	3.97e-09	2.54e-05	17	45888482	OSBPL7	OSBPL7	Body	ENSG00000006025	ENSG00000006025_cg21463898	1381.96	-3.68085	0.658915	-5.58623	2.32045e-08	6.96136e-08	cg21463898
cg09077096	-0.448999	0.0973341	-4.61297	6.01e-06	0.00452447	7	3033798	CARD11	CARD11	5'UTR	ENSG00000198286	ENSG00000198286_cg09077096	730.485	1.86748	0.335925	5.5592	2.71013e-08	8.13039e-08	cg09077096
cg13408086	0.2137	0.0512636	4.16865	4.07e-05	0.0168964	9	140221397	EXD3	EXD3	Body	ENSG00000187609	ENSG00000187609_cg13408086	466.854	1.88084	0.338503	5.55634	2.75491e-08	8.26473e-08	cg13408086
cg25512491	0.364076	0.0826216	4.40655	1.49e-05	0.00846966	15	94850191	MCTP2	MCTP2	Body	ENSG00000140563	ENSG00000140563_cg25512491	1066.7	1.13282	0.20407	5.55111	2.83863e-08	8.51589e-08	cg25512491
cg23625695	-0.25048	0.0486722	-5.14627	4.97e-07	0.000829643	2	28541545	BRE	BABAM2	3'UTR	ENSG00000158019	ENSG00000158019_cg23625695	539.619	-0.852054	0.153557	-5.54879	2.87646e-08	8.62938e-08	cg23625695
cg22046921	0.174457	0.0369008	4.72774	3.58e-06	0.00320491	17	54966201	TRIM25	TRIM25	3'UTR	ENSG00000121060	ENSG00000121060_cg22046921	3629.82	-3.48692	0.629086	-5.54283	2.97619e-08	8.92858e-08	cg22046921
cg12793262	0.380997	0.0780042	4.88431	1.74e-06	0.00193964	4	170571540	CLCN3	CLCN3	Body	ENSG00000109572	ENSG00000109572_cg12793262	5645.7	-1.84096	0.332543	-5.536	3.09452e-08	9.28355e-08	cg12793262
cg14654389	-0.260886	0.0587407	-4.44132	1.28e-05	0.00764739	3	38175260	ACAA1	ACAA1	Body	ENSG00000060971	ENSG00000060971_cg14654389	1430.57	-1.3056	0.23586	-5.53551	3.10327e-08	9.30981e-08	cg14654389
cg02425746	0.519388	0.093083	5.57983	5.62e-08	0.000184237	2	86078409	ST3GAL5	ST3GAL5	Body	ENSG00000115525	ENSG00000115525_cg02425746	435.948	-2.43056	0.439699	-5.52779	3.24295e-08	9.72886e-08	cg02425746
cg24389195	0.200035	0.0521493	3.83581	0.000154231	0.0407797	13	30385117	UBL3	UBL3	Body	ENSG00000122042	ENSG00000122042_cg24389195	2005.16	-3.42372	0.621726	-5.50679	3.65432e-08	1.0963e-07	cg24389195
cg20203514	-0.261199	0.0653772	-3.99527	8.24e-05	0.0268825	4	89889039	FAM13A	FAM13A	Body	ENSG00000138640	ENSG00000138640_cg20203514	900.642	-1.60566	0.291903	-5.50067	3.78356e-08	1.13507e-07	cg20203514
cg14193097	-0.268936	0.0594366	-4.52475	8.9e-06	0.00597465	9	116150138	ALAD	ALAD	3'UTR	ENSG00000148218	ENSG00000148218_cg14193097	1356.69	-1.23162	0.224133	-5.49502	3.90669e-08	1.17201e-07	cg14193097
cg11896799	0.300647	0.0702183	4.2816	2.54e-05	0.0120955	3	124771321	HEG1	HEG1	Body	ENSG00000173706	ENSG00000173706_cg11896799	1901.83	-1.74307	0.317224	-5.49476	3.9124e-08	1.17372e-07	cg11896799
cg03891911	0.521103	0.0993518	5.24503	3.06e-07	0.000595884	4	39033868	TMEM156	TMEM156	1stExon	ENSG00000121895	ENSG00000121895_cg03891911	208.248	-1.62277	0.296372	-5.47546	4.36373e-08	1.30912e-07	cg03891911
cg14257191	-0.210829	0.0548247	-3.84551	0.000148544	0.0397892	7	75609719	POR	POR	Body	ENSG00000127948	ENSG00000127948_cg14257191	1737.72	-1.05219	0.192424	-5.46807	4.54966e-08	1.3649e-07	cg14257191
cg09412782	0.193368	0.0439184	4.40289	1.51e-05	0.008547	15	45721589	C15orf48	C15orf48	TSS1500	ENSG00000166920	ENSG00000166920_cg09412782	2201.21	-10.4235	1.90663	-5.46698	4.57756e-08	1.37327e-07	cg09412782
cg04603354	-0.175756	0.0426911	-4.11692	5.04e-05	0.0194366	9	131638333	CCBL1	KYAT1	5'UTR	ENSG00000171097	ENSG00000171097_cg04603354	98.3526	1.64105	0.30041	5.46271	4.68912e-08	1.40674e-07	cg04603354
cg05312790	0.264728	0.0660769	4.00636	7.88e-05	0.0261567	1	151688733	CELF3	CELF3	1stExon	ENSG00000159409	ENSG00000159409_cg05312790	57.2821	3.21188	0.588656	5.45629	4.86191e-08	1.45857e-07	cg05312790
cg24299398	0.382182	0.0818856	4.66727	4.71e-06	0.00387871	14	51280284	NIN	NIN	Body	ENSG00000100503	ENSG00000100503_cg24299398	1618.6	-0.933696	0.171323	-5.44992	5.03932e-08	1.5118e-07	cg24299398
cg09319852	-0.238151	0.0574529	-4.14516	4.49e-05	0.0180399	3	48906481	SLC25A20	SLC25A20	Body	ENSG00000178537	ENSG00000178537_cg09319852	799.344	-1.91149	0.350873	-5.44782	5.09918e-08	1.52975e-07	cg09319852
cg19700457	-0.249516	0.0660908	-3.77536	0.00019457	0.0472563	21	47738277	C21orf58	C21orf58	5'UTR	ENSG00000160298	ENSG00000160298_cg19700457	268.583	-1.52491	0.280026	-5.44561	5.16292e-08	1.54888e-07	cg19700457
cg03179523	-0.241164	0.058568	-4.11767	5.02e-05	0.0193948	16	21275016	CRYM	CRYM	Body	ENSG00000103316	ENSG00000103316_cg03179523	344.564	-3.5574	0.654016	-5.43931	5.3486e-08	1.60458e-07	cg03179523
cg05935773	0.401529	0.100889	3.97989	8.76e-05	0.0279348	3	139847110	CLSTN2	CLSTN2	Body	ENSG00000158258	ENSG00000158258_cg05935773	97.7552	3.5308	0.649166	5.43897	5.35884e-08	1.60765e-07	cg05935773
cg07971908	-0.217202	0.0537536	-4.04069	6.87e-05	0.0238939	16	14643827	PARN	PARN	Body	ENSG00000140694	ENSG00000140694_cg07971908	1007.65	-0.542031	0.0996954	-5.43687	5.4225e-08	1.62675e-07	cg07971908
cg16121942	-0.284852	0.069607	-4.09229	5.57e-05	0.0208642	3	66526478	LRIG1	LRIG1	Body	ENSG00000144749	ENSG00000144749_cg16121942	1557.3	-0.846579	0.155767	-5.4349	5.4827e-08	1.64481e-07	cg16121942
cg14516100	0.26825	0.0706612	3.79629	0.000179587	0.0451134	4	186560083	SORBS2	SORBS2	Body	ENSG00000154556	ENSG00000154556_cg14516100	473.85	1.43517	0.264778	5.42025	5.95144e-08	1.78543e-07	cg14516100
cg06805844	0.521483	0.105454	4.94514	1.3e-06	0.0016083	1	63091395	DOCK7	DOCK7	Body	ENSG00000116641	ENSG00000116641_cg06805844	1054.56	0.829367	0.153509	5.40272	6.56375e-08	1.96912e-07	cg06805844
cg07285764	-0.221562	0.0469769	-4.71641	3.77e-06	0.00330544	12	52408906	GRASP	TAMALIN	Body	ENSG00000161835	ENSG00000161835_cg07285764	261.222	2.62315	0.485582	5.40206	6.58797e-08	1.97639e-07	cg07285764
cg19861914	-0.26691	0.0659007	-4.05018	6.61e-05	0.0233407	13	76334039	LMO7	LMO7	TSS1500	ENSG00000136153	ENSG00000136153_cg19861914	5013.9	-1.70551	0.315852	-5.39973	6.6743e-08	2.00229e-07	cg19861914
cg06246100	-0.300697	0.0633011	-4.75026	3.23e-06	0.00302336	3	128628983	ACAD9	ACAD9	ExonBnd	ENSG00000177646	ENSG00000177646_cg06246100	801.679	-0.867708	0.161026	-5.38863	7.09986e-08	2.12996e-07	cg06246100
cg03461296	-0.272067	0.066264	-4.10581	5.27e-05	0.0200847	20	60637948	TAF4	TAF4	Body	ENSG00000130699	ENSG00000130699_cg03461296	703.986	-0.71421	0.132577	-5.38713	7.15897e-08	2.14769e-07	cg03461296
cg26169659	-0.523529	0.109257	-4.79173	2.67e-06	0.00266154	6	2229473	GMDS	GMDS	Body	ENSG00000112699	ENSG00000112699_cg26169659	4989.51	-1.59139	0.303277	-5.24733	1.54318e-07	2.31478e-07	cg26169659
cg22825609	0.0751611	0.0196285	3.82917	0.000158237	0.0414516	12	22198711	CMAS	CMAS	TSS1500	ENSG00000111726	ENSG00000111726_cg22825609	2419.73	-10.5592	1.96573	-5.37168	7.80069e-08	2.34021e-07	cg22825609
cg26511386	-0.259539	0.0640907	-4.04956	6.62e-05	0.023361	7	142982262	TMEM139	TMEM139	5'UTR	ENSG00000178826	ENSG00000178826_cg26511386	204.204	-2.07726	0.386818	-5.37011	7.86868e-08	2.3606e-07	cg26511386
cg17276677	-0.337654	0.0657726	-5.13366	5.28e-07	0.000862826	3	52324691	GLYCTK	GLYCTK	Body	ENSG00000168237	ENSG00000168237_cg17276677	404.356	-1.44645	0.270094	-5.35534	8.53974e-08	2.56192e-07	cg17276677
cg03490881	0.24693	0.0636768	3.87786	0.000130985	0.0367041	7	150329449	GIMAP6	GIMAP6	Body	ENSG00000133561	ENSG00000133561_cg03490881	1010.89	-0.755189	0.141022	-5.35511	8.5506e-08	2.56518e-07	cg03490881
cg17328356	0.265817	0.0587812	4.52214	9e-06	0.00603153	7	30389039	ZNRF2	ZNRF2	Body	ENSG00000180233	ENSG00000180233_cg17328356	1389.67	-2.22104	0.415627	-5.34383	9.10039e-08	2.73012e-07	cg17328356
cg01814935	-0.304019	0.0658473	-4.61704	5.9e-06	0.00445921	17	72744013	SLC9A3R1	SLC9A3R1	TSS1500	ENSG00000109062	ENSG00000109062_cg01814935	2468.83	-1.82398	0.341537	-5.3405	9.26912e-08	2.78074e-07	cg01814935
cg10825847	-0.431771	0.0841002	-5.134	5.27e-07	0.000862826	11	104894216	CASP5	CASP5	TSS1500	ENSG00000137757	ENSG00000137757_cg10825847	2702.26	-4.97134	0.932409	-5.33171	9.72916e-08	2.91875e-07	cg10825847
cg13519061	0.189159	0.0367025	5.15384	4.79e-07	0.000809455	9	99145195	SLC35D2	SLC35D2	Body	ENSG00000130958	ENSG00000130958_cg13519061	1314.09	-7.76311	1.45884	-5.32141	1.02964e-07	3.08893e-07	cg13519061
cg12332526	-0.318428	0.0780334	-4.08066	5.84e-05	0.0214923	10	94792635	EXOC6	EXOC6	Body	ENSG00000138190	ENSG00000138190_cg12332526	696.328	-0.794841	0.14951	-5.3163	1.059e-07	3.17699e-07	cg12332526
cg01279353	0.25781	0.0560951	4.59595	6.49e-06	0.00474985	18	56167407	ALPK2	ALPK2	Body	ENSG00000198796	ENSG00000198796_cg01279353	90.9732	10.3112	1.94089	5.31262	1.08058e-07	3.24173e-07	cg01279353
cg13741422	0.337923	0.082735	4.0844	5.75e-05	0.0213206	1	41229900	NFYC	NFYC	Body	ENSG00000066136	ENSG00000066136_cg13741422	1073.54	0.621986	0.11712	5.31069	1.09213e-07	3.2764e-07	cg13741422
cg11397301	-0.310187	0.0640887	-4.83996	2.13e-06	0.00223893	15	32933661	SCG5	SCG5	TSS1500	ENSG00000166922	ENSG00000166922_cg11397301	182.274	-2.40991	0.454279	-5.30492	1.1272e-07	3.3816e-07	cg11397301
cg12516495	-0.465511	0.0872015	-5.33834	1.92e-07	0.000449193	19	45641803	PPP1R37	PPP1R37	Body	ENSG00000104866	ENSG00000104866_cg12516495	1002.47	-0.757596	0.142855	-5.30325	1.13761e-07	3.41283e-07	cg12516495
cg18692068	-0.365625	0.0567516	-6.44255	5.01e-10	5.41e-06	8	140869505	TRAPPC9	TRAPPC9	Body	ENSG00000167632	ENSG00000167632_cg18692068	791.943	-0.571185	0.107728	-5.30208	1.14488e-07	3.43463e-07	cg18692068
cg25835936	-0.277828	0.0568605	-4.88612	1.72e-06	0.00192851	3	69230382	FRMD4B	FRMD4B	Body	ENSG00000114541	ENSG00000114541_cg25835936	922.478	-1.38813	0.262175	-5.29468	1.19228e-07	3.57683e-07	cg25835936
cg00490583	-0.233567	0.0616817	-3.78665	0.000186343	0.0460769	16	1843685	IGFALS	IGFALS	Body	ENSG00000099769	ENSG00000099769_cg00490583	135.258	-5.78108	1.09372	-5.28571	1.25221e-07	3.75664e-07	cg00490583
cg13533935	0.194007	0.0496703	3.90589	0.000117381	0.0341037	8	11416365	BLK	BLK	Body	ENSG00000136573	ENSG00000136573_cg13533935	320.249	-8.78294	1.66238	-5.28336	1.26834e-07	3.80503e-07	cg13533935
cg01961252	0.29897	0.0665854	4.49003	1.04e-05	0.00664709	12	54955143	PDE1B	PDE1B	1stExon	ENSG00000123360	ENSG00000123360_cg01961252	115.849	-2.25508	0.42727	-5.27789	1.30681e-07	3.92042e-07	cg01961252
cg13075537	-0.453182	0.0850633	-5.32759	2.03e-07	0.000458368	1	25810696	TMEM57	MACO1	Body	ENSG00000204178	ENSG00000204178_cg13075537	1103.39	-0.648382	0.123022	-5.27045	1.36086e-07	4.08259e-07	cg13075537
cg13776248	-0.28272	0.0713794	-3.96081	9.45e-05	0.0294161	1	234594634	TARBP1	TARBP1	Body	ENSG00000059588	ENSG00000059588_cg13776248	1104.94	-1.1659	0.221413	-5.26572	1.39638e-07	4.18915e-07	cg13776248
cg17669033	-0.215272	0.0530393	-4.05873	6.38e-05	0.0227752	2	113875512	IL1RN	IL1RN	1stExon	ENSG00000136689	ENSG00000136689_cg17669033	1178.38	6.26759	1.19445	5.24726	1.54378e-07	4.63134e-07	cg17669033
cg27302151	-0.316014	0.0662197	-4.77221	2.92e-06	0.00283731	20	36688344	RPRD1B	RPRD1B	Body	ENSG00000101413	ENSG00000101413_cg27302151	1043.47	-0.449373	0.0856729	-5.24522	1.56095e-07	4.68285e-07	cg27302151
cg26336395	0.376641	0.0815969	4.61588	5.94e-06	0.00447415	7	91687107	AKAP9	AKAP9	Body	ENSG00000127914	ENSG00000127914_cg26336395	3806.3	-2.33042	0.44473	-5.24009	1.60501e-07	4.81504e-07	cg26336395
cg23763788	0.382118	0.0993956	3.84441	0.000149178	0.0399134	8	24152491	ADAM28	ADAM28	Body	ENSG00000042980	ENSG00000042980_cg23763788	1176.04	-1.4338	0.273755	-5.23752	1.62748e-07	4.88244e-07	cg23763788
cg14532444	-0.297808	0.0717315	-4.1517	4.37e-05	0.0177874	15	59542638	MYO1E	MYO1E	Body	ENSG00000157483	ENSG00000157483_cg14532444	3959.84	-1.5713	0.300053	-5.23676	1.63423e-07	4.90268e-07	cg14532444
cg25963511	-0.259821	0.0630121	-4.12334	4.91e-05	0.019114	15	69606770	PAQR5	PAQR5	5'UTR	ENSG00000137819	ENSG00000137819_cg25963511	506.343	-2.12021	0.404987	-5.23525	1.64759e-07	4.94276e-07	cg25963511
cg18708013	0.266583	0.0707264	3.76921	0.000199189	0.0479597	6	149803206	ZC3H12D	ZC3H12D	5'UTR	ENSG00000178199	ENSG00000178199_cg18708013	548.23	-1.52016	0.291566	-5.21377	1.85038e-07	5.55114e-07	cg18708013
cg11142631	-0.240365	0.0636592	-3.7758	0.000194238	0.047248	9	134042847	NUP214	NUP214	Body	ENSG00000126883	ENSG00000126883_cg11142631	1402.46	-0.579628	0.11122	-5.21156	1.87262e-07	5.61785e-07	cg11142631
cg13298043	-0.433861	0.081114	-5.34879	1.82e-07	0.000432438	9	20692704	FOCAD	FOCAD	5'UTR	ENSG00000188352	ENSG00000188352_cg13298043	1086.87	-0.993096	0.1907	-5.20762	1.91278e-07	5.73834e-07	cg13298043
cg23364246	0.296948	0.0533161	5.56957	5.92e-08	0.000193516	12	110026787	MVK	MVK	Body	ENSG00000110921	ENSG00000110921_cg23364246	521.05	-3.9663	0.762628	-5.20084	1.98393e-07	5.95178e-07	cg23364246
cg09706021	0.299	0.0709863	4.21208	3.4e-05	0.0149035	6	33399109	SYNGAP1	SYNGAP1	Body	ENSG00000197283	ENSG00000197283_cg09706021	621.299	-1.10054	0.211657	-5.19964	1.99674e-07	5.99021e-07	cg09706021
cg08630978	0.388352	0.0931633	4.1685	4.08e-05	0.0168979	22	44895097	LDOC1L	RTL6	TSS1500	ENSG00000188636	ENSG00000188636_cg08630978	1185.26	-0.991886	0.19094	-5.19476	2.04982e-07	6.14945e-07	cg08630978
cg25184827	0.252915	0.0459739	5.50128	8.42e-08	0.000251975	2	65358440	RAB1A	RAB1A	TSS1500	ENSG00000138069	ENSG00000138069_cg25184827	5358.45	-2.94795	0.567786	-5.19202	2.08023e-07	6.2407e-07	cg25184827
cg10610196	-0.0594084	0.015088	-3.93747	0.000103659	0.0312401	1	38465296	FHL3	FHL3	5'UTR	ENSG00000183386	ENSG00000183386_cg10610196	282.188	-16.8786	3.25178	-5.19058	2.09645e-07	6.28935e-07	cg10610196
cg25246692	0.253645	0.0581851	4.35928	1.83e-05	0.00962667	22	37545924	IL2RB	IL2RB	5'UTR	ENSG00000100385	ENSG00000100385_cg25246692	1081.69	-1.85908	0.358448	-5.18648	2.14303e-07	6.4291e-07	cg25246692
cg21858764	-0.222545	0.0560472	-3.97067	9.09e-05	0.0285926	1	156123352	SEMA4A	SEMA4A	TSS200	ENSG00000196189	ENSG00000196189_cg21858764	904.403	1.51121	0.291538	5.1836	2.17646e-07	6.52937e-07	cg21858764
cg25573580	0.260746	0.0555852	4.69093	4.23e-06	0.00355988	8	144099252	LY6E	LY6E	TSS1500	ENSG00000160932	ENSG00000160932_cg25573580	1100.18	-1.92784	0.372046	-5.18172	2.19847e-07	6.59541e-07	cg25573580
cg05391255	0.502995	0.0741603	6.78254	6.85e-11	1.04e-06	12	69324962	CPM	CPM	Body	ENSG00000135678	ENSG00000135678_cg05391255	2097.6	-4.61352	0.892722	-5.16792	2.36708e-07	7.10125e-07	cg05391255
cg17726057	0.508213	0.0990452	5.13113	5.35e-07	0.000868323	9	33153910	B4GALT1	B4GALT1	Body	ENSG00000086062	ENSG00000086062_cg17726057	6911.83	1.34753	0.261524	5.15261	2.56892e-07	7.70676e-07	cg17726057
cg15439636	-0.23613	0.0564264	-4.18474	3.81e-05	0.0161631	11	118502137	PHLDB1	PHLDB1	Body	ENSG00000019144	ENSG00000019144_cg15439636	1726.02	-1.40793	0.273494	-5.14794	2.63362e-07	7.90086e-07	cg15439636
cg06075311	0.261443	0.0644439	4.05691	6.43e-05	0.0228842	10	105210937	CALHM2	CALHM2	5'UTR	ENSG00000138172	ENSG00000138172_cg06075311	367.048	-1.34076	0.260833	-5.1403	2.74306e-07	8.22918e-07	cg06075311
cg01026385	-0.315954	0.069113	-4.57155	7.23e-06	0.00508349	2	62442535	B3GNT2	B3GNT2	5'UTR	ENSG00000170340	ENSG00000170340_cg01026385	1084.98	-1.17191	0.228194	-5.13559	2.81266e-07	8.43798e-07	cg01026385
cg16965924	-0.221326	0.0511471	-4.32725	2.09e-05	0.0105619	14	105198895	ADSSL1	ADSS1	Body	ENSG00000185100	ENSG00000185100_cg16965924	110.152	-2.14407	0.418631	-5.12163	3.02913e-07	9.08738e-07	cg16965924
cg13588954	-0.319545	0.0757835	-4.21655	3.34e-05	0.0147129	19	46056784	OPA3	OPA3	Body	ENSG00000125741	ENSG00000125741_cg13588954	811.893	-0.482634	0.0943843	-5.1135	3.16249e-07	9.48746e-07	cg13588954
cg03443949	-0.198395	0.0523977	-3.78632	0.000186579	0.0461163	11	93224622	SMCO4	SMCO4	5'UTR	ENSG00000166002	ENSG00000166002_cg03443949	650.823	-1.27423	0.249266	-5.11193	3.18886e-07	9.56658e-07	cg03443949
cg02228714	-0.263755	0.0592246	-4.45346	1.22e-05	0.00744	10	93964299	CPEB3	CPEB3	Body	ENSG00000107864	ENSG00000107864_cg02228714	246.949	-1.37324	0.268674	-5.11116	3.2019e-07	9.6057e-07	cg02228714
cg08491438	-0.239733	0.061209	-3.91662	0.000112535	0.0330852	9	131871736	CRAT	CRAT	5'UTR	ENSG00000095321	ENSG00000095321_cg08491438	1198.85	-1.84083	0.360937	-5.10013	3.39416e-07	1.01825e-06	cg08491438
cg11873617	0.202143	0.0454114	4.45137	1.23e-05	0.00744804	7	43944381	URGCP	URGCP	Body	ENSG00000106608	ENSG00000106608_cg11873617	1223.22	-3.34454	0.656213	-5.09673	3.4557e-07	1.03671e-06	cg11873617
cg04491766	-0.393808	0.0797395	-4.93868	1.34e-06	0.00164573	10	12222685	NUDT5	NUDT5	Body	ENSG00000165609	ENSG00000165609_cg04491766	976.575	-0.651743	0.128131	-5.08652	3.64689e-07	1.09407e-06	cg04491766
cg10565234	0.414334	0.10064	4.11698	5.04e-05	0.0194366	15	55559708	RAB27A	RAB27A	5'UTR	ENSG00000069974	ENSG00000069974_cg10565234	2575.53	1.03269	0.20321	5.0819	3.73681e-07	1.12104e-06	cg10565234
cg06161948	0.407169	0.0545014	7.4708	9.88e-13	3.52e-08	19	33592011	GPATCH1	GPATCH1	Body	ENSG00000076650	ENSG00000076650_cg06161948	336.543	-1.51824	0.299061	-5.07669	3.84066e-07	1.1522e-06	cg06161948
cg26853487	-0.460951	0.0745492	-6.18319	2.18e-09	1.63e-05	19	49128319	SPHK2	SPHK2	5'UTR	ENSG00000063176	ENSG00000063176_cg26853487	448.572	-1.18635	0.23443	-5.06055	4.18043e-07	1.25413e-06	cg26853487
cg18007957	0.284898	0.0702541	4.05526	6.47e-05	0.0229678	6	152011666	ESR1	ESR1	1stExon	ENSG00000091831	ENSG00000091831_cg18007957	95.9041	-1.25783	0.248764	-5.05632	4.27425e-07	1.28228e-06	cg18007957
cg22626764	0.418198	0.0787759	5.30871	2.23e-07	0.000482448	2	191221162	INPP1	INPP1	5'UTR	ENSG00000151689	ENSG00000151689_cg22626764	1017.8	-2.42653	0.480315	-5.05196	4.37303e-07	1.31191e-06	cg22626764
cg05026650	0.237467	0.0508936	4.66595	4.74e-06	0.0038863	17	47288132	GNGT2	GNGT2	TSS1500	ENSG00000167083	ENSG00000167083_cg05026650	79.6879	-1.82711	0.363795	-5.02238	5.10349e-07	1.53105e-06	cg05026650
cg26739647	0.188246	0.0482889	3.89834	0.000120908	0.0348079	12	105625526	APPL2	APPL2	5'UTR	ENSG00000136044	ENSG00000136044_cg26739647	2291.8	-5.80522	1.15592	-5.02216	5.10946e-07	1.53284e-06	cg26739647
cg13562460	0.287172	0.0711225	4.03772	6.95e-05	0.0241102	6	109311004	SESN1	SESN1	Body	ENSG00000080546	ENSG00000080546_cg13562460	642.852	-1.34471	0.267974	-5.01805	5.21978e-07	1.56593e-06	cg13562460
cg10578007	0.289757	0.0749032	3.86842	0.000135898	0.0376059	20	23066999	CD93	CD93	TSS200	ENSG00000125810	ENSG00000125810_cg10578007	2314.62	-1.85394	0.369455	-5.01805	5.21994e-07	1.56598e-06	cg10578007
cg12688942	-0.353342	0.0668983	-5.28178	2.55e-07	0.000534746	1	19680353	CAPZB	CAPZB	Body	ENSG00000077549	ENSG00000077549_cg12688942	6824.85	-0.648102	0.12974	-4.9954	5.87152e-07	1.76146e-06	cg12688942
cg05328534	0.342241	0.0879284	3.89227	0.000123817	0.0354587	X	117765721	DOCK11	DOCK11	Body	ENSG00000147251	ENSG00000147251_cg05328534	800.678	-1.38267	0.277401	-4.98437	6.21656e-07	1.86497e-06	cg05328534
cg14813069	0.399549	0.0806849	4.95197	1.26e-06	0.00158093	4	146408957	SMAD1	SMAD1	5'UTR	ENSG00000170365	ENSG00000170365_cg14813069	540.633	0.545917	0.109595	4.98123	6.31825e-07	1.89548e-06	cg14813069
cg24939068	0.287868	0.0714714	4.02773	7.23e-05	0.024743	1	39392234	RHBDL2	RHBDL2	Body	ENSG00000158315	ENSG00000158315_cg24939068	733.334	-5.00358	1.00686	-4.96948	6.71331e-07	2.01399e-06	cg24939068
cg06280948	-0.332202	0.0615476	-5.39748	1.43e-07	0.00036821	19	50216758	CPT1C	CPT1C	Body	ENSG00000169169	ENSG00000169169_cg06280948	52.8863	2.60528	0.525918	4.95378	7.27841e-07	2.18352e-06	cg06280948
cg03613410	-0.308554	0.0686001	-4.49787	1e-05	0.00647304	8	28230961	ZNF395	ZNF395	5'UTR	ENSG00000186918	ENSG00000186918_cg03613410	1037.88	-1.17456	0.23743	-4.94696	7.53796e-07	2.26139e-06	cg03613410
cg26899249	-0.383833	0.0824273	-4.65662	4.94e-06	0.00396259	5	172352510	ERGIC1	ERGIC1	Body	ENSG00000113719	ENSG00000113719_cg26899249	6057.77	-0.985452	0.19938	-4.94259	7.709e-07	2.3127e-06	cg26899249
cg20227530	-0.23993	0.0571659	-4.19709	3.62e-05	0.015553	10	79085138	KCNMA1	KCNMA1	Body	ENSG00000156113	ENSG00000156113_cg20227530	934.537	-1.51517	0.306648	-4.94106	7.76982e-07	2.33095e-06	cg20227530
cg01662334	-0.355091	0.0808148	-4.39389	1.57e-05	0.00877634	7	27704065	HIBADH	HIBADH	TSS1500	ENSG00000106049	ENSG00000106049_cg01662334	1020.2	-1.15801	0.234575	-4.93664	7.94799e-07	2.3844e-06	cg01662334
cg18016138	-0.192943	0.0412037	-4.68266	4.39e-06	0.00366196	11	278421	NLRP6	NLRP6	TSS200	ENSG00000174885	ENSG00000174885_cg18016138	47.3377	3.84231	0.778559	4.93516	8.00866e-07	2.4026e-06	cg18016138
cg19984833	-0.238584	0.056586	-4.21631	3.34e-05	0.0147198	16	25228102	AQP8	AQP8	TSS200	ENSG00000103375	ENSG00000103375_cg19984833	1020.26	-15.3331	3.11308	-4.92539	8.41926e-07	2.52578e-06	cg19984833
cg14522254	-0.304407	0.0749598	-4.06093	6.33e-05	0.0226129	4	56223369	SRD5A3	SRD5A3	Body	ENSG00000128039	ENSG00000128039_cg14522254	923.117	-3.15486	0.640779	-4.92347	8.50216e-07	2.55065e-06	cg14522254
cg21615663	-0.241502	0.0548313	-4.40445	1.5e-05	0.00850729	16	19727911	IQCK	IQCK	5'UTR	ENSG00000174628	ENSG00000174628_cg21615663	239.232	-0.915888	0.186168	-4.91969	8.66829e-07	2.60049e-06	cg21615663
cg23748061	0.407911	0.0764674	5.33445	1.96e-07	0.00045161	7	107135140	COG5	COG5	Body	ENSG00000164597	ENSG00000164597_cg23748061	1337.75	-1.26434	0.257197	-4.91584	8.84018e-07	2.65205e-06	cg23748061
cg12397602	-0.363049	0.0764741	-4.74734	3.27e-06	0.00303533	16	84611285	COTL1	COTL1	Body	ENSG00000103187	ENSG00000103187_cg12397602	5473.97	0.995574	0.202691	4.91179	9.02486e-07	2.70746e-06	cg12397602
cg03332546	-0.199359	0.0515007	-3.871	0.000134538	0.03738	19	16553887	EPS15L1	EPS15L1	Body	ENSG00000127527	ENSG00000127527_cg03332546	848.427	-0.471903	0.0961174	-4.90966	9.12366e-07	2.7371e-06	cg03332546
cg03362122	-0.400464	0.0906063	-4.41982	1.41e-05	0.00816288	6	116690801	DSE	DSE	TSS1500	ENSG00000111817	ENSG00000111817_cg03362122	831.669	-1.40857	0.287299	-4.90282	9.44711e-07	2.83413e-06	cg03362122
cg07582608	0.205023	0.0468794	4.37343	1.72e-05	0.00930542	2	207481005	ADAM23	ADAM23	Body	ENSG00000114948	ENSG00000114948_cg07582608	83.7296	4.39208	0.897629	4.89298	9.93228e-07	2.97968e-06	cg07582608
cg07867517	-0.307333	0.0739698	-4.15484	4.31e-05	0.0176372	16	75520165	CHST6	CHST6	5'UTR	ENSG00000183196	ENSG00000183196_cg07867517	42.4744	-1.87261	0.382806	-4.89179	9.99231e-07	2.99769e-06	cg07867517
cg00957579	-0.275543	0.0626801	-4.39602	1.56e-05	0.00872582	9	518305	KANK1	KANK1	5'UTR	ENSG00000107104	ENSG00000107104_cg00957579	1098.19	-0.785883	0.160658	-4.89166	9.99908e-07	2.99972e-06	cg00957579
cg09308177	-0.236733	0.0609398	-3.8847	0.000127538	0.0360956	14	95899540	SYNE3	SYNE3	Body	ENSG00000176438	ENSG00000176438_cg09308177	161.532	2.33889	0.478168	4.89135	1.00149e-06	3.00447e-06	cg09308177
cg25883083	0.217014	0.0481451	4.50751	9.6e-06	0.00628375	12	6741695	LPAR5	LPAR5	5'UTR	ENSG00000184574	ENSG00000184574_cg25883083	647.963	1.7143	0.350999	4.88406	1.03925e-06	3.11776e-06	cg25883083
cg16495532	0.428365	0.112479	3.80839	0.000171436	0.043695	1	101472258	DPH5	DPH5	Body	ENSG00000117543	ENSG00000117543_cg16495532	196.052	0.586688	0.120144	4.8832	1.04378e-06	3.13134e-06	cg16495532
cg11785056	0.43921	0.0983819	4.46433	1.16e-05	0.00721595	4	146751099	ZNF827	ZNF827	Body	ENSG00000151612	ENSG00000151612_cg11785056	777.523	0.78274	0.160365	4.88098	1.05559e-06	3.16676e-06	cg11785056
cg08680048	0.243641	0.0589167	4.13534	4.67e-05	0.0185016	15	41793881	ITPKA	ITPKA	Body	ENSG00000137825	ENSG00000137825_cg08680048	298.433	4.03594	0.826916	4.88072	1.05699e-06	3.17098e-06	cg08680048
cg02485345	0.172718	0.0430345	4.01346	7.66e-05	0.0256669	1	16061554	SLC25A34	SLC25A34	TSS1500	ENSG00000162461	ENSG00000162461_cg02485345	104.785	-11.8858	2.4402	-4.87085	1.11119e-06	3.33357e-06	cg02485345
cg09721144	-0.372522	0.0886167	-4.20374	3.52e-05	0.0152486	10	90282719	RNLS	RNLS	Body	ENSG00000184719	ENSG00000184719_cg09721144	217.46	-1.72797	0.355195	-4.86485	1.14544e-06	3.43633e-06	cg09721144
cg13815686	0.250629	0.0508454	4.92924	1.41e-06	0.00169038	19	23578686	ZNF91	ZNF91	TSS1500	ENSG00000167232	ENSG00000167232_cg13815686	920.547	-5.10589	1.05073	-4.85937	1.1776e-06	3.5328e-06	cg13815686
cg19551575	-0.624714	0.0988382	-6.32058	1.01e-09	9.17e-06	2	112847075	TMEM87B	TMEM87B	Body	ENSG00000153214	ENSG00000153214_cg19551575	2801.98	-1.39694	0.287508	-4.85879	1.18103e-06	3.5431e-06	cg19551575
cg14645945	-0.336283	0.0863204	-3.89576	0.000122138	0.0351066	7	107262945	BCAP29	BCAP29	3'UTR	ENSG00000075790	ENSG00000075790_cg14645945	2001.65	-1.83919	0.378608	-4.85775	1.18724e-06	3.56173e-06	cg14645945
cg10977273	-0.27176	0.0518864	-5.23759	3.17e-07	0.000612391	16	22244215	EEF2K	EEF2K	Body	ENSG00000103319	ENSG00000103319_cg10977273	1007.05	-1.07314	0.221542	-4.84398	1.27264e-06	3.81792e-06	cg10977273
cg21050995	-0.231095	0.0576156	-4.01098	7.74e-05	0.0258504	5	130528961	LYRM7	LYRM7	Body	ENSG00000186687	ENSG00000186687_cg21050995	593.576	-0.945914	0.195634	-4.83513	1.33059e-06	3.99176e-06	cg21050995
cg11377086	0.235533	0.0538164	4.3766	1.7e-05	0.00921613	11	117699436	FXYD2	FXYD2	TSS1500	ENSG00000137731	ENSG00000137731_cg11377086	14.1755	-4.25438	0.880782	-4.83023	1.36377e-06	4.0913e-06	cg11377086
cg09808639	0.315158	0.0796441	3.95707	9.59e-05	0.0296591	10	121065904	GRK5	GRK5	Body	ENSG00000198873	ENSG00000198873_cg09808639	1139.81	-0.698703	0.145164	-4.8132	1.48533e-06	4.45598e-06	cg09808639
cg20143111	0.215972	0.0496471	4.35015	1.9e-05	0.00988933	4	10673188	CLNK	CLNK	5'UTR	ENSG00000109684	ENSG00000109684_cg20143111	59.732	-2.54617	0.530573	-4.7989	1.59538e-06	4.78614e-06	cg20143111
cg23701943	-0.490124	0.0721976	-6.78865	6.6e-11	1.04e-06	10	100011569	LOXL4	LOXL4	Body	ENSG00000138131	ENSG00000138131_cg23701943	116.684	1.35483	0.282469	4.79638	1.61558e-06	4.84675e-06	cg23701943
cg22026616	0.189909	0.0468945	4.0497	6.62e-05	0.023358	1	45275340	BTBD19	BTBD19	Body	ENSG00000222009	ENSG00000222009_cg22026616	171.335	-2.84117	0.592591	-4.79448	1.63094e-06	4.89281e-06	cg22026616
cg00103855	0.313949	0.0751624	4.17694	3.94e-05	0.0164969	1	226077628	LEFTY1	LEFTY1	TSS1500	ENSG00000243709	ENSG00000243709_cg00103855	1294.78	-3.54748	0.740387	-4.79138	1.65636e-06	4.96908e-06	cg00103855
cg19691778	-0.0598531	0.0138536	-4.32041	2.16e-05	0.0107547	8	97157756	GDF6	GDF6	Body	ENSG00000156466	ENSG00000156466_cg19691778	18.7986	36.2565	7.5727	4.78779	1.68628e-06	5.05884e-06	cg19691778
cg01331461	-0.247494	0.0585708	-4.22556	3.22e-05	0.0143239	21	45345152	AGPAT3	AGPAT3	TSS200	ENSG00000160216	ENSG00000160216_cg01331461	3091.73	-0.700489	0.146689	-4.77534	1.79407e-06	5.38222e-06	cg01331461
cg05687083	0.354883	0.0887728	3.99766	8.16e-05	0.0267	7	5371160	TNRC18	TNRC18	Body	ENSG00000182095	ENSG00000182095_cg05687083	4025.96	0.66733	0.139749	4.77521	1.79519e-06	5.38558e-06	cg05687083
cg20574553	-0.280766	0.0627892	-4.47156	1.12e-05	0.00706614	16	15670766	C16orf45	BMERB1	Body	ENSG00000166780	ENSG00000166780_cg20574553	246.345	1.05374	0.22075	4.77346	1.81089e-06	5.43266e-06	cg20574553
cg01652971	-0.343212	0.074134	-4.62962	5.58e-06	0.00430175	12	121684868	CAMKK2	CAMKK2	Body	ENSG00000110931	ENSG00000110931_cg01652971	1855.64	-0.586676	0.122935	-4.77226	1.82173e-06	5.46519e-06	cg01652971
cg00416882	-0.310411	0.0688111	-4.51106	9.45e-06	0.00623635	18	44495671	PIAS2	PIAS2	Body	ENSG00000078043	ENSG00000078043_cg00416882	621.111	-1.2538	0.263885	-4.7513	2.02113e-06	6.06338e-06	cg00416882
cg10758686	-0.272976	0.0712072	-3.83354	0.000155588	0.041046	16	84493799	ATP2C2	ATP2C2	Body	ENSG00000064270	ENSG00000064270_cg10758686	2128.44	-3.78276	0.797618	-4.74257	2.11027e-06	6.33082e-06	cg10758686
cg22361413	0.30254	0.0746026	4.05535	6.47e-05	0.0229678	1	164689630	PBX1	PBX1	Body	ENSG00000185630	ENSG00000185630_cg22361413	1345.03	0.760126	0.16047	4.73688	2.17031e-06	6.51093e-06	cg22361413
cg08511678	0.331443	0.0860016	3.85392	0.000143776	0.0389573	1	160545145	CD84	CD84	Body	ENSG00000066294	ENSG00000066294_cg08511678	933.725	-1.32651	0.280191	-4.7343	2.19817e-06	6.59452e-06	cg08511678
cg17929832	-0.250407	0.0508661	-4.92287	1.45e-06	0.00172666	15	90572042	ZNF710	ZNF710	5'UTR	ENSG00000140548	ENSG00000140548_cg17929832	916.828	-0.689998	0.146221	-4.71888	2.37146e-06	7.11437e-06	cg17929832
cg16879414	-0.242712	0.0570535	-4.25411	2.85e-05	0.0131669	17	40070598	ACLY	ACLY	Body	ENSG00000131473	ENSG00000131473_cg16879414	3753.38	-0.949739	0.201307	-4.71785	2.38346e-06	7.15039e-06	cg16879414
cg17212919	0.4412	0.0903582	4.88278	1.75e-06	0.00194405	5	17260652	BASP1	BASP1	5'UTR	ENSG00000176788	ENSG00000176788_cg17212919	1259.39	2.97765	0.63256	4.7073	2.51016e-06	7.53047e-06	cg17212919
cg14284762	-0.360256	0.0601104	-5.99324	6.22e-09	3.59e-05	5	67522142	PIK3R1	PIK3R1	5'UTR	ENSG00000145675	ENSG00000145675_cg14284762	1627.25	-0.992815	0.210911	-4.70727	2.51059e-06	7.53176e-06	cg14284762
cg19976148	-0.278742	0.0657157	-4.24164	3.01e-05	0.0136852	11	65148466	SLC25A45	SLC25A45	Body	ENSG00000162241	ENSG00000162241_cg19976148	431.14	1.02043	0.216924	4.70411	2.54976e-06	7.64927e-06	cg19976148
cg24586958	0.255884	0.0637599	4.01324	7.67e-05	0.0256796	3	113567010	GRAMD1C	GRAMD1C	Body	ENSG00000178075	ENSG00000178075_cg24586958	244.021	-2.39998	0.510619	-4.70013	2.59994e-06	7.79981e-06	cg24586958
cg25730516	-0.242827	0.0594993	-4.08117	5.83e-05	0.021457	2	239248320	TRAF3IP1	TRAF3IP1	Body	ENSG00000204104	ENSG00000204104_cg25730516	470.991	-0.732282	0.155873	-4.69794	2.62795e-06	7.88385e-06	cg25730516
cg27633096	-0.276473	0.0645676	-4.28192	2.54e-05	0.0120896	5	154245989	CNOT8	CNOT8	Body	ENSG00000155508	ENSG00000155508_cg27633096	1751.02	-0.76178	0.162356	-4.69204	2.70496e-06	8.11487e-06	cg27633096
cg08697247	0.313759	0.0830477	3.77806	0.000192573	0.047008	1	26451076	PDIK1L	PDIK1L	3'UTR	ENSG00000175087	ENSG00000175087_cg08697247	515.395	-1.27211	0.271382	-4.68754	2.76515e-06	8.29544e-06	cg08697247
cg18969008	-0.251065	0.0622263	-4.03471	7.03e-05	0.0242915	2	10445016	HPCAL1	HPCAL1	5'UTR	ENSG00000115756	ENSG00000115756_cg18969008	1767.04	-1.62372	0.346653	-4.684	2.81333e-06	8.43999e-06	cg18969008
cg06778183	0.270105	0.0639048	4.22668	3.2e-05	0.0142798	5	94129156	MCTP1	MCTP1	Body	ENSG00000175471	ENSG00000175471_cg06778183	493.491	-1.01609	0.21697	-4.68309	2.82576e-06	8.47729e-06	cg06778183
cg01254505	-0.150099	0.0338132	-4.43906	1.29e-05	0.00770579	19	17516470	BST2	BST2	TSS200	ENSG00000130303	ENSG00000130303_cg01254505	1126.25	-4.76194	1.01792	-4.67809	2.89566e-06	8.68697e-06	cg01254505
cg01094309	0.301931	0.0786865	3.83715	0.000153436	0.0406481	6	166901854	RPS6KA2	RPS6KA2	Body	ENSG00000071242	ENSG00000071242_cg01094309	1439.84	-0.779802	0.167247	-4.66257	3.12284e-06	9.36851e-06	cg01094309
cg05919314	0.352705	0.0664183	5.31036	2.21e-07	0.000481016	14	64936525	AKAP5	AKAP5	3'UTR	ENSG00000179841	ENSG00000179841_cg05919314	546.913	-5.33213	1.14624	-4.65186	3.28947e-06	9.86842e-06	cg05919314
cg27222368	0.291079	0.0728941	3.99318	8.31e-05	0.0270398	8	107666942	OXR1	OXR1	Body	ENSG00000164830	ENSG00000164830_cg27222368	1081.77	-1.37882	0.296699	-4.6472	3.36476e-06	1.00943e-05	cg27222368
cg12053004	-0.319501	0.0755838	-4.22711	3.19e-05	0.0142698	1	221057751	HLX	HLX	Body	ENSG00000136630	ENSG00000136630_cg12053004	259.993	1.85848	0.400057	4.64554	3.39193e-06	1.01758e-05	cg12053004
cg10136168	-0.190654	0.0490424	-3.88753	0.000126134	0.0359091	14	77783447	POMT2	POMT2	Body	ENSG00000009830	ENSG00000009830_cg10136168	552.342	-1.07645	0.231859	-4.64268	3.43914e-06	1.03174e-05	cg10136168
cg07321129	0.445868	0.0858431	5.19399	3.93e-07	0.000701254	6	157723672	TMEM242	TMEM242	Body	ENSG00000215712	ENSG00000215712_cg07321129	369.958	-0.984625	0.212118	-4.64189	3.45244e-06	1.03573e-05	cg07321129
cg04352803	0.360771	0.082723	4.36119	1.81e-05	0.00958937	2	36824275	FEZ2	FEZ2	Body	ENSG00000171055	ENSG00000171055_cg04352803	978.061	-1.03555	0.223526	-4.6328	3.60756e-06	1.08227e-05	cg04352803
cg22468235	0.324588	0.080914	4.01151	7.72e-05	0.0258255	14	55737358	FBXO34	FBXO34	TSS1500	ENSG00000178974	ENSG00000178974_cg22468235	1685.95	-2.287	0.493879	-4.6307	3.64435e-06	1.09331e-05	cg22468235
cg22220013	0.234283	0.0527614	4.44042	1.29e-05	0.00767127	1	19950282	MINOS1	MICOS10	Body	ENSG00000173436	ENSG00000173436_cg22220013	234.333	-3.53226	0.763509	-4.62634	3.72179e-06	1.11654e-05	cg22220013
cg17857870	-0.40747	0.0718519	-5.67097	3.49e-08	0.000129028	20	62662424	PRPF6	PRPF6	Body	ENSG00000101161	ENSG00000101161_cg17857870	2036.1	-0.381915	0.0825925	-4.62408	3.7626e-06	1.12878e-05	cg17857870
cg25869732	-0.285378	0.0558249	-5.11202	5.87e-07	0.000932424	9	128256008	MAPKAP1	MAPKAP1	Body	ENSG00000119487	ENSG00000119487_cg25869732	1890.65	-0.42154	0.0911891	-4.6227	3.78785e-06	1.13635e-05	cg25869732
cg18463452	-0.215626	0.0536671	-4.01784	7.53e-05	0.0253649	15	41766831	RTF1	RTF1	ExonBnd	ENSG00000137815	ENSG00000137815_cg18463452	1710.41	-0.429933	0.0932411	-4.61099	4.00763e-06	1.20229e-05	cg18463452
cg25304758	-0.35385	0.0933551	-3.79036	0.000183715	0.0457442	10	114413153	VTI1A	VTI1A	Body	ENSG00000151532	ENSG00000151532_cg25304758	756.65	-0.753381	0.163623	-4.60438	4.13705e-06	1.24112e-05	cg25304758
cg14254597	-0.518574	0.10011	-5.18006	4.21e-07	0.000734838	10	98471304	PIK3AP1	PIK3AP1	Body	ENSG00000155629	ENSG00000155629_cg14254597	1791.93	1.46176	0.317676	4.60141	4.19633e-06	1.2589e-05	cg14254597
cg12847548	-0.318329	0.0702611	-4.53066	8.67e-06	0.0058618	11	74179208	KCNE3	KCNE3	TSS1500	ENSG00000175538	ENSG00000175538_cg12847548	1143.37	-1.86216	0.405081	-4.597	4.28619e-06	1.28586e-05	cg12847548
cg25724460	-0.300816	0.0634302	-4.74247	3.35e-06	0.00307693	17	48179452	PDK2	PDK2	Body	ENSG00000005882	ENSG00000005882_cg25724460	350.108	-2.04786	0.445498	-4.59678	4.29069e-06	1.28721e-05	cg25724460
cg10329579	-0.411717	0.0794957	-5.17911	4.23e-07	0.00073668	1	17754830	RCC2	RCC2	Body	ENSG00000179051	ENSG00000179051_cg10329579	3033.62	-0.374188	0.0814305	-4.59519	4.32363e-06	1.29709e-05	cg10329579
cg12384923	-0.267764	0.0574388	-4.66173	4.83e-06	0.00392179	12	51013191	DIP2B	DIP2B	Body	ENSG00000066084	ENSG00000066084_cg12384923	1952.28	-0.741111	0.161583	-4.58656	4.50602e-06	1.35181e-05	cg12384923
cg23037321	0.362528	0.0935669	3.87453	0.0001327	0.0369841	1	181003203	MR1	MR1	1stExon	ENSG00000153029	ENSG00000153029_cg23037321	602.69	-0.776163	0.170022	-4.56506	4.99344e-06	1.49803e-05	cg23037321
cg16408593	-0.231207	0.0537114	-4.30462	2.31e-05	0.0112743	1	117753591	VTCN1	VTCN1	TSS200	ENSG00000134258	ENSG00000134258_cg16408593	13.8446	5.98981	1.31496	4.55512	5.23556e-06	1.57067e-05	cg16408593
cg01289804	0.198405	0.041719	4.75574	3.15e-06	0.00297254	19	10597498	KEAP1	KEAP1	Body	ENSG00000079999	ENSG00000079999_cg01289804	1565.07	-1.80514	0.39681	-4.54912	5.38718e-06	1.61616e-05	cg01289804
cg11292807	0.383364	0.0930809	4.11862	5e-05	0.0193384	13	99922428	UBAC2	UBAC2	Body	ENSG00000134882	ENSG00000134882_cg11292807	1462.12	0.672869	0.148371	4.53503	5.7594e-06	1.72782e-05	cg11292807
cg02209765	0.132857	0.029837	4.45276	1.22e-05	0.00744	15	52797221	MYO5A	MYO5A	Body	ENSG00000197535	ENSG00000197535_cg02209765	1020.17	6.79248	1.49784	4.53485	5.76454e-06	1.72936e-05	cg02209765
cg05428698	0.373136	0.0749318	4.97968	1.11e-06	0.00145522	2	201456928	AOX1	AOX1	Body	ENSG00000138356	ENSG00000138356_cg05428698	93.5406	6.04074	1.33246	4.53351	5.80119e-06	1.74036e-05	cg05428698
cg03807842	-0.248167	0.0635856	-3.90288	0.000118774	0.0343987	7	967038	ADAP1	ADAP1	Body	ENSG00000105963	ENSG00000105963_cg03807842	578.512	-1.73608	0.382976	-4.53313	5.81147e-06	1.74344e-05	cg03807842
cg20667796	-0.248148	0.0556682	-4.45762	1.19e-05	0.00735353	17	73720234	ITGB4	ITGB4	TSS1500	ENSG00000132470	ENSG00000132470_cg20667796	7164.11	-1.77553	0.391883	-4.53076	5.87717e-06	1.76315e-05	cg20667796
cg09075476	-0.776413	0.148723	-5.22051	3.45e-07	0.000643482	2	228680054	CCL20	CCL20	Body	ENSG00000115009	ENSG00000115009_cg09075476	2174.73	-2.68552	0.592775	-4.53043	5.88648e-06	1.76594e-05	cg09075476
cg05178711	0.119296	0.0287474	4.14979	4.4e-05	0.0178582	14	74428069	COQ6	COQ6	Body	ENSG00000119723	ENSG00000119723_cg05178711	141.853	-6.79587	1.50142	-4.52629	6.00295e-06	1.80089e-05	cg05178711
cg11731173	0.567269	0.111753	5.07612	6.98e-07	0.0010368	10	11219043	CELF2	CELF2	Body	ENSG00000048740	ENSG00000048740_cg11731173	2073.8	-0.47985	0.106141	-4.52089	6.15788e-06	1.84736e-05	cg11731173
cg13214190	0.32169	0.0839762	3.83073	0.000157288	0.0413083	7	106505914	PIK3CG	PIK3CG	TSS200	ENSG00000105851	ENSG00000105851_cg13214190	643.32	-1.19114	0.264017	-4.5116	6.43394e-06	1.93018e-05	cg13214190
cg10220988	-0.523463	0.119543	-4.37888	1.68e-05	0.00915475	11	104898835	CASP1	CASP1	Body	ENSG00000137752	ENSG00000137752_cg10220988	4421.14	-1.77082	0.393357	-4.50182	6.73746e-06	2.02124e-05	cg10220988
cg01181105	-0.263222	0.0642596	-4.09623	5.48e-05	0.020617	14	104165277	XRCC3	XRCC3	Body	ENSG00000126215	ENSG00000126215_cg01181105	605.182	-0.891071	0.198233	-4.49507	6.95459e-06	2.08638e-05	cg01181105
cg04594439	-0.371715	0.0700858	-5.30372	2.29e-07	0.000492004	2	242075258	PASK	PASK	Body	ENSG00000115687	ENSG00000115687_cg04594439	650.803	1.13842	0.253285	4.49465	6.96857e-06	2.09057e-05	cg04594439
cg02432295	-0.223253	0.0534738	-4.17499	3.97e-05	0.0166017	10	105412689	SH3PXD2A	SH3PXD2A	Body	ENSG00000107957	ENSG00000107957_cg02432295	3582.85	-0.914896	0.203632	-4.4929	7.02608e-06	2.10782e-05	cg02432295
cg13865488	0.344635	0.0880073	3.91598	0.000112821	0.033119	9	137299285	RXRA	RXRA	Body	ENSG00000186350	ENSG00000186350_cg13865488	2634.96	1.03708	0.231031	4.48891	7.15878e-06	2.14763e-05	cg13865488
cg00072720	-0.154293	0.0404748	-3.81207	0.000169024	0.0433224	17	7165831	CLDN7	CLDN7	TSS200	ENSG00000181885	ENSG00000181885_cg00072720	8083.66	-5.18616	1.15798	-4.47862	7.51262e-06	2.25379e-05	cg00072720
cg20203818	-0.208396	0.0524323	-3.97457	8.95e-05	0.0283255	4	86748774	ARHGAP24	ARHGAP24	TSS1500	ENSG00000138639	ENSG00000138639_cg20203818	234.059	0.992959	0.222104	4.4707	7.79657e-06	2.33897e-05	cg20203818
cg13420366	-0.299407	0.0706756	-4.23636	3.07e-05	0.013872	1	205276235	NUAK2	NUAK2	Body	ENSG00000163545	ENSG00000163545_cg13420366	742.77	-1.4892	0.333234	-4.46894	7.86077e-06	2.35823e-05	cg13420366
cg21662081	0.323231	0.072606	4.45186	1.22e-05	0.00744	10	228801	ZMYND11	ZMYND11	Body	ENSG00000015171	ENSG00000015171_cg21662081	1984.37	0.643927	0.144113	4.46821	7.88761e-06	2.36628e-05	cg21662081
cg25774801	-0.328336	0.0681583	-4.81725	2.37e-06	0.00243779	1	230516711	PGBD5	PGBD5	Body	ENSG00000177614	ENSG00000177614_cg25774801	131.384	-1.62126	0.364245	-4.45102	8.54643e-06	2.56393e-05	cg25774801
cg21614107	-0.141555	0.0352016	-4.02127	7.42e-05	0.0251574	19	1633073	TCF3	TCF3	Body	ENSG00000071564	ENSG00000071564_cg21614107	2569.75	1.00305	0.225429	4.44953	8.60584e-06	2.58175e-05	cg21614107
cg13374701	-0.204362	0.0452491	-4.51638	9.23e-06	0.00614942	1	27190088	SFN	SFN	1stExon	ENSG00000175793	ENSG00000175793_cg13374701	4055.72	-2.91753	0.655851	-4.44847	8.64857e-06	2.59457e-05	cg13374701
cg01645899	0.174596	0.0319689	5.46143	1.03e-07	0.000291854	12	2996093	RHNO1	RHNO1	Body	ENSG00000171792	ENSG00000171792_cg01645899	543.844	-3.11354	0.699926	-4.44838	8.65214e-06	2.59564e-05	cg01645899
cg12681315	0.382747	0.0642969	5.95281	7.76e-09	4.27e-05	6	49491793	GLYATL3	GLYATL3	Body	ENSG00000203972	ENSG00000203972_cg12681315	10.2301	-6.28422	1.41487	-4.44155	8.93116e-06	2.67935e-05	cg12681315
cg19928703	-0.231442	0.0558159	-4.14652	4.46e-05	0.0179833	13	30143971	SLC7A1	SLC7A1	5'UTR	ENSG00000139514	ENSG00000139514_cg19928703	2849.36	-1.30286	0.304406	-4.28001	1.86882e-05	2.80323e-05	cg19928703
cg14818217	0.353661	0.040353	8.76418	1.75e-16	2.39e-11	11	77330412	CLNS1A	CLNS1A	3'UTR	ENSG00000074201	ENSG00000074201_cg14818217	1346.86	-2.07514	0.46956	-4.41932	9.90124e-06	2.97037e-05	cg14818217
cg27051318	0.284983	0.070982	4.01486	7.62e-05	0.0255969	8	42623771	CHRNA6	CHRNA6	TSS200	ENSG00000147434	ENSG00000147434_cg27051318	12.1535	-2.68502	0.607943	-4.41656	1.00283e-05	3.0085e-05	cg27051318
cg26620176	0.372563	0.0891936	4.17702	3.93e-05	0.0164969	19	8117047	CCL25	CCL25	TSS1500	ENSG00000131142	ENSG00000131142_cg26620176	16.8555	-2.00365	0.453927	-4.41405	1.01455e-05	3.04366e-05	cg26620176
cg00025331	-0.393078	0.0909166	-4.3235	2.13e-05	0.0106858	2	145147350	ZEB2	ZEB2	Body	ENSG00000169554	ENSG00000169554_cg00025331	2036.94	0.757215	0.171769	4.40833	1.04169e-05	3.12506e-05	cg00025331
cg24430528	0.240053	0.0497992	4.82042	2.34e-06	0.00241131	4	76599500	G3BP2	G3BP2	TSS1500	ENSG00000138757	ENSG00000138757_cg24430528	4772.87	-1.78566	0.407616	-4.38073	1.1828e-05	3.54841e-05	cg24430528
cg23696611	-0.2668	0.0597739	-4.46348	1.16e-05	0.00722369	6	42194555	TRERF1	TRERF1	3'UTR	ENSG00000124496	ENSG00000124496_cg23696611	713.005	0.881207	0.201295	4.3777	1.1994e-05	3.59821e-05	cg23696611
cg22514963	-0.18928	0.0448116	-4.22391	3.24e-05	0.0143912	12	49259997	RND1	RND1	TSS1500	ENSG00000172602	ENSG00000172602_cg22514963	566.375	-11.3276	2.58852	-4.37607	1.2084e-05	3.6252e-05	cg22514963
cg07598052	0.262978	0.0551549	4.76798	2.98e-06	0.0028759	20	35274639	SLA2	SLA2	TSS200	ENSG00000101082	ENSG00000101082_cg07598052	149.506	-1.04495	0.238921	-4.37364	1.22191e-05	3.66572e-05	cg07598052
cg23271558	0.243639	0.0626121	3.89124	0.000124317	0.0355563	1	23405725	KDM1A	KDM1A	Body	ENSG00000004487	ENSG00000004487_cg23271558	1914.37	-1.6368	0.374957	-4.36532	1.26937e-05	3.80812e-05	cg23271558
cg27309282	-0.345052	0.0698917	-4.93695	1.36e-06	0.00165427	4	1016081	FGFRL1	FGFRL1	Body	ENSG00000127418	ENSG00000127418_cg27309282	660.244	-1.16982	0.26833	-4.35963	1.30281e-05	3.90844e-05	cg27309282
cg15639776	-0.276394	0.062073	-4.45272	1.22e-05	0.00744	4	965630	DGKQ	DGKQ	Body	ENSG00000145214	ENSG00000145214_cg15639776	1324.49	-1.2869	0.295215	-4.35921	1.30532e-05	3.91597e-05	cg15639776
cg22122098	-0.442691	0.0994393	-4.45187	1.22e-05	0.00744	2	170934512	UBR3	UBR3	Body	ENSG00000144357	ENSG00000144357_cg22122098	1257.17	-1.0566	0.242679	-4.35391	1.33728e-05	4.01184e-05	cg22122098
cg03732506	-0.278537	0.0601412	-4.63139	5.54e-06	0.00427568	17	73088155	SLC16A5	SLC16A5	5'UTR	ENSG00000170190	ENSG00000170190_cg03732506	509.688	-1.87498	0.4308	-4.35232	1.34705e-05	4.04114e-05	cg03732506
cg26445933	-0.313805	0.0828472	-3.78776	0.000185558	0.0460248	11	109999204	ZC3H12C	ZC3H12C	Body	ENSG00000149289	ENSG00000149289_cg26445933	1006.27	-1.46111	0.336762	-4.33871	1.43319e-05	4.29957e-05	cg26445933
cg24890045	-0.290246	0.0606614	-4.78469	2.76e-06	0.00272413	4	187580886	FAT1	FAT1	Body	ENSG00000083857	ENSG00000083857_cg24890045	6006.11	-1.72358	0.397452	-4.33657	1.44723e-05	4.34169e-05	cg24890045
cg05498503	-0.316679	0.067996	-4.65732	4.93e-06	0.00396259	6	143224021	HIVEP2	HIVEP2	5'UTR	ENSG00000010818	ENSG00000010818_cg05498503	1187.28	-1.75134	0.406616	-4.30711	1.65399e-05	4.96196e-05	cg05498503
cg12982893	0.16451	0.0357915	4.59636	6.48e-06	0.00474693	4	144272716	GAB1	GAB1	Body	ENSG00000109458	ENSG00000109458_cg12982893	1333.83	-4.39026	1.01954	-4.30614	1.66132e-05	4.98395e-05	cg12982893
cg12713040	0.260671	0.0644076	4.04721	6.69e-05	0.0235034	20	62562546	DNAJC5	DNAJC5	Body	ENSG00000101152	ENSG00000101152_cg12713040	3847.31	-1.66855	0.402882	-4.14155	3.44974e-05	5.17461e-05	cg12713040
cg11098891	-0.199588	0.0517084	-3.85988	0.00014049	0.0384479	9	38032322	SHB	SHB	Body	ENSG00000107338	ENSG00000107338_cg11098891	313.243	-1.48557	0.34596	-4.29406	1.75437e-05	5.26311e-05	cg11098891
cg21198502	-0.31536	0.0835293	-3.77544	0.000194507	0.0472549	17	77069613	ENGASE	ENGASE	TSS1500	ENSG00000167280	ENSG00000167280_cg21198502	1699.93	-1.13784	0.264991	-4.29388	1.75576e-05	5.26729e-05	cg21198502
cg23214363	-0.249394	0.0559794	-4.45511	1.21e-05	0.00740653	11	75497561	DGAT2	DGAT2	Body	ENSG00000062282	ENSG00000062282_cg23214363	189.401	1.78661	0.417038	4.28405	1.83521e-05	5.50562e-05	cg23214363
cg27380404	-0.244604	0.0592168	-4.13066	4.76e-05	0.0187609	19	54691082	MBOAT7	MBOAT7	Body	ENSG00000125505	ENSG00000125505_cg27380404	2399.34	-0.93018	0.217433	-4.27801	1.88576e-05	5.65727e-05	cg27380404
cg19735698	0.28202	0.0708335	3.98145	8.71e-05	0.0278406	2	23729523	KLHL29	KLHL29	5'UTR	ENSG00000119771	ENSG00000119771_cg19735698	348.51	-1.701	0.398205	-4.27167	1.94016e-05	5.82049e-05	cg19735698
cg06646494	-0.242498	0.0391704	-6.19084	2.09e-09	1.57e-05	12	121882415	KDM2B	KDM2B	Body	ENSG00000089094	ENSG00000089094_cg06646494	792.676	1.01764	0.238586	4.26529	1.9964e-05	5.98919e-05	cg06646494
cg24741563	-0.240937	0.051035	-4.72101	3.69e-06	0.00326906	17	58545335	APPBP2	APPBP2	Body	ENSG00000062725	ENSG00000062725_cg24741563	1139.15	-0.743513	0.174342	-4.26467	2.00197e-05	6.00592e-05	cg24741563
cg13995427	-0.260796	0.0621839	-4.19395	3.67e-05	0.0156586	9	117134861	AKNA	AKNA	Body	ENSG00000106948	ENSG00000106948_cg13995427	2889.85	-1.26302	0.296619	-4.25805	2.06214e-05	6.18641e-05	cg13995427
cg13142374	-0.224312	0.0581799	-3.85548	0.000142908	0.0388377	3	58026831	FLNB	FLNB	Body	ENSG00000136068	ENSG00000136068_cg13142374	11084.2	-1.9319	0.45529	-4.24322	2.20331e-05	6.60992e-05	cg13142374
cg13995599	-0.232003	0.0578113	-4.0131	7.67e-05	0.0256832	13	113426270	ATP11A	ATP11A	Body	ENSG00000068650	ENSG00000068650_cg13995599	990.981	1.1569	0.273092	4.2363	2.27228e-05	6.81685e-05	cg13995599
cg09537621	-0.233045	0.0572804	-4.06849	6.14e-05	0.0221531	13	114189998	TMCO3	TMCO3	Body	ENSG00000150403	ENSG00000150403_cg09537621	1724.93	-0.928641	0.219272	-4.23511	2.28435e-05	6.85305e-05	cg09537621
cg20276769	0.264605	0.062177	4.25568	2.83e-05	0.0131034	16	68786937	CDH1	CDH1	Body	ENSG00000039068	ENSG00000039068_cg20276769	12156.2	-4.54591	1.07408	-4.23237	2.31245e-05	6.93734e-05	cg20276769
cg14385738	0.182653	0.0468784	3.89632	0.000121866	0.0350468	1	114414340	PTPN22	PTPN22	5'UTR	ENSG00000134242	ENSG00000134242_cg14385738	425.872	-1.00785	0.238893	-4.21882	2.45583e-05	7.36749e-05	cg14385738
cg22841357	0.331169	0.079007	4.19164	3.7e-05	0.0157852	1	183811795	RGL1	RGL1	Body	ENSG00000143344	ENSG00000143344_cg22841357	864.618	-0.562077	0.133478	-4.21102	2.5422e-05	7.6266e-05	cg22841357
cg18408264	0.453739	0.104508	4.34165	1.97e-05	0.0100948	1	12494280	VPS13D	VPS13D	Body	ENSG00000048707	ENSG00000048707_cg18408264	2241.28	0.913835	0.217106	4.20916	2.5632e-05	7.68959e-05	cg18408264
cg02043105	-0.165728	0.0371865	-4.45667	1.2e-05	0.00737316	16	28877659	SH2B1	SH2B1	Body	ENSG00000178188	ENSG00000178188_cg02043105	1984.79	-1.85106	0.440132	-4.20568	2.60299e-05	7.80896e-05	cg02043105
cg25236535	0.61919	0.131822	4.69717	4.11e-06	0.00351813	3	157147679	VEPH1	VEPH1	Body	ENSG00000197415	ENSG00000197415_cg25236535	30.4985	1.97013	0.46856	4.20465	2.61491e-05	7.84472e-05	cg25236535
cg14168690	0.486607	0.0965737	5.03872	8.35e-07	0.0011832	21	32819053	TIAM1	TIAM1	5'UTR	ENSG00000156299	ENSG00000156299_cg14168690	291.079	-0.690469	0.164224	-4.20444	2.61728e-05	7.85184e-05	cg14168690
cg21836275	0.571308	0.122963	4.64617	5.18e-06	0.0040933	12	104235298	NT5DC3	NT5DC3	TSS1500	ENSG00000111696	ENSG00000111696_cg21836275	393.475	1.39579	0.332374	4.19945	2.67569e-05	8.02707e-05	cg21836275
cg16284674	-0.275927	0.0600478	-4.59512	6.51e-06	0.00476044	10	135123337	ZNF511	ZNF511	Body	ENSG00000198546	ENSG00000198546_cg16284674	304.97	-0.962288	0.229192	-4.19861	2.68557e-05	8.05671e-05	cg16284674
cg10027225	-0.335632	0.0651324	-5.15307	4.8e-07	0.000810818	10	133746969	PPP2R2D	PPP2R2D	TSS1500	ENSG00000175470	ENSG00000175470_cg10027225	704.278	-0.431262	0.102742	-4.19753	2.69837e-05	8.09512e-05	cg10027225
cg26562786	-0.193245	0.0507485	-3.80789	0.00017176	0.043737	8	56361901	XKR4	XKR4	Body	ENSG00000206579	ENSG00000206579_cg26562786	66.8977	3.41879	0.815927	4.19007	2.78863e-05	8.36588e-05	cg26562786
cg23696864	-0.482307	0.0951106	-5.07101	7.15e-07	0.00105691	17	67449345	MAP2K6	MAP2K6	Body	ENSG00000108984	ENSG00000108984_cg23696864	1417.27	-2.596	0.620228	-4.18555	2.84472e-05	8.53415e-05	cg23696864
cg04331189	-0.243904	0.0549512	-4.43856	1.3e-05	0.00770579	2	160142303	WDSUB1	WDSUB1	5'UTR	ENSG00000196151	ENSG00000196151_cg04331189	208.048	-0.874245	0.209086	-4.18126	2.89898e-05	8.69694e-05	cg04331189
cg06138432	0.313002	0.0744645	4.20337	3.53e-05	0.0152558	2	225382828	CUL3	CUL3	Body	ENSG00000036257	ENSG00000036257_cg06138432	2305.42	0.49237	0.117855	4.17777	2.94383e-05	8.8315e-05	cg06138432
cg12732077	-0.271103	0.0611757	-4.43154	1.34e-05	0.00788149	1	150809135	ARNT	ARNT	Body	ENSG00000143437	ENSG00000143437_cg12732077	1496.34	-0.521752	0.125	-4.17402	2.99265e-05	8.97795e-05	cg12732077
cg04077322	-0.391711	0.0806357	-4.85778	1.96e-06	0.00212879	22	18373047	MICAL3	MICAL3	Body	ENSG00000243156	ENSG00000243156_cg04077322	1076.71	-1.23496	0.295877	-4.17389	2.99442e-05	8.98327e-05	cg04077322
cg14148156	-0.611767	0.0963598	-6.34878	8.57e-10	8.09e-06	9	35844507	TMEM8B	TMEM8B	Body	ENSG00000137103	ENSG00000137103_cg14148156	478.015	-1.49812	0.359376	-4.16868	3.06372e-05	9.19117e-05	cg14148156
cg08871354	-0.24431	0.0638715	-3.82502	0.000160795	0.0418541	16	85723489	GINS2	GINS2	TSS1500	ENSG00000131153	ENSG00000131153_cg08871354	335.346	-0.982318	0.235785	-4.16616	3.09777e-05	9.29331e-05	cg08871354
cg03530294	0.343801	0.0714579	4.81124	2.44e-06	0.00248479	22	36553146	APOL3	APOL3	Body	ENSG00000128284	ENSG00000128284_cg03530294	1252.82	-0.79187	0.190435	-4.15821	3.2075e-05	9.6225e-05	cg03530294
cg17226348	-0.249153	0.0495549	-5.02782	8.8e-07	0.00123173	7	2566534	LFNG	LFNG	Body	ENSG00000106003	ENSG00000106003_cg17226348	1231.92	-1.8672	0.4496	-4.15304	3.28093e-05	9.84278e-05	cg17226348
cg15978502	0.341052	0.0684188	4.98477	1.08e-06	0.0014319	10	15150475	NMT2	NMT2	3'UTR	ENSG00000152465	ENSG00000152465_cg15978502	373.825	-2.11768	0.510112	-4.15139	3.30455e-05	9.91365e-05	cg15978502
cg20955836	0.3522	0.0839436	4.19567	3.64e-05	0.0156105	20	55836224	BMP7	BMP7	Body	ENSG00000101144	ENSG00000101144_cg20955836	417.246	-1.58823	0.383243	-4.14417	3.4104e-05	0.000102312	cg20955836
cg02802073	0.319301	0.0814681	3.91934	0.000111338	0.0328247	19	13243586	NACC1	NACC1	5'UTR	ENSG00000160877	ENSG00000160877_cg02802073	1882.67	0.579516	0.140025	4.13867	3.49327e-05	0.000104798	cg02802073
cg26603598	0.281459	0.0718003	3.92002	0.000111041	0.0327861	5	85913298	COX7C	COX7C	TSS1500	ENSG00000127184	ENSG00000127184_cg26603598	4581.34	-2.31974	0.560523	-4.13852	3.49555e-05	0.000104867	cg26603598
cg14731462	0.341402	0.084701	4.03067	7.15e-05	0.0245443	10	129789429	PTPRE	PTPRE	5'UTR	ENSG00000132334	ENSG00000132334_cg14731462	1601.3	-0.999561	0.241964	-4.13103	3.61144e-05	0.000108343	cg14731462
cg18844163	-0.262148	0.0512733	-5.11276	5.84e-07	0.000932424	5	142362123	ARHGAP26	ARHGAP26	Body	ENSG00000145819	ENSG00000145819_cg18844163	2265.79	-1.21662	0.294549	-4.13043	3.62085e-05	0.000108626	cg18844163
cg18077061	-0.246627	0.0587012	-4.2014	3.56e-05	0.0153384	11	111494486	SIK2	SIK2	Body	ENSG00000170145	ENSG00000170145_cg18077061	1317.04	-0.681332	0.165016	-4.12887	3.64547e-05	0.000109364	cg18077061
cg17957372	-0.284532	0.0522566	-5.4449	1.12e-07	0.000310991	12	58209548	AVIL	AVIL	Body	ENSG00000135407	ENSG00000135407_cg17957372	321.95	-1.67109	0.404791	-4.12828	3.65484e-05	0.000109645	cg17957372
cg13340126	0.199711	0.0501118	3.98532	8.57e-05	0.0275707	5	502034	SLC9A3	SLC9A3	Body	ENSG00000066230	ENSG00000066230_cg13340126	1420.51	3.73915	0.90743	4.1206	3.77891e-05	0.000113367	cg13340126
cg09268718	0.268534	0.0554014	4.84706	2.07e-06	0.00219094	17	1546403	SCARF1	SCARF1	Body	ENSG00000074660	ENSG00000074660_cg09268718	520.355	2.29008	0.556733	4.11344	3.89814e-05	0.000116944	cg09268718
cg21637392	0.249814	0.0532143	4.69449	4.16e-06	0.00354275	7	5735123	RNF216	RNF216	Body	ENSG00000011275	ENSG00000011275_cg21637392	1145.83	-0.431929	0.105036	-4.1122	3.91911e-05	0.000117573	cg21637392
cg25130329	-0.359194	0.0933928	-3.84606	0.000148228	0.0397306	9	71336818	PIP5K1B	PIP5K1B	5'UTR	ENSG00000107242	ENSG00000107242_cg25130329	1598.87	-1.80411	0.438821	-4.11125	3.93519e-05	0.000118056	cg25130329
cg21967080	0.303188	0.0404127	7.50229	8.09e-13	3.03e-08	2	96861267	STARD7	STARD7	ExonBnd	ENSG00000084090	ENSG00000084090_cg21967080	3899.68	-2.22351	0.542402	-4.09938	4.14265e-05	0.00012428	cg21967080
cg16037947	0.422694	0.105292	4.01451	7.63e-05	0.0256108	8	22305714	PPP3CC	PPP3CC	Body	ENSG00000120910	ENSG00000120910_cg16037947	371.21	-0.369317	0.0900928	-4.0993	4.14408e-05	0.000124322	cg16037947
cg03343063	0.173214	0.0432739	4.00272	8e-05	0.0263604	1	16023706	PLEKHM2	PLEKHM2	Body	ENSG00000116786	ENSG00000116786_cg03343063	1613.55	-0.50513	0.123496	-4.09025	4.30904e-05	0.000129271	cg03343063
cg15031014	0.171923	0.0339627	5.06209	7.47e-07	0.00108841	16	58651882	CNOT1	CNOT1	5'UTR	ENSG00000125107	ENSG00000125107_cg15031014	6455.06	-3.03145	0.744373	-4.07249	4.65141e-05	0.000139542	cg15031014
cg22666103	0.373514	0.0813495	4.59147	6.62e-06	0.00479162	10	111818288	ADD3	ADD3	5'UTR	ENSG00000148700	ENSG00000148700_cg22666103	3556.13	0.974439	0.239411	4.07015	4.69832e-05	0.000140949	cg22666103
cg21898465	0.265713	0.0641498	4.14207	4.54e-05	0.018201	12	113721140	TPCN1	TPCN1	Body	ENSG00000186815	ENSG00000186815_cg21898465	2953.36	-1.12015	0.277319	-4.03921	5.3631e-05	0.000160893	cg21898465
cg14038650	-0.179067	0.0459164	-3.89984	0.000120199	0.0347255	1	209953828	C1orf74	C1orf74	3'UTR	ENSG00000162757	ENSG00000162757_cg14038650	89.5939	-1.05705	0.262245	-4.03078	5.5593e-05	0.000166779	cg14038650
cg01552731	-0.412711	0.0900225	-4.58453	6.83e-06	0.00489639	19	46806907	HIF3A	HIF3A	1stExon	ENSG00000124440	ENSG00000124440_cg01552731	77.1488	-2.5515	0.633321	-4.02876	5.60715e-05	0.000168214	cg01552731
cg09255272	-0.307267	0.0749334	-4.10054	5.39e-05	0.0203528	5	40735651	TTC33	TTC33	Body	ENSG00000113638	ENSG00000113638_cg09255272	376.096	-0.829432	0.206278	-4.02094	5.79659e-05	0.000173898	cg09255272
cg03830169	-0.368872	0.0571852	-6.45049	4.79e-10	5.24e-06	2	99200673	INPP4A	INPP4A	Body	ENSG00000040933	ENSG00000040933_cg03830169	1309.96	0.625535	0.155684	4.01798	5.87004e-05	0.000176101	cg03830169
cg10862018	-0.189085	0.0484918	-3.89932	0.000120446	0.0347726	15	73077046	ADPGK	ADPGK	TSS1500	ENSG00000159322	ENSG00000159322_cg10862018	1691.44	0.518249	0.128987	4.01785	5.87311e-05	0.000176193	cg10862018
cg07014154	0.42731	0.0763536	5.59646	5.15e-08	0.000172463	2	65655510	SPRED2	SPRED2	Body	ENSG00000198369	ENSG00000198369_cg07014154	1205.98	-1.91212	0.476981	-4.00879	6.10301e-05	0.00018309	cg07014154
cg27495469	-0.257613	0.0592185	-4.35021	1.9e-05	0.00988933	14	103593846	TNFAIP2	TNFAIP2	Body	ENSG00000185215	ENSG00000185215_cg27495469	3985.46	1.85468	0.46349	4.00155	6.29288e-05	0.000188786	cg27495469
cg26390081	0.346715	0.092282	3.75713	0.000208571	0.0493702	16	1583599	TMEM204	TMEM204	5'UTR	ENSG00000131634	ENSG00000131634_cg26390081	373.047	-1.12701	0.281996	-3.99655	6.42714e-05	0.000192814	cg26390081
cg26605817	-0.277944	0.0693884	-4.00562	7.91e-05	0.0261881	17	76526473	DNAH17	DNAH17	Body	ENSG00000187775	ENSG00000187775_cg26605817	88.1907	1.63716	0.410012	3.99296	6.52543e-05	0.000195763	cg26605817
cg15035324	-0.293389	0.0697631	-4.20551	3.5e-05	0.0151771	2	46269605	PRKCE	PRKCE	Body	ENSG00000171132	ENSG00000171132_cg15035324	364.486	-0.515441	0.129228	-3.98861	6.64609e-05	0.000199383	cg15035324
cg08557757	-0.248576	0.0658709	-3.77368	0.000195818	0.047405	2	241950271	SNED1	SNED1	Body	ENSG00000162804	ENSG00000162804_cg08557757	577.518	1.32339	0.332211	3.98357	6.7887e-05	0.000203661	cg08557757
cg13924083	-0.437608	0.0960235	-4.5573	7.71e-06	0.00534375	3	127955889	EEFSEC	EEFSEC	Body	ENSG00000132394	ENSG00000132394_cg13924083	348.494	-0.3871	0.0976176	-3.96547	7.32509e-05	0.000219753	cg13924083
cg04828902	-0.370448	0.0938941	-3.94538	0.000100469	0.0305877	12	51403474	SLC11A2	SLC11A2	TSS1500	ENSG00000110911	ENSG00000110911_cg04828902	1375.57	-0.463949	0.117175	-3.95945	7.51227e-05	0.000225368	cg04828902
cg18352055	0.296834	0.0772259	3.84371	0.000149584	0.0399737	14	32239761	NUBPL	NUBPL	Body	ENSG00000151413	ENSG00000151413_cg18352055	316.011	1.35682	0.342694	3.95927	7.5178e-05	0.000225534	cg18352055
cg17718703	0.39074	0.0836931	4.66872	4.68e-06	0.00386492	1	90313059	LRRC8D	LRRC8D	5'UTR	ENSG00000171492	ENSG00000171492_cg17718703	937.325	0.516131	0.130435	3.95701	7.58942e-05	0.000227682	cg17718703
cg01617018	-0.330862	0.0784987	-4.21487	3.36e-05	0.014774	16	30116135	GDPD3	GDPD3	3'UTR	ENSG00000102886	ENSG00000102886_cg01617018	694.205	-1.88435	0.476471	-3.95481	7.65951e-05	0.000229785	cg01617018
cg17132907	-0.21638	0.0520358	-4.15829	4.25e-05	0.0174515	15	40759016	BAHD1	BAHD1	3'UTR	ENSG00000140320	ENSG00000140320_cg17132907	810.335	-0.720037	0.183267	-3.9289	8.53371e-05	0.000256011	cg17132907
cg26396443	0.217314	0.0569255	3.81752	0.000165515	0.0426497	14	99729005	BCL11B	BCL11B	Body	ENSG00000127152	ENSG00000127152_cg26396443	361.063	-1.49769	0.381477	-3.92604	8.63564e-05	0.000259069	cg26396443
cg26829990	0.168305	0.033035	5.09475	6.38e-07	0.000977726	12	110309563	GLTP	GLTP	Body	ENSG00000139433	ENSG00000139433_cg26829990	1514.02	-5.28564	1.35338	-3.90552	9.40238e-05	0.000282071	cg26829990
cg02797113	0.265625	0.0622294	4.26848	2.69e-05	0.0126079	2	238609529	LRRFIP1	LRRFIP1	Body	ENSG00000124831	ENSG00000124831_cg02797113	4815.97	0.637226	0.163851	3.88907	0.000100631	0.000301892	cg02797113
cg08399733	-0.213736	0.0524603	-4.07425	5.99e-05	0.0218584	19	2278773	C19orf35	PEAK3	Body	ENSG00000188305	ENSG00000188305_cg08399733	45.3117	2.12102	0.545419	3.88879	0.000100747	0.000302241	cg08399733
cg17371857	-0.451078	0.0785667	-5.74134	2.41e-08	0.000100359	3	56829211	ARHGEF3	ARHGEF3	Body	ENSG00000163947	ENSG00000163947_cg17371857	862.753	0.461487	0.118704	3.88772	0.000101189	0.000303566	cg17371857
cg11084518	-0.322479	0.0725546	-4.44463	1.26e-05	0.00758099	1	36644849	MAP7D1	MAP7D1	Body	ENSG00000116871	ENSG00000116871_cg11084518	2198.56	0.544807	0.140159	3.88706	0.000101467	0.0003044	cg11084518
cg05910650	-0.24323	0.0608404	-3.99784	8.16e-05	0.0267	2	219990392	NHEJ1	NHEJ1	Body	ENSG00000187736	ENSG00000187736_cg05910650	13.8661	-2.30212	0.595092	-3.86852	0.000109498	0.000328495	cg05910650
cg08627125	-0.206092	0.0519315	-3.96853	9.17e-05	0.0287764	16	69385761	TMED6	TMED6	TSS200	ENSG00000157315	ENSG00000157315_cg08627125	31.818	-2.0056	0.518442	-3.86851	0.000109502	0.000328505	cg08627125
cg23259001	-0.263845	0.0647209	-4.07666	5.94e-05	0.0217365	14	105800169	PACS2	PACS2	Body	ENSG00000179364	ENSG00000179364_cg23259001	1541.86	-0.588722	0.152298	-3.86558	0.000110825	0.000332475	cg23259001
cg20595198	0.406007	0.0828155	4.90255	1.59e-06	0.00184025	11	122679695	UBASH3B	UBASH3B	Body	ENSG00000154127	ENSG00000154127_cg20595198	418.162	-0.987449	0.255576	-3.86362	0.000111719	0.000335157	cg20595198
cg23761075	0.262489	0.0678264	3.87001	0.00013506	0.0374619	20	39693246	TOP1	TOP1	Body	ENSG00000198900	ENSG00000198900_cg23761075	4102.21	0.826396	0.213953	3.8625	0.000112231	0.000336693	cg23761075
cg09068975	0.270234	0.0698791	3.86717	0.00013656	0.037719	5	173382452	CPEB4	CPEB4	Body	ENSG00000113742	ENSG00000113742_cg09068975	1660.05	1.86594	0.483142	3.8621	0.000112418	0.000337255	cg09068975
cg02649940	-0.48739	0.108	-4.51287	9.38e-06	0.00619646	9	74765874	GDA	GDA	5'UTR	ENSG00000119125	ENSG00000119125_cg02649940	1314.18	-1.88315	0.488828	-3.85238	0.000116973	0.00035092	cg02649940
cg16922340	0.269927	0.0709264	3.80573	0.000173195	0.0440338	20	33873526	FAM83C	FAM83C	3'UTR	ENSG00000125998	ENSG00000125998_cg16922340	9.80519	-3.63645	0.94403	-3.85205	0.000117135	0.000351404	cg16922340
cg19965644	-0.244284	0.06242	-3.91355	0.000113904	0.0333773	13	99083369	FARP1	FARP1	Body	ENSG00000152767	ENSG00000152767_cg19965644	1770.97	-0.672011	0.174633	-3.84812	0.000119027	0.00035708	cg19965644
cg27616541	-0.186175	0.0454054	-4.10029	5.39e-05	0.0203533	17	40837288	CNTNAP1	CNTNAP1	Body	ENSG00000108797	ENSG00000108797_cg27616541	301.636	1.78145	0.465386	3.82791	0.000129236	0.000387708	cg27616541
cg19349920	-0.300233	0.0689475	-4.35451	1.86e-05	0.00975612	13	114237599	TFDP1	TFDP1	TSS1500	ENSG00000198176	ENSG00000198176_cg19349920	2256.22	-0.645036	0.168937	-3.81821	0.000134421	0.000403264	cg19349920
cg13300480	-0.259974	0.0650827	-3.99451	8.26e-05	0.0269412	1	64485696	ROR1	ROR1	Body	ENSG00000185483	ENSG00000185483_cg13300480	195.008	1.67583	0.440148	3.80742	0.000140424	0.000421273	cg13300480
cg18468844	0.245814	0.0593461	4.14204	4.54e-05	0.018201	1	28503720	PTAFR	PTAFR	TSS1500	ENSG00000169403	ENSG00000169403_cg18468844	1064.97	-2.13434	0.561392	-3.80187	0.000143605	0.000430816	cg18468844
cg08054209	-0.232343	0.0501628	-4.63177	5.53e-06	0.00427236	2	232230050	ARMC9	ARMC9	Body	ENSG00000135931	ENSG00000135931_cg08054209	313.917	-0.723843	0.190806	-3.7936	0.000148476	0.000445429	cg08054209
cg01074613	-0.235905	0.0565033	-4.17506	3.97e-05	0.0166017	17	42101780	TMEM101	TMEM101	TSS1500	ENSG00000091947	ENSG00000091947_cg01074613	567.292	-0.959591	0.253109	-3.79121	0.000149912	0.000449737	cg01074613
cg06363243	-0.518017	0.123488	-4.19488	3.65e-05	0.0156306	16	1630430	IFT140	IFT140	Body	ENSG00000187535	ENSG00000187535_cg06363243	589.443	-0.703098	0.185488	-3.79054	0.000150322	0.000450966	cg06363243
cg13052261	-0.235429	0.0540768	-4.3536	1.87e-05	0.00978195	2	152706198	CACNB4	CACNB4	Body	ENSG00000182389	ENSG00000182389_cg13052261	40.5205	1.55017	0.409078	3.78942	0.000150997	0.00045299	cg13052261
cg07066091	0.410429	0.0929995	4.41324	1.45e-05	0.00831062	7	90348541	CDK14	CDK14	5'UTR	ENSG00000058091	ENSG00000058091_cg07066091	346.83	2.30427	0.608852	3.78462	0.000153945	0.000461836	cg07066091
cg09351960	0.226893	0.0568862	3.98854	8.46e-05	0.0273316	7	30652139	GARS	GARS1	Body	ENSG00000106105	ENSG00000106105_cg09351960	2567.85	-1.87461	0.495471	-3.7835	0.00015464	0.00046392	cg09351960
cg22913259	-0.28153	0.0563436	-4.99665	1.02e-06	0.0013664	1	180137456	QSOX1	QSOX1	Body	ENSG00000116260	ENSG00000116260_cg22913259	14076.7	-1.42711	0.377642	-3.77899	0.000157463	0.00047239	cg22913259
cg00415670	0.303278	0.075858	3.99797	8.15e-05	0.0267	7	116195234	CAV1	CAV1	Body	ENSG00000105974	ENSG00000105974_cg00415670	1723.65	-1.22775	0.325575	-3.77103	0.000162575	0.000487725	cg00415670
cg22097662	-0.405159	0.0970604	-4.1743	3.98e-05	0.0166412	11	100647787	ARHGAP42	ARHGAP42	Body	ENSG00000165895	ENSG00000165895_cg22097662	516.186	-0.752862	0.199721	-3.76958	0.000163525	0.000490574	cg22097662
cg23613317	-0.227127	0.0580592	-3.91198	0.000114606	0.0335231	5	154092109	LARP1	LARP1	TSS1500	ENSG00000155506	ENSG00000155506_cg23613317	4962.62	-0.383029	0.101986	-3.7557	0.000172855	0.000518565	cg23613317
cg24659501	0.216013	0.0519198	4.16051	4.21e-05	0.0173683	1	159043551	AIM2	AIM2	5'UTR	ENSG00000163568	ENSG00000163568_cg24659501	188.966	4.76067	1.2679	3.75476	0.00017351	0.00052053	cg24659501
cg18210274	0.268389	0.0699621	3.83621	0.000153991	0.0407294	6	89550963	RNGTT	RNGTT	Body	ENSG00000111880	ENSG00000111880_cg18210274	616.341	0.515202	0.137376	3.7503	0.000176623	0.000529868	cg18210274
cg09692421	0.356662	0.0636067	5.60731	4.87e-08	0.000166943	18	46777998	DYM	DYM	Body	ENSG00000141627	ENSG00000141627_cg09692421	785.156	-0.491713	0.131228	-3.74701	0.000178952	0.000536856	cg09692421
cg18496289	-0.241027	0.0540228	-4.46158	1.17e-05	0.00725488	19	38909309	RASGRP4	RASGRP4	Body	ENSG00000171777	ENSG00000171777_cg18496289	194.417	2.84821	0.761033	3.74256	0.000182153	0.000546458	cg18496289
cg01083093	0.377867	0.0717186	5.26875	2.72e-07	0.000557667	1	112019557	C1orf162	C1orf162	Body	ENSG00000143110	ENSG00000143110_cg01083093	305.266	-1.01165	0.270467	-3.74037	0.000183748	0.000551244	cg01083093
cg23684936	-0.260173	0.0606664	-4.28859	2.47e-05	0.0118748	3	45034910	EXOSC7	EXOSC7	Body	ENSG00000075914	ENSG00000075914_cg23684936	378.826	-0.559565	0.149616	-3.74	0.000184023	0.00055207	cg23684936
cg26215113	-0.392374	0.0916074	-4.28321	2.52e-05	0.0120625	2	234369962	DGKD	DGKD	Body	ENSG00000077044	ENSG00000077044_cg26215113	1858.47	-0.858474	0.229579	-3.73934	0.000184506	0.000553519	cg26215113
cg07665510	0.293407	0.0567864	5.16686	4.49e-07	0.000769118	17	55952063	CUEDC1	CUEDC1	Body	ENSG00000180891	ENSG00000180891_cg07665510	647.047	0.926938	0.248512	3.72996	0.00019151	0.00057453	cg07665510
cg08463775	-0.349448	0.0908158	-3.84788	0.000147187	0.0396068	3	33433360	UBP1	UBP1	Body	ENSG00000153560	ENSG00000153560_cg08463775	2922.75	-0.655089	0.175643	-3.72966	0.00019174	0.000575221	cg08463775
cg25542494	0.198515	0.046844	4.23779	3.05e-05	0.0138059	4	37530341	C4orf19	C4orf19	5'UTR	ENSG00000154274	ENSG00000154274_cg25542494	787.016	-5.05222	1.35595	-3.72597	0.000194563	0.00058369	cg25542494
cg01233922	-0.300731	0.0733015	-4.10266	5.34e-05	0.0202392	7	127693937	SND1	SND1	Body	ENSG00000197157	ENSG00000197157_cg01233922	4854.46	-0.383579	0.103051	-3.72223	0.00019747	0.000592411	cg01233922
cg03336861	-0.266632	0.0548182	-4.86393	1.91e-06	0.00209079	10	43571392	RET	RET	TSS1500	ENSG00000165731	ENSG00000165731_cg03336861	109.307	1.48699	0.399617	3.72103	0.000198413	0.000595238	cg03336861
cg05074739	-0.2952	0.0617925	-4.77728	2.85e-06	0.00279849	16	618794	NHLRC4	NHLRC4	3'UTR	ENSG00000257108	ENSG00000257108_cg05074739	36.0469	1.35285	0.364531	3.7112	0.000206278	0.000618833	cg05074739
cg16678014	0.174789	0.0295756	5.90991	9.79e-09	5.05e-05	16	66781270	DYNC1LI2	DYNC1LI2	Body	ENSG00000135720	ENSG00000135720_cg16678014	3427.74	-8.07896	2.17731	-3.71052	0.000206831	0.000620492	cg16678014
cg04307508	0.229063	0.0507306	4.51529	9.28e-06	0.00617082	19	10959101	C19orf38	C19orf38	TSS200	ENSG00000214212	ENSG00000214212_cg04307508	117.921	-1.92721	0.519595	-3.70906	0.00020803	0.00062409	cg04307508
cg18354777	-0.226277	0.0552447	-4.09591	5.49e-05	0.0206339	10	1153885	WDR37	WDR37	Body	ENSG00000047056	ENSG00000047056_cg18354777	851.111	-0.481844	0.129954	-3.7078	0.000209068	0.000627205	cg18354777
cg09413542	-0.231192	0.0614273	-3.76367	0.000203436	0.0485047	8	124967111	FER1L6	FER1L6	5'UTR	ENSG00000214814	ENSG00000214814_cg09413542	581.399	-5.77727	1.56037	-3.7025	0.000213486	0.000640458	cg09413542
cg16828920	-0.268429	0.0638951	-4.20109	3.56e-05	0.0153448	19	39443669	FBXO17	FBXO17	TSS1500	ENSG00000269190	ENSG00000269190_cg16828920	79.7444	0.93051	0.252271	3.68854	0.000225548	0.000676645	cg16828920
cg07439546	-0.295078	0.07172	-4.11431	5.09e-05	0.0195255	16	8813357	ABAT	ABAT	5'UTR	ENSG00000183044	ENSG00000183044_cg07439546	369.778	-1.22144	0.331224	-3.68767	0.000226321	0.000678963	cg07439546
cg10750742	-0.241329	0.0630379	-3.82832	0.000158762	0.0415493	8	53315093	ST18	ST18	5'UTR	ENSG00000147488	ENSG00000147488_cg10750742	41.7987	-2.61612	0.711404	-3.6774	0.000235619	0.000706858	cg10750742
cg14150803	-0.327521	0.062215	-5.26434	2.78e-07	0.000558919	1	8035305	PARK7	PARK7	Body	ENSG00000116288	ENSG00000116288_cg14150803	2745.3	-0.526983	0.143425	-3.67427	0.000238528	0.000715584	cg14150803
cg06219206	0.147847	0.0390298	3.78806	0.000185346	0.0459967	12	24383177	SOX5	SOX5	5'UTR	ENSG00000134532	ENSG00000134532_cg06219206	97.1811	6.13839	1.67111	3.67324	0.000239496	0.000718489	cg06219206
cg20576578	-0.272948	0.0526506	-5.18413	4.13e-07	0.000724942	1	206317420	CTSE	CTSE	TSS200	ENSG00000196188	ENSG00000196188_cg20576578	1653.4	3.24461	0.886648	3.65941	0.000252792	0.000758376	cg20576578
cg22304399	0.702474	0.121331	5.78973	1.86e-08	8.18e-05	19	13319324	CACNA1A	CACNA1A	Body	ENSG00000141837	ENSG00000141837_cg22304399	115.695	1.09543	0.301244	3.63636	0.000276514	0.000829541	cg22304399
cg08204108	0.305745	0.0803806	3.80372	0.000174541	0.0442586	22	26930910	TPST2	TPST2	Body	ENSG00000128294	ENSG00000128294_cg08204108	786.58	-0.579491	0.159673	-3.62923	0.000284266	0.000852797	cg08204108
cg05730726	0.328121	0.0872961	3.75872	0.000207309	0.0491994	4	78833501	MRPL1	MRPL1	Body	ENSG00000169288	ENSG00000169288_cg05730726	495.353	0.866876	0.238984	3.62733	0.000286362	0.000859087	cg05730726
cg02011430	-0.611937	0.0992352	-6.16653	2.39e-09	1.69e-05	16	85010597	ZDHHC7	ZDHHC7	Body	ENSG00000153786	ENSG00000153786_cg02011430	2103.35	-0.94864	0.265788	-3.56916	0.000358126	0.00088086	cg02011430
cg15252420	0.282209	0.0652487	4.32513	2.11e-05	0.0106253	21	34839544	TMEM50B	TMEM50B	Body	ENSG00000142188	ENSG00000142188_cg15252420	1621.85	-1.57511	0.453783	-3.47107	0.000518392	0.000885487	cg15252420
cg05006323	-0.270336	0.0677649	-3.98932	8.44e-05	0.0272883	21	38526326	TTC3	TTC3	Body	ENSG00000182670	ENSG00000182670_cg05006323	5114.82	-0.490749	0.135895	-3.61123	0.000304747	0.000914241	cg05006323
cg07297063	-0.321382	0.085155	-3.77408	0.000195518	0.0474022	6	110081456	FIG4	FIG4	ExonBnd	ENSG00000112367	ENSG00000112367_cg07297063	541.625	-0.629792	0.174662	-3.60578	0.00031122	0.00093366	cg07297063
cg18812956	0.329147	0.0669293	4.91784	1.48e-06	0.00175534	3	19987665	RAB5A	RAB5A	TSS1500	ENSG00000144566	ENSG00000144566_cg18812956	1770.48	-1.13999	0.316604	-3.60068	0.000317389	0.000952167	cg18812956
cg18131456	0.584271	0.125799	4.64446	5.22e-06	0.00411691	2	218181687	DIRC3	#N/A	Body	ENSG00000231672	ENSG00000231672_cg18131456	21.3593	-1.45394	0.40447	-3.59469	0.000324776	0.000974328	cg18131456
cg12153925	0.20883	0.0510179	4.09327	5.55e-05	0.0208041	1	154778073	KCNN3	KCNN3	Body	ENSG00000143603	ENSG00000143603_cg12153925	487.076	4.73425	1.31799	3.59202	0.000328124	0.000984372	cg12153925
cg18660898	0.295017	0.0723302	4.07875	5.89e-05	0.021611	1	151030968	CDC42SE1	CDC42SE1	5'UTR	ENSG00000197622	ENSG00000197622_cg18660898	2544.48	-0.545606	0.151932	-3.59113	0.000329251	0.000987752	cg18660898
cg07173760	-0.288527	0.0761802	-3.78742	0.000185796	0.0460248	19	40229266	CLC	CLC	TSS1500	ENSG00000105205	ENSG00000105205_cg07173760	112.707	-5.73581	1.59788	-3.58963	0.000331147	0.000993441	cg07173760
cg06687102	-0.292745	0.0563404	-5.19601	3.89e-07	0.000697361	3	158441983	RARRES1	RARRES1	Body	ENSG00000118849	ENSG00000118849_cg06687102	966.275	-2.00744	0.559913	-3.58527	0.000336732	0.0010102	cg06687102
cg02796790	-0.311579	0.0823961	-3.78148	0.000190066	0.0466319	19	10823761	QTRT1	QTRT1	Body	ENSG00000213339	ENSG00000213339_cg02796790	922.531	-0.783122	0.219157	-3.57334	0.000352451	0.00105735	cg02796790
cg25353287	-0.417303	0.1037	-4.02413	7.34e-05	0.0249753	2	42277667	PKDCC	PKDCC	Body	ENSG00000162878	ENSG00000162878_cg25353287	589.963	-1.52323	0.426749	-3.56937	0.000357841	0.00107352	cg25353287
cg05746370	0.28435	0.0653128	4.35366	1.87e-05	0.00978195	16	87746161	KLHDC4	KLHDC4	Body	ENSG00000104731	ENSG00000104731_cg05746370	646.996	-1.28998	0.382167	-3.37544	0.000736978	0.00110547	cg05746370
cg23676548	0.410498	0.0939967	4.36715	1.77e-05	0.00944088	12	94569983	PLXNC1	PLXNC1	Body	ENSG00000136040	ENSG00000136040_cg23676548	1377.41	-0.786458	0.220837	-3.56125	0.000369087	0.00110726	cg23676548
cg09324745	-0.737656	0.122978	-5.99827	6.05e-09	3.57e-05	6	133051865	VNN3	#N/A	5'UTR	ENSG00000093134	ENSG00000093134_cg09324745	53.3538	-2.54618	0.715173	-3.56023	0.000370533	0.0011116	cg09324745
cg15565987	0.363946	0.0745242	4.8836	1.74e-06	0.00194346	1	89357945	GTF2B	GTF2B	TSS1500	ENSG00000137947	ENSG00000137947_cg15565987	726.294	-0.499623	0.140425	-3.55793	0.000373789	0.00112137	cg15565987
cg15263723	0.397116	0.104916	3.78508	0.000187467	0.0462433	17	78305484	RNF213	RNF213	Body	ENSG00000173821	ENSG00000173821_cg15263723	9885.19	1.81584	0.510646	3.55596	0.000376598	0.00112979	cg15263723
cg17157894	0.251327	0.0569665	4.41183	1.46e-05	0.00833792	22	47187343	TBC1D22A	TBC1D22A	Body	ENSG00000054611	ENSG00000054611_cg17157894	1055.87	0.480744	0.135213	3.55547	0.000377301	0.0011319	cg17157894
cg22984349	0.270014	0.0581532	4.64315	5.25e-06	0.00413334	19	30479286	URI1	URI1	Body	ENSG00000105176	ENSG00000105176_cg22984349	1431.81	-1.5016	0.423757	-3.54354	0.000394799	0.0011844	cg22984349
cg17633222	0.391751	0.0970762	4.0355	7.01e-05	0.0242698	10	63808249	ARID5B	ARID5B	TSS1500	ENSG00000150347	ENSG00000150347_cg17633222	1379.57	-0.637813	0.180029	-3.54284	0.000395842	0.00118753	cg17633222
cg19348484	-0.51375	0.104737	-4.90512	1.57e-06	0.00182612	15	91413236	FURIN	FURIN	5'UTR	ENSG00000140564	ENSG00000140564_cg19348484	5383.03	-0.868711	0.259045	-3.35351	0.000797936	0.0011969	cg19348484
cg23787267	-0.237196	0.0570144	-4.16029	4.22e-05	0.0173755	3	134095705	AMOTL2	AMOTL2	TSS1500	ENSG00000114019	ENSG00000114019_cg23787267	638.34	0.771444	0.218164	3.53607	0.000406124	0.00121837	cg23787267
cg01252726	-0.281237	0.0672952	-4.17915	3.9e-05	0.016405	5	53812942	SNX18	SNX18	TSS1500	ENSG00000178996	ENSG00000178996_cg01252726	840.029	0.507333	0.143652	3.53169	0.000412909	0.00123873	cg01252726
cg07723365	0.22927	0.0590263	3.8842	0.000127784	0.0361404	19	7741732	C19orf59	MCEMP1	TSS1500	ENSG00000183019	ENSG00000183019_cg07723365	63.8023	-5.89693	1.66988	-3.53134	0.000413457	0.00124037	cg07723365
cg20449048	-0.283674	0.0490146	-5.78753	1.89e-08	8.23e-05	7	1037343	C7orf50	C7orf50	Body	ENSG00000146540	ENSG00000146540_cg20449048	841.068	-0.868435	0.24638	-3.52478	0.000423842	0.00127153	cg20449048
cg10842126	-0.240311	0.0491355	-4.89079	1.68e-06	0.00189831	10	74714745	PLA2G12B	PLA2G12B	TSS1500	ENSG00000138308	ENSG00000138308_cg10842126	22.4659	-5.07112	1.4396	-3.52259	0.00042736	0.00128208	cg10842126
cg11366897	0.126241	0.0253728	4.97546	1.13e-06	0.00147323	17	40130146	DNAJC7	DNAJC7	Body	ENSG00000168259	ENSG00000168259_cg11366897	1603.62	-2.60767	0.740556	-3.52124	0.000429541	0.00128862	cg11366897
cg12557595	-0.208259	0.0485406	-4.29042	2.45e-05	0.011804	9	35673841	CA9	CA9	TSS200	ENSG00000107159	ENSG00000107159_cg12557595	30.9074	4.62075	1.31245	3.5207	0.000430416	0.00129125	cg12557595
cg23192403	0.280827	0.0707932	3.96686	9.23e-05	0.0289063	2	25781496	DTNB	DTNB	Body	ENSG00000138101	ENSG00000138101_cg23192403	172.697	-0.500113	0.142349	-3.51329	0.000442587	0.00132776	cg23192403
cg02977812	0.23891	0.0604978	3.94906	9.9e-05	0.0302758	10	33537894	NRP1	NRP1	Body	ENSG00000099250	ENSG00000099250_cg02977812	1378.13	-0.869376	0.247843	-3.50777	0.000451873	0.00135562	cg02977812
cg19821841	-0.291852	0.0692337	-4.21546	3.35e-05	0.0147618	11	60619701	PTGDR2	PTGDR2	3'UTR	ENSG00000183134	ENSG00000183134_cg19821841	151.319	-2.43536	0.696244	-3.49785	0.000469026	0.00140708	cg19821841
cg09324359	-0.296972	0.0662366	-4.48349	1.07e-05	0.00678289	17	79019466	BAIAP2	BAIAP2	Body	ENSG00000175866	ENSG00000175866_cg09324359	445.572	-0.680499	0.194568	-3.49749	0.000469655	0.00140896	cg09324359
cg02878439	0.37234	0.0804986	4.62542	5.69e-06	0.00436306	16	87498480	ZCCHC14	ZCCHC14	Body	ENSG00000140948	ENSG00000140948_cg02878439	1036.35	0.699544	0.200171	3.49473	0.000474544	0.00142363	cg02878439
cg12793924	-0.284387	0.0600934	-4.73242	3.5e-06	0.00315436	2	17830624	VSNL1	VSNL1	Body	ENSG00000163032	ENSG00000163032_cg12793924	182.988	-2.10663	0.603404	-3.49124	0.000480777	0.00144233	cg12793924
cg05057351	-0.618918	0.133528	-4.63513	5.44e-06	0.00421239	X	109333384	TMEM164	TMEM164	5'UTR	ENSG00000157600	ENSG00000157600_cg05057351	2382.91	1.41243	0.40466	3.4904	0.000482297	0.00144689	cg05057351
cg00327890	0.315139	0.0683505	4.61064	6.08e-06	0.00455107	13	49227825	CYSLTR2	CYSLTR2	TSS200	ENSG00000152207	ENSG00000152207_cg00327890	88.8084	-1.28638	0.368685	-3.48911	0.000484639	0.00145392	cg00327890
cg23721348	0.34351	0.0739985	4.64212	5.28e-06	0.00414857	1	10127278	UBE4B	UBE4B	Body	ENSG00000130939	ENSG00000130939_cg23721348	1552.42	0.394676	0.119734	3.29626	0.000979813	0.00146972	cg23721348
cg21846220	0.298599	0.0793273	3.76414	0.000203075	0.0484823	12	103836805	C12orf42	C12orf42	Body	ENSG00000179088	ENSG00000179088_cg21846220	18.8282	-2.93253	0.841884	-3.4833	0.000495275	0.00148582	cg21846220
cg08265624	0.156758	0.0410654	3.81727	0.000165673	0.0426635	14	74197808	ELMSAN1	MIDEAS	Body	ENSG00000156030	ENSG00000156030_cg08265624	1654.43	-2.74945	0.790811	-3.47674	0.000507542	0.00152262	cg08265624
cg10803013	0.292985	0.0512737	5.71413	2.78e-08	0.000109227	9	133758547	ABL1	ABL1	Body	ENSG00000097007	ENSG00000097007_cg10803013	2691.56	-1.00934	0.307412	-3.28334	0.00102584	0.00153876	cg10803013
cg16873863	-0.441633	0.10478	-4.21485	3.36e-05	0.014774	11	2921176	SLC22A18AS	#N/A	5'UTR	ENSG00000254827	ENSG00000254827_cg16873863	221.853	2.85584	0.822245	3.47322	0.00051425	0.00154275	cg16873863
cg03602667	-0.340416	0.0750183	-4.53778	8.4e-06	0.00571804	19	1208924	STK11	STK11	Body	ENSG00000118046	ENSG00000118046_cg03602667	1796.95	-0.471013	0.135811	-3.46816	0.000524042	0.00157213	cg03602667
cg01636184	0.290826	0.0592834	4.90569	1.57e-06	0.00182428	11	8895695	ST5	DENND2B	5'UTR	ENSG00000166444	ENSG00000166444_cg01636184	1527.18	0.53601	0.163705	3.27426	0.00105941	0.00158911	cg01636184
cg04011338	0.32351	0.0784767	4.12237	4.93e-05	0.0191522	2	238777587	RAMP1	RAMP1	Body	ENSG00000132329	ENSG00000132329_cg04011338	98.6209	-1.92955	0.558009	-3.45792	0.000544356	0.00163307	cg04011338
cg07606495	-0.450435	0.0670393	-6.71897	9.99e-11	1.46e-06	19	13993318	C19orf57	BRME1	3'UTR	ENSG00000132016	ENSG00000132016_cg07606495	114.078	-2.00492	0.579909	-3.45729	0.000545631	0.00163689	cg07606495
cg25751788	-0.375967	0.0981626	-3.83004	0.000157706	0.0413652	11	57229642	RTN4RL2	RTN4RL2	Body	ENSG00000186907	ENSG00000186907_cg25751788	18.2811	1.47075	0.425861	3.4536	0.000553151	0.00165945	cg25751788
cg10282673	-0.310961	0.0604952	-5.14026	5.11e-07	0.000845642	1	65612682	AK4	AK4	TSS1500	ENSG00000162433	ENSG00000162433_cg10282673	764.399	-1.80358	0.522485	-3.45192	0.000556607	0.00166982	cg10282673
cg08319905	-0.296043	0.0765853	-3.86553	0.000137433	0.0378958	19	49636270	PPFIA3	PPFIA3	Body	ENSG00000177380	ENSG00000177380_cg08319905	328.549	-1.86233	0.541276	-3.44063	0.000580372	0.00174111	cg08319905
cg11020894	-0.470551	0.0993476	-4.73641	3.44e-06	0.00312378	3	186659238	ST6GAL1	ST6GAL1	5'UTR	ENSG00000073849	ENSG00000073849_cg11020894	4772.21	0.947175	0.276211	3.42917	0.000605424	0.00181627	cg11020894
cg13488570	0.293481	0.0679335	4.32013	2.16e-05	0.0107547	1	2222253	SKI	SKI	Body	ENSG00000157933	ENSG00000157933_cg13488570	1953.21	-0.383337	0.111816	-3.42827	0.000607442	0.00182233	cg13488570
cg00864770	-0.239053	0.0593829	-4.02561	7.3e-05	0.0248927	9	130484472	TTC16	TTC16	Body	ENSG00000167094	ENSG00000167094_cg00864770	15.6511	2.20219	0.681727	3.23031	0.00123656	0.00185484	cg00864770
cg16640730	-0.387959	0.0741677	-5.23084	3.28e-07	0.000622872	7	133662918	EXOC4	EXOC4	Body	ENSG00000131558	ENSG00000131558_cg16640730	1581.69	-0.961997	0.281027	-3.42314	0.000619012	0.00185704	cg16640730
cg09528218	0.418841	0.102222	4.09738	5.46e-05	0.0205298	20	46239427	NCOA3	NCOA3	5'UTR	ENSG00000124151	ENSG00000124151_cg09528218	2152.58	-0.506757	0.148267	-3.41788	0.000631107	0.00189332	cg09528218
cg01384111	-0.194403	0.0467523	-4.15816	4.25e-05	0.0174515	2	11679605	GREB1	GREB1	TSS1500	ENSG00000196208	ENSG00000196208_cg01384111	51.1031	2.99036	0.875001	3.41755	0.000631871	0.00189561	cg01384111
cg16936561	-0.428136	0.095143	-4.49992	9.93e-06	0.00643023	2	73338081	RAB11FIP5	RAB11FIP5	Body	ENSG00000135631	ENSG00000135631_cg16936561	763.085	-0.697816	0.204352	-3.41477	0.000638363	0.00191509	cg16936561
cg14227037	-0.420314	0.0996331	-4.21862	3.31e-05	0.0146336	8	8864470	ERI1	ERI1	Body	ENSG00000104626	ENSG00000104626_cg14227037	634.003	-0.736022	0.215702	-3.41221	0.000644381	0.00193314	cg14227037
cg18189915	-0.323868	0.0592856	-5.46284	1.02e-07	0.000291777	11	3050521	CARS	CARS1	ExonBnd	ENSG00000110619	ENSG00000110619_cg18189915	1211.02	-0.52013	0.153495	-3.38858	0.000702565	0.00210769	cg18189915
cg08077184	0.291391	0.0749679	3.88687	0.000126459	0.0359393	19	4100733	MAP2K2	MAP2K2	Body	ENSG00000126934	ENSG00000126934_cg08077184	3451.57	1.41639	0.418739	3.38252	0.000718244	0.00215473	cg08077184
cg17695781	0.206153	0.0426214	4.83685	2.17e-06	0.0022658	14	102797878	ZNF839	ZNF839	Body	ENSG00000022976	ENSG00000022976_cg17695781	344.352	-2.7922	0.826149	-3.37978	0.00072544	0.00217632	cg17695781
cg27598684	-0.300086	0.0743699	-4.03504	7.02e-05	0.0242792	8	118946927	EXT1	EXT1	Body	ENSG00000182197	ENSG00000182197_cg27598684	2213.72	-0.796065	0.235922	-3.37428	0.000740095	0.00222029	cg27598684
cg08800277	-0.507726	0.0822401	-6.17371	2.3e-09	1.67e-05	2	96577476	ANKRD36C	ANKRD36C	Body	ENSG00000174501	ENSG00000174501_cg08800277	151.643	-2.94609	0.873909	-3.37116	0.00074851	0.00224553	cg08800277
cg01303385	-0.250097	0.0516001	-4.84683	2.07e-06	0.00219094	3	111451470	PHLDB2	PHLDB2	5'UTR	ENSG00000144824	ENSG00000144824_cg01303385	520.156	0.744862	0.221115	3.36867	0.000755331	0.00226599	cg01303385
cg04470054	0.533639	0.130604	4.08594	5.72e-05	0.0212647	17	78830472	RPTOR	RPTOR	Body	ENSG00000141564	ENSG00000141564_cg04470054	726.734	0.253206	0.0799771	3.16598	0.0015456	0.00231839	cg04470054
cg18061319	-0.25493	0.0628571	-4.0557	6.46e-05	0.0229461	10	71891928	AIFM2	AIFM2	5'UTR	ENSG00000042286	ENSG00000042286_cg18061319	809.271	-0.985725	0.293362	-3.3601	0.000779146	0.00233744	cg18061319
cg16758484	-0.307276	0.0577578	-5.32008	2.11e-07	0.000468583	2	33030624	TTC27	TTC27	Body	ENSG00000018699	ENSG00000018699_cg16758484	382.847	-0.474894	0.141468	-3.3569	0.000788203	0.00236461	cg16758484
cg08141395	0.522461	0.0838683	6.22954	1.68e-09	1.41e-05	11	95987382	MAML2	MAML2	Body	ENSG00000184384	ENSG00000184384_cg08141395	625.099	0.486133	0.145131	3.34962	0.000809218	0.00242765	cg08141395
cg17630294	-0.297059	0.0510874	-5.81472	1.63e-08	7.48e-05	4	7985238	ABLIM2	ABLIM2	Body	ENSG00000163995	ENSG00000163995_cg17630294	176.608	-1.34538	0.420275	-3.2012	0.00136858	0.00243707	cg17630294
cg24604988	0.32309	0.0531469	6.07918	3.88e-09	2.51e-05	20	32421988	CHMP4B	CHMP4B	Body	ENSG00000101421	ENSG00000101421_cg24604988	4573.56	-2.61516	0.780986	-3.34854	0.00081238	0.00243714	cg24604988
cg26387409	0.152778	0.0300504	5.08405	6.72e-07	0.0010138	7	107383206	CBLL1	CBLL1	TSS1500	ENSG00000105879	ENSG00000105879_cg26387409	801.08	-2.11597	0.635348	-3.33041	0.000867174	0.00260152	cg26387409
cg01008904	0.219439	0.0537168	4.08511	5.74e-05	0.021308	17	27468334	MYO18A	MYO18A	Body	ENSG00000196535	ENSG00000196535_cg01008904	2008.01	0.878797	0.272312	3.22717	0.00125023	0.00262675	cg01008904
cg26902581	0.277229	0.069089	4.01264	7.69e-05	0.0257207	2	173360990	ITGA6	ITGA6	Body	ENSG00000091409	ENSG00000091409_cg26902581	10403.2	1.06638	0.320696	3.32521	0.000883519	0.00265056	cg26902581
cg07142830	0.413533	0.0794083	5.20768	3.68e-07	0.000671702	16	17546018	XYLT1	XYLT1	Body	ENSG00000103489	ENSG00000103489_cg07142830	1063.05	0.681188	0.204933	3.32396	0.000887504	0.00266251	cg07142830
cg20074593	-0.254796	0.0671849	-3.79246	0.000182243	0.0455273	2	128403286	GPR17	GPR17	TSS200	ENSG00000144230	ENSG00000144230_cg20074593	40.9842	3.08994	0.930187	3.32185	0.000894242	0.00268273	cg20074593
cg19153228	0.41349	0.0796866	5.18895	4.03e-07	0.000714134	2	173902435	RAPGEF4	RAPGEF4	Body	ENSG00000091428	ENSG00000091428_cg19153228	149.562	1.85099	0.557385	3.32084	0.000897462	0.00269239	cg19153228
cg11991162	-0.333249	0.0638011	-5.22326	3.41e-07	0.000639138	20	4152287	SMOX	SMOX	5'UTR	ENSG00000088826	ENSG00000088826_cg11991162	417.247	1.70237	0.513385	3.31598	0.00091323	0.00273969	cg11991162
cg13866253	-0.585226	0.109113	-5.36349	1.69e-07	0.000411161	11	77093001	PAK1	PAK1	Body	ENSG00000149269	ENSG00000149269_cg13866253	2670.64	-0.795079	0.255214	-3.11535	0.00183729	0.00275594	cg13866253
cg06496300	-0.761272	0.141725	-5.37147	1.63e-07	0.000403325	16	88686428	ZC3H18	ZC3H18	Body	ENSG00000158545	ENSG00000158545_cg06496300	1520.12	-0.36716	0.118013	-3.11118	0.00186339	0.00279509	cg06496300
cg07969834	0.369646	0.0978955	3.77593	0.000194143	0.047248	1	31430813	PUM1	PUM1	Body	ENSG00000134644	ENSG00000134644_cg07969834	2416.47	0.543224	0.164726	3.29774	0.000974671	0.00292401	cg07969834
cg04026747	0.184877	0.0397416	4.65197	5.05e-06	0.00402711	1	1197551	UBE2J2	UBE2J2	Body	ENSG00000160087	ENSG00000160087_cg04026747	1246.19	-1.47141	0.446226	-3.29746	0.000975625	0.00292687	cg04026747
cg07332880	-0.318318	0.0751633	-4.23502	3.09e-05	0.0139196	11	71790279	NUMA1	NUMA1	5'UTR	ENSG00000137497	ENSG00000137497_cg07332880	4342.9	-0.496933	0.151002	-3.29091	0.000998646	0.00299594	cg07332880
cg12499211	0.294143	0.0698655	4.21013	3.43e-05	0.0149909	1	156786643	NTRK1	NTRK1	Body	ENSG00000198400	ENSG00000198400_cg12499211	33.1769	-2.03245	0.617672	-3.2905	0.00100009	0.00300028	cg12499211
cg26311178	0.226463	0.0602785	3.75695	0.000208707	0.0493882	10	15856655	FAM188A	MINDY3	Body	ENSG00000148481	ENSG00000148481_cg26311178	837.29	-0.974294	0.315393	-3.08914	0.00200735	0.00301103	cg26311178
cg22118451	-0.238965	0.0576809	-4.14287	4.53e-05	0.018157	4	2170541	POLN	POLN	Body	ENSG00000130997	ENSG00000130997_cg22118451	37.1336	1.05782	0.322297	3.28213	0.00103025	0.00309074	cg22118451
cg13007207	-0.335203	0.087081	-3.84933	0.000146363	0.0394239	7	105279391	ATXN7L1	ATXN7L1	Body	ENSG00000146776	ENSG00000146776_cg13007207	293.86	-0.419591	0.136372	-3.07681	0.00209227	0.0031384	cg13007207
cg11482926	0.750304	0.198472	3.78041	0.000190848	0.0467796	1	115260643	CSDE1	CSDE1	3'UTR	ENSG00000009307	ENSG00000009307_cg11482926	12389	-0.248752	0.0759064	-3.27709	0.00104881	0.00314644	cg11482926
cg10605766	0.328265	0.0739993	4.43606	1.31e-05	0.00775623	3	121512184	IQCB1	IQCB1	Body	ENSG00000173226	ENSG00000173226_cg10605766	693.532	-0.76944	0.235347	-3.26939	0.00107779	0.00323338	cg10605766
cg12296286	-0.259827	0.0686138	-3.7868	0.00018624	0.0460769	12	32268774	BICD1	BICD1	Body	ENSG00000151746	ENSG00000151746_cg12296286	276.474	1.38891	0.453779	3.06075	0.00220782	0.00331173	cg12296286
cg20288752	0.252469	0.0519123	4.86338	1.91e-06	0.00209079	1	28055112	FAM76A	FAM76A	Body	ENSG00000009780	ENSG00000009780_cg20288752	324.592	-0.971614	0.297945	-3.26105	0.00111002	0.00333005	cg20288752
cg14167103	-0.52969	0.138759	-3.81734	0.000165627	0.0426635	1	85138003	SSX2IP	SSX2IP	5'UTR	ENSG00000117155	ENSG00000117155_cg14167103	580.748	-0.623839	0.193457	-3.22468	0.00126112	0.00349251	cg14167103
cg09238199	0.583669	0.0979077	5.96142	7.4e-09	4.16e-05	13	111097777	COL4A2	COL4A2	Body	ENSG00000134871	ENSG00000134871_cg09238199	10398.4	-1.05767	0.326518	-3.23924	0.00119849	0.00359547	cg09238199
cg05408317	0.39178	0.0794277	4.93254	1.38e-06	0.00167626	6	31765634	LSM2	LSM2	Body	ENSG00000204392	ENSG00000204392_cg05408317	630.288	0.484042	0.149993	3.22709	0.00125056	0.00375167	cg05408317
cg00955451	-0.263124	0.0623505	-4.22008	3.29e-05	0.0145759	15	29213640	APBA2	APBA2	TSS200	ENSG00000034053	ENSG00000034053_cg00955451	170.625	3.28017	1.0173	3.22438	0.00126246	0.00378737	cg00955451
cg14675241	0.243721	0.0563491	4.3252	2.11e-05	0.0106253	11	111154375	C11orf53	POU2AF2	Body	ENSG00000150750	ENSG00000150750_cg14675241	42.334	-4.40878	1.36821	-3.22231	0.00127162	0.00381486	cg14675241
cg16672325	0.311264	0.0809545	3.84493	0.000148883	0.0398539	12	92426019	C12orf79	#N/A	Body	ENSG00000257242	ENSG00000257242_cg16672325	27.876	-1.93855	0.602018	-3.22009	0.00128149	0.00384448	cg16672325
cg00882135	-0.421533	0.0615268	-6.85121	4.54e-11	8.47e-07	12	125262591	SCARB1	SCARB1	3'UTR	ENSG00000073060	ENSG00000073060_cg00882135	1407.59	-0.510954	0.159026	-3.21303	0.00131344	0.00394031	cg00882135
cg09271521	-0.216232	0.053099	-4.07224	6.04e-05	0.0219736	17	19207567	EPN2	EPN2	5'UTR	ENSG00000072134	ENSG00000072134_cg09271521	613.789	-1.33727	0.416329	-3.21205	0.00131791	0.00395372	cg09271521
cg19016967	0.270397	0.050153	5.39145	1.47e-07	0.000376051	17	61921811	SMARCD2	SMARCD2	TSS1500	ENSG00000108604	ENSG00000108604_cg19016967	2538.82	-1.24622	0.388071	-3.21133	0.00132121	0.00396363	cg19016967
cg25274975	-0.499605	0.122788	-4.06883	6.13e-05	0.0221326	16	48269105	ABCC11	ABCC11	TSS200	ENSG00000121270	ENSG00000121270_cg25274975	14.2788	-1.85806	0.579534	-3.20612	0.00134536	0.00403609	cg25274975
cg26219523	-0.288132	0.0606689	-4.74926	3.24e-06	0.00302798	5	154214787	FAXDC2	FAXDC2	Body	ENSG00000170271	ENSG00000170271_cg26219523	931.49	-1.30437	0.435883	-2.99248	0.00276719	0.00415079	cg26219523
cg01538165	-0.22725	0.057716	-3.93738	0.000103697	0.0312401	8	71240128	NCOA2	NCOA2	5'UTR	ENSG00000140396	ENSG00000140396_cg01538165	1610.88	-0.677076	0.226275	-2.99227	0.00276907	0.0041536	cg01538165
cg14972478	-0.496563	0.106441	-4.66515	4.76e-06	0.0038925	3	72987896	GXYLT2	GXYLT2	Body	ENSG00000172986	ENSG00000172986_cg14972478	59.8587	1.41432	0.442359	3.19723	0.00138754	0.00416263	cg14972478
cg00807189	-0.398709	0.0745247	-5.35003	1.81e-07	0.000430999	8	120780022	TAF2	TAF2	Body	ENSG00000064313	ENSG00000064313_cg00807189	920.174	-0.475996	0.148972	-3.19522	0.00139725	0.00419175	cg00807189
cg07627002	-0.2076	0.0438323	-4.73624	3.44e-06	0.00312378	11	65849129	PACS1	PACS1	Body	ENSG00000175115	ENSG00000175115_cg07627002	1807.46	-2.79392	0.875046	-3.19288	0.0014086	0.00422581	cg07627002
cg07467716	-0.257648	0.0474499	-5.4299	1.21e-07	0.000324712	2	219597258	TTLL4	TTLL4	5'UTR	ENSG00000135912	ENSG00000135912_cg07467716	687.045	-0.3947	0.123885	-3.18602	0.00144245	0.00432736	cg07467716
cg25203113	0.329832	0.0726242	4.54162	8.26e-06	0.00564513	10	28860352	WAC	WAC	Body	ENSG00000095787	ENSG00000095787_cg25203113	4022.64	-0.437582	0.138209	-3.16608	0.00154506	0.00463519	cg25203113
cg18442223	-0.360477	0.0874213	-4.12344	4.91e-05	0.019114	8	104331833	FZD6	FZD6	Body	ENSG00000164930	ENSG00000164930_cg18442223	500.512	-0.74652	0.236681	-3.15411	0.00160986	0.00482957	cg18442223
cg22729543	-0.307192	0.0801705	-3.83174	0.000156679	0.041211	7	98991418	ARPC1B	ARPC1B	Body	ENSG00000130429	ENSG00000130429_cg22729543	2657.31	0.719511	0.22953	3.13471	0.00172026	0.00516078	cg22729543
cg25401574	-0.249739	0.0660715	-3.77984	0.000191266	0.0468164	5	177759119	COL23A1	COL23A1	Body	ENSG00000050767	ENSG00000050767_cg25401574	158.687	2.01654	0.643555	3.13344	0.00172771	0.00518313	cg25401574
cg02593440	-0.380217	0.0582944	-6.52236	3.16e-10	3.93e-06	17	37820333	STARD3	STARD3	3'UTR	ENSG00000131748	ENSG00000131748_cg02593440	1071.45	0.481932	0.154018	3.12907	0.00175363	0.00526089	cg02593440
cg20828678	-0.251272	0.0516286	-4.86693	1.88e-06	0.00207001	1	27272940	NUDC	NUDC	3'UTR	ENSG00000090273	ENSG00000090273_cg20828678	1838.78	-0.537835	0.171898	-3.12881	0.00175518	0.00526553	cg20828678
cg24591042	-0.0550888	0.0138704	-3.97168	9.05e-05	0.0285329	6	4786656	CDYL	CDYL	Body	ENSG00000153046	ENSG00000153046_cg24591042	1032.62	-5.03825	1.72706	-2.91724	0.00353139	0.00529708	cg24591042
cg08825146	-0.280624	0.0719207	-3.90186	0.000119251	0.0344883	2	84840595	DNAH6	DNAH6	Body	ENSG00000115423	ENSG00000115423_cg08825146	37.2264	-2.16443	0.693003	-3.12326	0.00178858	0.00536574	cg08825146
cg16795263	-0.466477	0.122444	-3.8097	0.000170569	0.0435824	2	11915747	LPIN1	LPIN1	Body	ENSG00000134324	ENSG00000134324_cg16795263	1952.22	-0.722835	0.24656	-2.93169	0.00337127	0.00558649	cg16795263
cg20959106	0.276363	0.0723779	3.81833	0.000164996	0.0426097	11	125933690	CDON	CDON	TSS1500	ENSG00000064309	ENSG00000064309_cg20959106	60.4572	1.1839	0.380875	3.10836	0.00188129	0.00564386	cg20959106
cg27143412	0.271396	0.062549	4.33894	1.99e-05	0.0101806	11	64395143	NRXN2	NRXN2	Body	ENSG00000110076	ENSG00000110076_cg27143412	112.093	2.15171	0.744342	2.89076	0.0038431	0.00576465	cg27143412
cg16329788	-0.246694	0.0643747	-3.83216	0.00015642	0.0411992	20	61463039	COL9A3	COL9A3	Body	ENSG00000092758	ENSG00000092758_cg16329788	122.806	1.28651	0.416712	3.08729	0.00201989	0.00605966	cg16329788
cg02844593	0.351627	0.0719172	4.88933	1.7e-06	0.00190495	3	54579548	CACNA2D3	CACNA2D3	Body	ENSG00000157445	ENSG00000157445_cg02844593	32.4521	-1.07073	0.374608	-2.85828	0.00425948	0.00638921	cg02844593
cg00914495	0.100031	0.0204692	4.88692	1.71e-06	0.00192393	17	57707232	CLTC	CLTC	Body	ENSG00000141367	ENSG00000141367_cg00914495	12055	-5.34317	1.74035	-3.07017	0.00213934	0.00641801	cg00914495
cg14776033	0.276516	0.0673524	4.1055	5.28e-05	0.0201003	19	49240808	RASIP1	RASIP1	Body	ENSG00000105538	ENSG00000105538_cg14776033	256.209	1.7782	0.579356	3.06927	0.00214585	0.00643756	cg14776033
cg07254421	0.319778	0.0786961	4.06346	6.26e-05	0.022471	5	36657993	SLC1A3	SLC1A3	Body	ENSG00000079215	ENSG00000079215_cg07254421	165.866	-1.3736	0.448456	-3.06294	0.00219173	0.00657518	cg07254421
cg10875690	-0.301842	0.0741964	-4.06816	6.14e-05	0.0221731	8	145134930	EXOSC4	EXOSC4	Body	ENSG00000178896	ENSG00000178896_cg10875690	244.707	-0.722447	0.235955	-3.0618	0.00220008	0.00660025	cg10875690
cg08044294	-0.285745	0.0690014	-4.14114	4.56e-05	0.018233	19	2213958	DOT1L	DOT1L	Body	ENSG00000104885	ENSG00000104885_cg08044294	1631.93	-0.407311	0.140773	-2.89338	0.00381115	0.00677366	cg08044294
cg19055098	0.265892	0.0669023	3.97433	8.96e-05	0.0283311	12	52165097	SCN8A	SCN8A	Body	ENSG00000196876	ENSG00000196876_cg19055098	143.746	-2.13661	0.752646	-2.8388	0.00452841	0.00679261	cg19055098
cg10500011	0.285966	0.0597745	4.78408	2.76e-06	0.00272849	7	27777691	TAX1BP1	TAX1BP1	TSS1500	ENSG00000106052	ENSG00000106052_cg10500011	4193.83	-1.05318	0.371999	-2.83112	0.00463847	0.0069577	cg10500011
cg00156032	-0.161117	0.0422848	-3.81028	0.000170193	0.0435269	13	45706980	GTF2F2	GTF2F2	Body	ENSG00000188342	ENSG00000188342_cg00156032	639.894	0.683431	0.224828	3.0398	0.00236737	0.0071021	cg00156032
cg10037956	0.254452	0.0666124	3.81988	0.000164012	0.0424894	11	92499308	FAT3	FAT3	Body	ENSG00000165323	ENSG00000165323_cg10037956	21.3417	3.04234	1.001	3.03932	0.00237116	0.00711349	cg10037956
cg20690768	0.273857	0.0576915	4.74692	3.28e-06	0.00303533	12	50586089	LIMA1	LIMA1	Body	ENSG00000050405	ENSG00000050405_cg20690768	7742.27	-3.14431	1.07878	-2.91469	0.00356041	0.00712775	cg20690768
cg01824466	0.463931	0.0945051	4.90905	1.55e-06	0.00180848	8	95959531	TP53INP1	TP53INP1	5'UTR	ENSG00000164938	ENSG00000164938_cg01824466	3069.33	-1.00434	0.330947	-3.03475	0.00240735	0.00722205	cg01824466
cg20687094	0.15407	0.0343016	4.49163	1.03e-05	0.00661467	14	93503809	ITPK1	ITPK1	Body	ENSG00000100605	ENSG00000100605_cg20687094	2790.41	-2.35287	0.834895	-2.81817	0.00482987	0.0072448	cg20687094
cg16415593	-0.295179	0.0599986	-4.91977	1.47e-06	0.00174216	22	36700107	MYH9	MYH9	Body	ENSG00000100345	ENSG00000100345_cg16415593	25607.3	-0.536269	0.176858	-3.0322	0.00242775	0.00728325	cg16415593
cg20968743	0.402289	0.0944211	4.26059	2.78e-05	0.0129153	11	44883965	TSPAN18	TSPAN18	5'UTR	ENSG00000157570	ENSG00000157570_cg20968743	425.125	-0.776627	0.256126	-3.0322	0.00242776	0.00728329	cg20968743
cg10180415	0.324383	0.0689983	4.70132	4.04e-06	0.00346098	1	117057968	CD58	CD58	Body	ENSG00000116815	ENSG00000116815_cg10180415	523.783	0.467104	0.154136	3.03047	0.00244175	0.00732525	cg10180415
cg12255995	-0.0353778	0.00840478	-4.20925	3.44e-05	0.015038	19	1132537	SBNO2	SBNO2	Body	ENSG00000064932	ENSG00000064932_cg12255995	4957.24	-20.8577	6.89267	-3.02607	0.00247757	0.0074327	cg12255995
cg04761267	-0.549206	0.0948269	-5.79167	1.85e-08	8.18e-05	11	65621144	SNX32	SNX32	3'UTR	ENSG00000172803	ENSG00000172803_cg04761267	44.2347	-1.26301	0.451007	-2.80041	0.0051037	0.00765555	cg04761267
cg15118922	-0.29483	0.065841	-4.4779	1.09e-05	0.00692289	7	47524859	TNS3	TNS3	5'UTR	ENSG00000136205	ENSG00000136205_cg15118922	3976.72	0.662895	0.219873	3.0149	0.00257063	0.00771189	cg15118922
cg02924917	0.28828	0.0697427	4.13347	4.71e-05	0.0186083	6	149950158	KATNA1	KATNA1	Body	ENSG00000186625	ENSG00000186625_cg02924917	359.133	0.372538	0.124033	3.00353	0.00266865	0.00800595	cg02924917
cg00740389	-0.207127	0.0388195	-5.33566	1.95e-07	0.00045161	12	53590448	ITGB7	ITGB7	Body	ENSG00000139626	ENSG00000139626_cg00740389	1065.58	1.32667	0.477668	2.7774	0.00547958	0.00821937	cg00740389
cg17280740	-0.152188	0.034481	-4.41367	1.45e-05	0.00830105	11	31840862	PAX6	PAX6	TSS1500	ENSG00000007372	ENSG00000007372_cg17280740	65.2645	-2.8718	0.959726	-2.99232	0.0027687	0.00830609	cg17280740
cg13158989	0.155227	0.0366569	4.2346	3.1e-05	0.0139297	3	3146798	IL5RA	IL5RA	5'UTR	ENSG00000091181	ENSG00000091181_cg13158989	36.2396	14.1804	4.7521	2.98403	0.00284475	0.00853426	cg13158989
cg08954948	0.377914	0.0983928	3.84087	0.000151239	0.0402384	10	6100768	IL2RA	IL2RA	Body	ENSG00000134460	ENSG00000134460_cg08954948	511.07	-1.6356	0.548655	-2.98112	0.002872	0.008616	cg08954948
cg10459174	-0.377634	0.07624	-4.95323	1.26e-06	0.00157741	5	76127047	F2RL1	F2RL1	Body	ENSG00000164251	ENSG00000164251_cg10459174	3077.56	-2.36094	0.792135	-2.98047	0.00287804	0.00863411	cg10459174
cg10128806	-0.319849	0.0730595	-4.37792	1.69e-05	0.00917604	4	78977322	FRAS1	FRAS1	TSS1500	ENSG00000138759	ENSG00000138759_cg10128806	137.554	-2.0903	0.701824	-2.97839	0.00289771	0.00869312	cg10128806
cg04099632	0.260137	0.055422	4.69376	4.18e-06	0.00354574	12	108699412	CMKLR1	CMKLR1	5'UTR	ENSG00000174600	ENSG00000174600_cg04099632	933.771	-0.956814	0.321315	-2.97781	0.0029032	0.00870961	cg04099632
cg23214249	-0.306991	0.0691826	-4.43739	1.3e-05	0.00772068	10	11978707	UPF2	UPF2	Body	ENSG00000151461	ENSG00000151461_cg23214249	1417.4	-0.334413	0.112504	-2.97246	0.0029542	0.0088626	cg23214249
cg12307404	-0.249012	0.0526064	-4.73349	3.49e-06	0.00314934	3	186270493	TBCCD1	TBCCD1	Body	ENSG00000113838	ENSG00000113838_cg12307404	313.588	-0.458517	0.154633	-2.9652	0.00302491	0.00907473	cg12307404
cg04939244	-0.231255	0.0523254	-4.41955	1.41e-05	0.0081668	4	38111594	TBC1D1	TBC1D1	TSS1500	ENSG00000065882	ENSG00000065882_cg04939244	1911.81	0.386973	0.13057	2.96371	0.00303953	0.00911858	cg04939244
cg11424312	0.422726	0.0946291	4.46718	1.15e-05	0.00714544	1	245820634	KIF26B	KIF26B	Body	ENSG00000162849	ENSG00000162849_cg11424312	88.3024	3.46261	1.17181	2.95493	0.00312744	0.00938233	cg11424312
cg23515828	0.454882	0.118245	3.84695	0.000147717	0.0396938	14	31858190	HEATR5A	HEATR5A	Body	ENSG00000129493	ENSG00000129493_cg23515828	802.807	0.58894	0.215415	2.73398	0.00625744	0.00938616	cg23515828
cg16852369	0.487732	0.103417	4.71615	3.77e-06	0.00330544	8	1843398	ARHGEF10	ARHGEF10	Body	ENSG00000104728	ENSG00000104728_cg16852369	531.52	-0.461978	0.156479	-2.95233	0.00315386	0.00946158	cg16852369
cg25719378	-0.262516	0.0419663	-6.2554	1.45e-09	1.26e-05	4	1235292	CTBP1	CTBP1	Body	ENSG00000159692	ENSG00000159692_cg25719378	3281.21	-0.42884	0.145276	-2.9519	0.00315824	0.00947473	cg25719378
cg19659833	0.358059	0.0811459	4.41254	1.45e-05	0.00831844	1	180821196	XPR1	XPR1	Body	ENSG00000143324	ENSG00000143324_cg19659833	1108.83	0.446508	0.151371	2.94975	0.00318026	0.00954079	cg19659833
cg14048027	-0.711524	0.114004	-6.24123	1.57e-09	1.35e-05	8	61167523	CA8	CA8	Body	ENSG00000178538	ENSG00000178538_cg14048027	362.563	-1.40236	0.475549	-2.94894	0.00318869	0.00956606	cg14048027
cg03035881	0.343362	0.0740658	4.6359	5.43e-06	0.00420465	15	34627596	SLC12A6	SLC12A6	Body	ENSG00000140199	ENSG00000140199_cg03035881	643.468	-0.913186	0.310301	-2.9429	0.00325154	0.00975462	cg03035881
cg01774111	0.346374	0.0739871	4.68154	4.42e-06	0.00366943	1	213165579	ANGEL2	ANGEL2	3'UTR	ENSG00000174606	ENSG00000174606_cg01774111	647.608	-0.497056	0.182673	-2.72102	0.00650807	0.00976211	cg01774111
cg19371800	0.351649	0.0754509	4.66063	4.85e-06	0.00392576	12	6902253	CD4	CD4	5'UTR	ENSG00000010610	ENSG00000010610_cg19371800	2862.82	-0.815307	0.278107	-2.93163	0.00337188	0.0101156	cg19371800
cg10483525	-0.218022	0.0539538	-4.0409	6.86e-05	0.0238939	16	73080909	ZFHX3	ZFHX3	5'UTR	ENSG00000140836	ENSG00000140836_cg10483525	692.328	-0.948667	0.350531	-2.70637	0.00680234	0.0102035	cg10483525
cg20250926	-0.269115	0.0619121	-4.34672	1.93e-05	0.0100035	11	61627671	FADS2	FADS2	Body	ENSG00000134824	ENSG00000134824_cg20250926	1862.3	2.75975	1.02071	2.70377	0.00685586	0.0102838	cg20250926
cg13648835	-0.253222	0.065674	-3.85574	0.000142764	0.0388339	8	17825811	PCM1	PCM1	Body	ENSG00000078674	ENSG00000078674_cg13648835	2692.15	-0.484214	0.171986	-2.81543	0.00487115	0.0103406	cg13648835
cg02187176	0.455132	0.110607	4.11487	5.08e-05	0.0195176	13	96367153	DNAJC3	DNAJC3	Body	ENSG00000102580	ENSG00000102580_cg02187176	4551.65	-0.524727	0.194378	-2.69952	0.00694396	0.0104159	cg02187176
cg14377972	-0.268903	0.0633809	-4.24266	2.99e-05	0.0136614	15	99356110	IGF1R	IGF1R	Body	ENSG00000140443	ENSG00000140443_cg14377972	1202.18	-0.490657	0.168062	-2.9195	0.0035059	0.0105177	cg14377972
cg08406122	-0.372082	0.0710821	-5.23454	3.22e-07	0.000618759	16	68385775	PRMT7	PRMT7	Body	ENSG00000132600	ENSG00000132600_cg08406122	677.374	-0.426412	0.146352	-2.91361	0.00357279	0.0107184	cg08406122
cg18053628	0.387549	0.0728102	5.32274	2.08e-07	0.000465779	13	103294959	TPP2	TPP2	Body	ENSG00000134900	ENSG00000134900_cg18053628	1860.82	-0.560532	0.208492	-2.68851	0.00717726	0.0107659	cg18053628
cg23506375	-0.530809	0.134141	-3.95708	9.59e-05	0.0296591	18	19383644	MIB1	MIB1	Body	ENSG00000101752	ENSG00000101752_cg23506375	1621.2	-0.470181	0.175112	-2.68503	0.00725223	0.0108784	cg23506375
cg10055471	-0.289448	0.0655568	-4.41522	1.44e-05	0.00825704	1	27240319	NR0B2	NR0B2	1stExon	ENSG00000131910	ENSG00000131910_cg10055471	23.1582	-2.05802	0.707923	-2.90712	0.00364769	0.0109431	cg10055471
cg00187686	-0.472208	0.105833	-4.46181	1.17e-05	0.00725488	11	59634218	TCN1	TCN1	TSS200	ENSG00000134827	ENSG00000134827_cg00187686	394.217	-5.22764	1.80192	-2.90116	0.00371786	0.0111536	cg00187686
cg12199996	-0.32718	0.0697121	-4.6933	4.19e-06	0.00354574	7	150759633	SLC4A2	SLC4A2	TSS200	ENSG00000164889	ENSG00000164889_cg12199996	1547.56	-0.395941	0.148006	-2.67516	0.00746933	0.011204	cg12199996
cg08698685	-0.102401	0.0270587	-3.78441	0.000187954	0.0463379	6	134513473	SGK1	SGK1	Body	ENSG00000118515	ENSG00000118515_cg08698685	3763.1	-8.9562	3.09019	-2.89826	0.00375237	0.0112571	cg08698685
cg21243021	0.281097	0.0678058	4.14563	4.48e-05	0.0180228	9	135513120	DDX31	DDX31	Body	ENSG00000125485	ENSG00000125485_cg21243021	331.034	-0.433948	0.150035	-2.89231	0.00382424	0.0114727	cg21243021
cg14369768	-0.320413	0.0699714	-4.5792	6.99e-06	0.00498604	6	136979024	MAP3K5	MAP3K5	Body	ENSG00000197442	ENSG00000197442_cg14369768	1511.48	-0.319663	0.120521	-2.65235	0.00799339	0.0119901	cg14369768
cg22867816	-0.576219	0.140089	-4.11322	5.11e-05	0.0195853	4	16081205	PROM1	PROM1	5'UTR	ENSG00000007062	ENSG00000007062_cg22867816	1485.94	-1.21655	0.458702	-2.65215	0.00799812	0.0119972	cg22867816
cg07572927	-0.321319	0.0545534	-5.88999	1.09e-08	5.48e-05	14	21155679	RNASE4	RNASE4	TSS1500	ENSG00000258818	ENSG00000258818_cg07572927	10.3586	-1.75963	0.663912	-2.65039	0.00803983	0.0120597	cg07572927
cg26353713	-0.264253	0.065218	-4.05184	6.56e-05	0.0232268	6	149571216	TAB2	TAB2	Body	ENSG00000055208	ENSG00000055208_cg26353713	2538.16	-0.375949	0.131792	-2.85259	0.00433648	0.0122312	cg26353713
cg10176722	0.279544	0.0641492	4.35772	1.84e-05	0.00967881	9	6779859	KDM4C	KDM4C	5'UTR	ENSG00000107077	ENSG00000107077_cg10176722	1041.69	-0.83689	0.29143	-2.87167	0.00408311	0.0122493	cg10176722
cg02361196	-0.294735	0.063396	-4.64912	5.11e-06	0.00405811	9	130866500	SLC25A25	SLC25A25	Body	ENSG00000148339	ENSG00000148339_cg02361196	720.145	-0.528149	0.199711	-2.64457	0.00817956	0.0122693	cg02361196
cg10288719	-0.278312	0.0689997	-4.03353	7.07e-05	0.0243656	2	128622541	AMMECR1L	AMMECR1L	3'UTR	ENSG00000144233	ENSG00000144233_cg10288719	808.317	-0.279638	0.0973972	-2.87111	0.00409039	0.0122712	cg10288719
cg17843212	-0.19796	0.0525293	-3.76856	0.000199679	0.0480139	1	42780390	FOXJ3	FOXJ3	5'UTR	ENSG00000198815	ENSG00000198815_cg17843212	1530.45	-0.673476	0.234581	-2.87098	0.00409201	0.012276	cg17843212
cg12393201	-0.319658	0.0795311	-4.01928	7.48e-05	0.0252799	15	52428848	GNB5	GNB5	Body	ENSG00000069966	ENSG00000069966_cg12393201	292.953	0.833194	0.294426	2.82989	0.00465633	0.0123534	cg12393201
cg04695732	0.314256	0.0820166	3.83161	0.000156755	0.041211	22	17598801	CECR6	TMEM121B	1stExon	ENSG00000183307	ENSG00000183307_cg04695732	35.2278	-1.71194	0.599232	-2.85689	0.00427819	0.0128346	cg04695732
cg00033191	-0.203295	0.0532329	-3.81897	0.000164591	0.0425586	14	72168850	SIPA1L1	SIPA1L1	Body	ENSG00000197555	ENSG00000197555_cg00033191	1770.38	-1.0776	0.377354	-2.85569	0.00429439	0.0128832	cg00033191
cg14444313	-0.675855	0.0972314	-6.951	2.49e-11	5.67e-07	1	21850012	ALPL	ALPL	5'UTR	ENSG00000162551	ENSG00000162551_cg14444313	687.461	2.99289	1.04959	2.85148	0.00435164	0.0130549	cg14444313
cg10604728	-0.337125	0.0670653	-5.02682	8.84e-07	0.00123549	20	6747351	BMP2	BMP2	TSS1500	ENSG00000125845	ENSG00000125845_cg10604728	1694.75	-0.763833	0.275007	-2.77751	0.00547775	0.0130683	cg10604728
cg25997979	0.264525	0.0527778	5.01205	9.49e-07	0.00129502	10	80897742	ZMIZ1	ZMIZ1	5'UTR	ENSG00000108175	ENSG00000108175_cg25997979	3732.37	0.481326	0.181317	2.65461	0.00794009	0.0131991	cg25997979
cg26457013	-0.241063	0.046079	-5.23152	3.27e-07	0.000622488	19	55740188	TMEM86B	TMEM86B	5'UTR	ENSG00000180089	ENSG00000180089_cg26457013	53.4485	1.17235	0.414438	2.82877	0.00467276	0.0140183	cg26457013
cg11206473	0.183156	0.0368581	4.96922	1.16e-06	0.0015075	3	47553646	ELP6	ELP6	Body	ENSG00000163832	ENSG00000163832_cg11206473	449.07	-1.4963	0.576565	-2.5952	0.0094537	0.0141805	cg11206473
cg26873754	-0.305004	0.0602589	-5.06156	7.48e-07	0.00108841	1	24193728	FUCA1	FUCA1	Body	ENSG00000179163	ENSG00000179163_cg26873754	6586.87	-1.08643	0.418967	-2.59313	0.00951081	0.0142662	cg26873754
cg12518799	0.385553	0.0935594	4.12095	4.96e-05	0.0192183	17	74188153	RNF157	RNF157	Body	ENSG00000141576	ENSG00000141576_cg12518799	342.472	1.56874	0.556005	2.82146	0.0047806	0.0143418	cg12518799
cg25458538	-0.229712	0.0521457	-4.40519	1.5e-05	0.00849171	1	144921929	PDE4DIP	PDE4DIP	Body	ENSG00000178104	ENSG00000178104_cg25458538	3028.08	-0.341898	0.123456	-2.76939	0.0056161	0.0149231	cg25458538
cg01072106	-0.414982	0.0788394	-5.26364	2.79e-07	0.000558919	9	138952311	NACC2	NACC2	5'UTR	ENSG00000148411	ENSG00000148411_cg01072106	1023.6	-0.383721	0.136778	-2.80543	0.00502497	0.0150749	cg01072106
cg04304450	-0.219347	0.0544479	-4.02856	7.21e-05	0.0246817	22	43525431	BIK	BIK	3'UTR	ENSG00000100290	ENSG00000100290_cg04304450	383.626	-1.45371	0.567445	-2.56185	0.0104116	0.0156174	cg04304450
cg10105621	-0.365735	0.0637231	-5.73945	2.43e-08	0.000100359	11	47488634	CELF1	CELF1	3'UTR	ENSG00000149187	ENSG00000149187_cg10105621	2644.36	-0.422204	0.151236	-2.79169	0.00524344	0.0157303	cg10105621
cg13819877	0.437314	0.084822	5.15567	4.74e-07	0.000803923	14	93029893	RIN3	RIN3	Body	ENSG00000100599	ENSG00000100599_cg13819877	932.32	-0.304441	0.109059	-2.79152	0.00524609	0.0157383	cg13819877
cg13913011	0.321211	0.0813984	3.94616	0.000100159	0.0305161	9	132711808	FNBP1	FNBP1	Body	ENSG00000187239	ENSG00000187239_cg13913011	2460.73	1.93321	0.75556	2.55864	0.0105082	0.0157623	cg13913011
cg09946714	-0.444924	0.0948384	-4.69139	4.22e-06	0.00355609	12	11878017	ETV6	ETV6	Body	ENSG00000139083	ENSG00000139083_cg09946714	1850.81	-0.379415	0.148356	-2.55746	0.0105439	0.0158159	cg09946714
cg06314615	0.431539	0.0788018	5.47626	9.57e-08	0.000277285	10	99990554	R3HCC1L	R3HCC1L	Body	ENSG00000166024	ENSG00000166024_cg06314615	634.231	-0.539118	0.210903	-2.55623	0.0105812	0.0158718	cg06314615
cg17850359	0.227455	0.0546763	4.16002	4.22e-05	0.0173862	2	220325982	SPEG	SPEG	5'UTR	ENSG00000072195	ENSG00000072195_cg17850359	238.246	-2.44501	0.877575	-2.7861	0.00533471	0.0160041	cg17850359
cg23040687	-0.271417	0.0579437	-4.68414	4.36e-06	0.00364113	14	59711560	DAAM1	DAAM1	5'UTR	ENSG00000100592	ENSG00000100592_cg23040687	862.055	-0.520241	0.187198	-2.7791	0.00545101	0.016353	cg23040687
cg02633609	-0.282951	0.0694938	-4.0716	6.06e-05	0.0220011	15	68597823	ITGA11	ITGA11	Body	ENSG00000137809	ENSG00000137809_cg02633609	313.061	1.36938	0.493651	2.77398	0.00553742	0.0166123	cg02633609
cg09544728	-0.419941	0.108451	-3.87217	0.000133927	0.0372358	7	601503	PRKAR1B	PRKAR1B	Body	ENSG00000188191	ENSG00000188191_cg09544728	417.423	-0.590522	0.213428	-2.76685	0.00566014	0.0169804	cg09544728
cg03561416	-0.31041	0.0612029	-5.07182	7.12e-07	0.00105467	6	157254584	ARID1B	ARID1B	Body	ENSG00000049618	ENSG00000049618_cg03561416	1997.15	-0.366342	0.13673	-2.6793	0.00737754	0.017432	cg03561416
cg18609859	0.256361	0.0636135	4.02997	7.17e-05	0.0245825	1	201644553	NAV1	NAV1	Body	ENSG00000134369	ENSG00000134369_cg18609859	770.288	-0.661781	0.262346	-2.52255	0.0116509	0.0174763	cg18609859
cg06754496	-0.41621	0.0946417	-4.39775	1.55e-05	0.00867139	10	52268375	SGMS1	SGMS1	5'UTR	ENSG00000198964	ENSG00000198964_cg06754496	1119.47	-0.801886	0.291253	-2.75323	0.00590103	0.0177031	cg06754496
cg23052055	-0.421033	0.111186	-3.78673	0.000186287	0.0460769	1	3606042	TP73	TP73	TSS1500	ENSG00000078900	ENSG00000078900_cg23052055	83.8627	1.2071	0.439185	2.7485	0.00598688	0.0179606	cg23052055
cg06909400	0.0769182	0.0176314	4.36258	1.8e-05	0.00956509	15	77351109	TSPAN3	TSPAN3	Body	ENSG00000140391	ENSG00000140391_cg06909400	13602.5	-10.8103	3.93644	-2.74621	0.00602889	0.0180867	cg06909400
cg02838542	0.304376	0.0723196	4.20876	3.45e-05	0.0150463	9	139116831	QSOX2	QSOX2	Body	ENSG00000165661	ENSG00000165661_cg02838542	720.526	-0.391129	0.156329	-2.50196	0.0123509	0.0185264	cg02838542
cg06813260	-0.341901	0.0574105	-5.95537	7.65e-09	4.24e-05	14	103345574	TRAF3	TRAF3	Body	ENSG00000131323	ENSG00000131323_cg06813260	1859.15	0.412196	0.150751	2.73429	0.00625155	0.0187547	cg06813260
cg04970487	-0.297095	0.0583129	-5.09485	6.37e-07	0.000977726	11	71948674	INPPL1	INPPL1	Body	ENSG00000165458	ENSG00000165458_cg04970487	3231.56	-0.413573	0.157825	-2.62045	0.00878146	0.0189053	cg04970487
cg17244980	0.36139	0.0723865	4.99251	1.04e-06	0.00139134	10	49664616	ARHGAP22	ARHGAP22	Body	ENSG00000128805	ENSG00000128805_cg17244980	99.8066	-1.04458	0.42235	-2.47325	0.013389	0.0200835	cg17244980
cg11584499	0.28713	0.0413867	6.93773	2.7e-11	5.98e-07	1	38322941	MTF1	MTF1	Body	ENSG00000188786	ENSG00000188786_cg11584499	992.718	-2.6168	0.965946	-2.70906	0.00674748	0.0202424	cg11584499
cg21226224	-0.218502	0.0558995	-3.90884	0.000116031	0.0338414	8	55370171	SOX17	SOX17	TSS1500	ENSG00000164736	ENSG00000164736_cg21226224	69.0161	1.9412	0.718142	2.70309	0.00686989	0.0206097	cg21226224
cg20652230	-0.283184	0.063013	-4.49405	1.02e-05	0.00656354	15	99672089	SYNM	SYNM	Body	ENSG00000182253	ENSG00000182253_cg20652230	366.741	1.33428	0.543256	2.45608	0.0140461	0.0210692	cg20652230
cg01237326	0.12881	0.029029	4.43728	1.3e-05	0.00772068	11	118892993	TRAPPC4	TRAPPC4	Body	ENSG00000196655	ENSG00000196655_cg01237326	719.202	-3.34695	1.24208	-2.69464	0.00704645	0.0211394	cg01237326
cg00651016	-0.306276	0.0701394	-4.36668	1.77e-05	0.00944173	16	552754	RAB11FIP3	RAB11FIP3	Body	ENSG00000090565	ENSG00000090565_cg00651016	930.486	0.28474	0.105864	2.68967	0.00715235	0.0214571	cg00651016
cg17882147	0.480099	0.0852256	5.63327	4.25e-08	0.000153012	10	116101018	AFAP1L2	AFAP1L2	Body	ENSG00000169129	ENSG00000169129_cg17882147	1000.97	-1.37563	0.511789	-2.68788	0.00719064	0.0215719	cg17882147
cg10676472	0.1446	0.0325273	4.44551	1.26e-05	0.0075736	13	101094843	PCCA	PCCA	Body	ENSG00000175198	ENSG00000175198_cg10676472	776.459	-5.20985	1.93911	-2.68672	0.00721578	0.0216473	cg10676472
cg10351284	0.455449	0.117391	3.87978	0.000130011	0.0365351	8	125617225	MTSS1	MTSS1	Body	ENSG00000170873	ENSG00000170873_cg10351284	764.564	0.476246	0.195111	2.4409	0.0146509	0.0219763	cg10351284
cg19157368	-0.420293	0.0801053	-5.24676	3.03e-07	0.00059223	16	89169801	ACSF3	ACSF3	Body	ENSG00000176715	ENSG00000176715_cg19157368	858.252	-0.341437	0.127446	-2.67907	0.00738273	0.0221482	cg19157368
cg05601201	0.42943	0.107309	4.00179	8.03e-05	0.0264206	6	108956898	FOXO3	FOXO3	Body	ENSG00000118689	ENSG00000118689_cg05601201	2051.09	0.395627	0.163188	2.42437	0.0153349	0.0230024	cg05601201
cg08814286	-0.227499	0.0590096	-3.85529	0.000143013	0.0388404	7	6542628	GRID2IP	GRID2IP	ExonBnd	ENSG00000215045	ENSG00000215045_cg08814286	37.0766	-1.19835	0.44956	-2.6656	0.00768509	0.0230553	cg08814286
cg26239041	-0.254571	0.0650898	-3.91107	0.000115017	0.0336194	15	57789495	CGNL1	CGNL1	Body	ENSG00000128849	ENSG00000128849_cg26239041	327.488	-0.99049	0.409212	-2.42048	0.0154999	0.0232498	cg26239041
cg27313897	0.319721	0.0835171	3.82822	0.000158824	0.0415493	10	97988573	BLNK	BLNK	Body	ENSG00000095585	ENSG00000095585_cg27313897	661.123	0.68476	0.283326	2.41686	0.0156549	0.0234823	cg27313897
cg11671946	0.184066	0.0332238	5.54021	6.89e-08	0.000217398	7	141402884	KIAA1147	DENND11	TSS1500	ENSG00000257093	ENSG00000257093_cg11671946	2140.22	-2.28751	0.861087	-2.65653	0.00789486	0.0236846	cg11671946
cg27342825	0.232937	0.0543639	4.28478	2.51e-05	0.0120111	6	3118198	BPHL	BPHL	TSS1500	ENSG00000137274	ENSG00000137274_cg27342825	165.28	-1.94864	0.733605	-2.65626	0.00790133	0.023704	cg27342825
cg07755228	-0.113882	0.0274576	-4.14756	4.44e-05	0.0179508	2	219265760	CTDSP1	CTDSP1	Body	ENSG00000144579	ENSG00000144579_cg07755228	3584.78	-1.468	0.555043	-2.64483	0.00817317	0.0245195	cg07755228
cg06376598	0.327518	0.0667502	4.90662	1.56e-06	0.00181888	17	28049938	SSH2	SSH2	Body	ENSG00000141298	ENSG00000141298_cg06376598	1429.16	-0.461199	0.174928	-2.63651	0.00837644	0.0251293	cg06376598
cg02394908	0.165193	0.0415274	3.97793	8.83e-05	0.0280596	7	102087746	ORAI2	ORAI2	3'UTR	ENSG00000160991	ENSG00000160991_cg02394908	1510.32	3.34671	1.2696	2.63603	0.00838819	0.0251646	cg02394908
cg04696393	-0.506756	0.0856307	-5.91792	9.37e-09	4.93e-05	12	57162488	HSD17B6	HSD17B6	5'UTR	ENSG00000025423	ENSG00000025423_cg04696393	112.123	-0.874699	0.331996	-2.63467	0.00842189	0.0252657	cg04696393
cg17920789	0.335727	0.0881384	3.80909	0.000170974	0.0436178	13	47152525	LRCH1	LRCH1	Body	ENSG00000136141	ENSG00000136141_cg17920789	867.712	-0.289723	0.110717	-2.61679	0.00887619	0.0266286	cg17920789
cg02647842	-0.46252	0.0794287	-5.82309	1.56e-08	7.27e-05	17	33581722	SLFN5	SLFN5	5'UTR	ENSG00000166750	ENSG00000166750_cg02647842	2068.05	1.10251	0.4652	2.36996	0.0177899	0.0266849	cg02647842
cg24478966	-0.234167	0.0464463	-5.04167	8.24e-07	0.00117063	19	42460930	RABAC1	RABAC1	3'UTR	ENSG00000105404	ENSG00000105404_cg24478966	1892.56	-0.756199	0.342239	-2.20957	0.0271352	0.0271352	cg24478966
cg27071397	-0.557004	0.111974	-4.97442	1.14e-06	0.00147779	8	99478938	STK3	STK3	Body	ENSG00000104375	ENSG00000104375_cg27071397	416.974	-0.371199	0.157296	-2.35988	0.0182808	0.0274213	cg27071397
cg15148093	0.333013	0.0775963	4.29161	2.44e-05	0.0117585	13	111837177	ARHGEF7	ARHGEF7	5'UTR	ENSG00000102606	ENSG00000102606_cg15148093	1858.5	0.292379	0.1127	2.59431	0.00947821	0.0284346	cg15148093
cg16156013	0.280754	0.0653928	4.29335	2.42e-05	0.0116859	21	36419332	RUNX1	RUNX1	Body	ENSG00000159216	ENSG00000159216_cg16156013	1791.04	-0.600476	0.232404	-2.58376	0.00977286	0.0293186	cg16156013
cg23075476	-0.293539	0.0515682	-5.69224	3.12e-08	0.00011971	15	65935042	SLC24A1	SLC24A1	TSS200	ENSG00000074621	ENSG00000074621_cg23075476	305.548	-0.519582	0.201167	-2.58284	0.00979916	0.0293975	cg23075476
cg03101058	-0.232576	0.0607338	-3.82943	0.000158081	0.0414239	17	71258936	CPSF4L	CPSF4L	TSS1500	ENSG00000187959	ENSG00000187959_cg03101058	9.49826	-2.18224	0.936458	-2.33031	0.0197897	0.0296845	cg03101058
cg00102126	0.388838	0.0966296	4.024	7.34e-05	0.0249753	8	130900744	FAM49B	CYRIB	Body	ENSG00000153310	ENSG00000153310_cg00102126	2051.12	-0.299366	0.128619	-2.32753	0.0199371	0.0299057	cg00102126
cg00107046	-0.280304	0.0621777	-4.50811	9.57e-06	0.00628375	1	16465562	EPHA2	EPHA2	Body	ENSG00000142627	ENSG00000142627_cg00107046	2408.76	-2.23882	0.919086	-2.43592	0.014854	0.0301419	cg00107046
cg06090978	-0.304108	0.050455	-6.0273	5.17e-09	3.16e-05	11	126082983	RPUSD4	RPUSD4	TSS1500	ENSG00000165526	ENSG00000165526_cg06090978	518.086	-0.27994	0.113508	-2.46626	0.0136531	0.0307226	cg06090978
cg11444553	-0.273645	0.0675083	-4.0535	6.52e-05	0.0231006	15	43786231	TP53BP1	TP53BP1	TSS1500	ENSG00000067369	ENSG00000067369_cg11444553	1198.15	-0.28041	0.12157	-2.30658	0.0210784	0.0316176	cg11444553
cg22333722	-0.284952	0.0560146	-5.08711	6.62e-07	0.00100326	15	42325328	PLA2G4E	PLA2G4E	Body	ENSG00000188089	ENSG00000188089_cg22333722	49.8785	-3.23768	1.40429	-2.30556	0.0211354	0.0317032	cg22333722
cg19516641	0.288028	0.0695961	4.13857	4.61e-05	0.0183277	2	128399896	LIMS2	LIMS2	Body	ENSG00000072163	ENSG00000072163_cg19516641	519.873	-0.844623	0.330738	-2.55375	0.0106569	0.0319708	cg19516641
cg19251326	-0.341922	0.0813547	-4.20285	3.53e-05	0.0152726	6	31688080	LY6G6C	LY6G6C	Body	ENSG00000204421	ENSG00000204421_cg19251326	11.3521	-2.37215	0.92977	-2.55133	0.0107313	0.0321938	cg19251326
cg16175124	0.280482	0.0702526	3.99249	8.33e-05	0.0270847	1	235872320	LYST	LYST	Body	ENSG00000143669	ENSG00000143669_cg16175124	1245.54	1.08357	0.424958	2.54984	0.0107774	0.0323321	cg16175124
cg14259940	-0.245696	0.0645902	-3.80392	0.000174406	0.0442534	17	26125567	NOS2	NOS2	Body	ENSG00000007171	ENSG00000007171_cg14259940	14736.2	-1.75138	0.762951	-2.29553	0.0217028	0.0325542	cg14259940
cg23157948	0.24471	0.0491195	4.98193	1.1e-06	0.00144667	12	130907060	RIMBP2	RIMBP2	Body	ENSG00000060709	ENSG00000060709_cg23157948	115.598	7.64086	3.00322	2.54422	0.0109521	0.0328562	cg23157948
cg20293874	0.575048	0.109589	5.24733	3.02e-07	0.000591971	22	29070191	TTC28	TTC28	Body	ENSG00000100154	ENSG00000100154_cg20293874	524.232	-0.341566	0.134631	-2.53706	0.0111788	0.0335365	cg20293874
cg13825379	-0.344513	0.0774056	-4.45075	1.23e-05	0.00745367	8	48422386	SPIDR	SPIDR	Body	ENSG00000164808	ENSG00000164808_cg13825379	1038.42	-0.299396	0.118045	-2.53629	0.0112033	0.0336099	cg13825379
cg18072071	-0.479697	0.0761616	-6.29842	1.14e-09	1.01e-05	16	84126959	MBTPS1	MBTPS1	Body	ENSG00000140943	ENSG00000140943_cg18072071	3667.78	-0.232738	0.102077	-2.28002	0.0226066	0.0339099	cg18072071
cg26753302	-0.338885	0.0773622	-4.3805	1.67e-05	0.00911574	18	61143993	SERPINB5	SERPINB5	TSS200	ENSG00000206075	ENSG00000206075_cg26753302	1270.42	2.22665	0.982094	2.26725	0.0233749	0.0350623	cg26753302
cg04228305	0.272019	0.0637912	4.26421	2.73e-05	0.0127924	17	4336862	SPNS3	SPNS3	TSS1500	ENSG00000182557	ENSG00000182557_cg04228305	50.663	-1.01176	0.402499	-2.51371	0.011947	0.0358411	cg04228305
cg00308563	0.337394	0.0818184	4.12369	4.9e-05	0.0191117	2	106473189	NCK2	NCK2	Body	ENSG00000071051	ENSG00000071051_cg00308563	969.274	0.353336	0.141045	2.50513	0.0122407	0.0367222	cg00308563
cg10715905	0.365079	0.0809636	4.50917	9.53e-06	0.00627535	3	71542870	FOXP1	FOXP1	5'UTR	ENSG00000114861	ENSG00000114861_cg10715905	1614.25	0.542521	0.216839	2.50195	0.0123512	0.0370535	cg10715905
cg11784002	0.271521	0.0611828	4.43786	1.3e-05	0.00771248	22	30745171	SF3A1	SF3A1	Body	ENSG00000099995	ENSG00000099995_cg11784002	3054.29	0.442409	0.176925	2.50055	0.0124002	0.0372005	cg11784002
cg07022343	-0.227312	0.0445577	-5.10151	6.17e-07	0.000958813	1	230208170	GALNT2	GALNT2	Body	ENSG00000143641	ENSG00000143641_cg07022343	3006.96	-0.74981	0.334405	-2.24222	0.0249474	0.037421	cg07022343
cg18156583	0.390297	0.0900685	4.33333	2.04e-05	0.0103879	2	103035227	IL18RAP	IL18RAP	TSS200	ENSG00000115607	ENSG00000115607_cg18156583	162.298	-1.2156	0.488105	-2.49044	0.0127585	0.0382754	cg18156583
cg11715789	-0.383366	0.0892716	-4.29438	2.41e-05	0.0116629	5	179036461	RUFY1	RUFY1	Body	ENSG00000176783	ENSG00000176783_cg11715789	1183.04	-0.17494	0.0702452	-2.49041	0.0127595	0.0382786	cg11715789
cg21780440	0.10515	0.0214226	4.90834	1.55e-06	0.00181193	11	9232315	DENND5A	DENND5A	Body	ENSG00000184014	ENSG00000184014_cg21780440	963.757	5.66397	2.53665	2.23285	0.0255589	0.0383383	cg21780440
cg02791829	-0.228696	0.0552252	-4.14115	4.56e-05	0.018233	14	102564215	HSP90AA1	HSP90AA1	Body	ENSG00000080824	ENSG00000080824_cg02791829	21503.8	-0.472318	0.18982	-2.48824	0.0128377	0.038513	cg02791829
cg14081259	0.310452	0.0605424	5.12785	5.43e-07	0.000878802	5	145843788	TCERG1	TCERG1	Body	ENSG00000113649	ENSG00000113649_cg14081259	1618.26	-0.397307	0.17172	-2.3137	0.0206843	0.0399628	cg14081259
cg22253960	-0.428942	0.110886	-3.86833	0.000135946	0.0376059	14	51359178	ABHD12B	ABHD12B	Body	ENSG00000131969	ENSG00000131969_cg22253960	92.8184	-2.22634	1.08462	-2.05265	0.0401068	0.0401068	cg22253960
cg13049361	0.252932	0.0660715	3.82815	0.000158864	0.0415493	1	206877011	MAPKAPK2	MAPKAPK2	Body	ENSG00000162889	ENSG00000162889_cg13049361	4608.21	-0.71674	0.290496	-2.4673	0.0136137	0.0408412	cg13049361
cg11036669	-0.255217	0.0657139	-3.88376	0.000128004	0.0361777	11	121453274	SORL1	SORL1	Body	ENSG00000137642	ENSG00000137642_cg11036669	3714.97	-1.10028	0.498601	-2.20673	0.0273329	0.0409994	cg11036669
cg09884613	0.216414	0.0527485	4.10276	5.34e-05	0.0202392	11	66085453	CD248	CD248	TSS1500	ENSG00000174807	ENSG00000174807_cg09884613	640.419	-1.11182	0.451902	-2.46031	0.0138816	0.0416448	cg09884613
cg19340099	-0.333865	0.0778628	-4.28786	2.47e-05	0.0119041	4	151636261	LRBA	LRBA	Body	ENSG00000198589	ENSG00000198589_cg19340099	2431.73	-0.90925	0.371667	-2.44641	0.0144286	0.0416662	cg19340099
cg02371147	0.265469	0.0665489	3.98908	8.45e-05	0.0273042	4	37839219	PGM2	PGM2	ExonBnd	ENSG00000169299	ENSG00000169299_cg02371147	949.503	0.291665	0.118949	2.45201	0.0142061	0.0426183	cg02371147
cg22599270	0.258333	0.0442287	5.84084	1.42e-08	6.81e-05	2	71622710	ZNF638	ZNF638	Body	ENSG00000075292	ENSG00000075292_cg22599270	2557.55	-1.25466	0.5133	-2.4443	0.0145135	0.0435406	cg22599270
cg08728558	-0.25992	0.0643805	-4.03724	6.96e-05	0.0241261	9	132371451	NTMT1	NTMT1	1stExon	ENSG00000148335	ENSG00000148335_cg08728558	617.628	-0.378445	0.168121	-2.25104	0.0243833	0.0436673	cg08728558
cg04724408	0.177149	0.0422242	4.19544	3.64e-05	0.0156107	2	98423837	TMEM131	TMEM131	Body	ENSG00000075568	ENSG00000075568_cg04724408	3257.29	-1.88947	0.792937	-2.38287	0.0171782	0.0443908	cg04724408
cg19212514	-0.20709	0.0506667	-4.0873	5.69e-05	0.0211759	4	129838253	SCLT1	SCLT1	Body	ENSG00000151466	ENSG00000151466_cg19212514	336.816	-0.54371	0.223745	-2.43004	0.0150972	0.0452915	cg19212514
cg10743065	-0.498322	0.0895245	-5.56632	6.02e-08	0.000195336	12	100653061	DEPDC4	DEPDC4	Body	ENSG00000166153	ENSG00000166153_cg10743065	26.264	-1.69244	0.696658	-2.42937	0.0151252	0.0453756	cg10743065
cg22708087	-0.180441	0.0472268	-3.82073	0.000163479	0.0423781	13	32780062	FRY	FRY	Body	ENSG00000073910	ENSG00000073910_cg22708087	481.539	0.865382	0.356746	2.42576	0.0152762	0.0458285	cg22708087
cg01446219	-0.254101	0.0575453	-4.41567	1.43e-05	0.00825256	3	133668563	SLCO2A1	SLCO2A1	Body	ENSG00000174640	ENSG00000174640_cg01446219	2431.5	-1.01533	0.4706	-2.15753	0.0309646	0.0464469	cg01446219
cg20805367	0.221483	0.0497471	4.45217	1.22e-05	0.00744	17	6918952	C17orf49	C17orf49	Body	ENSG00000258315	ENSG00000258315_cg20805367	26.5905	-1.07507	0.445138	-2.41514	0.0157294	0.0471881	cg20805367
cg02769005	0.198382	0.0489422	4.0534	6.52e-05	0.0231006	8	62545583	ASPH	ASPH	Body	ENSG00000198363	ENSG00000198363_cg02769005	6300.94	1.58818	0.657831	2.41428	0.0157665	0.0472995	cg02769005
cg20701461	-0.285736	0.069157	-4.1317	4.74e-05	0.0187078	1	45801852	MUTYH	MUTYH	5'UTR	ENSG00000132781	ENSG00000132781_cg20701461	390.362	-0.414725	0.187814	-2.20816	0.0272329	0.0473523	cg20701461
cg13678625	-0.406778	0.10784	-3.77206	0.000197035	0.0476154	7	98730759	SMURF1	SMURF1	Body	ENSG00000198742	ENSG00000198742_cg13678625	1254.2	-0.539598	0.22364	-2.41279	0.0158308	0.0474924	cg13678625
cg17456644	-0.270696	0.0571374	-4.73762	3.42e-06	0.00311439	17	25879003	KSR1	KSR1	5'UTR	ENSG00000141068	ENSG00000141068_cg17456644	691.304	0.868034	0.360133	2.41031	0.0159389	0.0478167	cg17456644
cg05945030	0.419888	0.0804507	5.2192	3.47e-07	0.000644732	11	129869654	PRDM10	PRDM10	5'UTR	ENSG00000170325	ENSG00000170325_cg05945030	479.981	-0.532186	0.221097	-2.40703	0.0160829	0.0482487	cg05945030
cg08485677	-0.431756	0.0814945	-5.29797	2.35e-07	0.000502349	13	27673088	USP12	USP12	Body	ENSG00000152484	ENSG00000152484_cg08485677	1864.29	-0.503108	0.209352	-2.40318	0.0162534	0.0487601	cg08485677
cg22079151	0.306297	0.0688233	4.45048	1.23e-05	0.00745699	4	87981092	AFF1	AFF1	Body	ENSG00000172493	ENSG00000172493_cg22079151	3291.83	-1.37094	0.642652	-2.13325	0.0329038	0.0493558	cg22079151
cg24848259	-0.22913	0.0569975	-4.02	7.46e-05	0.0252506	1	223827339	CAPN8	CAPN8	Body	ENSG00000203697	ENSG00000203697_cg24848259	1877.09	-2.64747	1.24407	-2.12807	0.0333311	0.0499967	cg24848259

## Sheet: C. Gene on UC
Table S2c. The differntial expression analysis between UC at diagnosis (n=206) and controls (n=20) for the genes that are associated to UC-associated CpGs from epitheliial cells
	baseMean	log2FoldChange	lfcSE	stat	pvalue	padj	Hugo_symbol
ENSG00000185215	3844.64	2.53074	0.136099	18.5949	3.53584e-77	3.69849e-74	TNFAIP2
ENSG00000168071	3030.41	2.14814	0.1165	18.439	6.38969e-76	3.34181e-73	CCDC88B
ENSG00000010295	636.575	2.21087	0.12107	18.2611	1.68995e-74	5.89228e-72	IFFO1
ENSG00000167207	200.489	2.31744	0.130423	17.7686	1.23754e-70	3.23617e-68	NOD2
ENSG00000222009	159.58	2.9412	0.174063	16.8973	4.71013e-64	9.85359e-62	BTBD19
ENSG00000070190	889.001	2.20365	0.131676	16.7354	7.23594e-63	1.26147e-60	DAPP1
ENSG00000134460	511.412	3.39314	0.212286	15.9838	1.65755e-57	2.47686e-55	IL2RA
ENSG00000134827	376.181	6.81519	0.428709	15.897	6.6459e-57	8.68951e-55	TCN1
ENSG00000128284	1168.68	1.84923	0.118151	15.6513	3.25339e-55	3.78117e-53	APOL3
ENSG00000108797	270.376	2.02795	0.130048	15.5939	8.01479e-55	8.38347e-53	CNTNAP1
ENSG00000078902	1229.25	-0.596512	0.0383562	-15.5519	1.54409e-54	1.46829e-52	TOLLIP
ENSG00000134324	1776.7	1.62378	0.105829	15.3434	3.92195e-53	3.41863e-51	LPIN1
ENSG00000104415	311.945	4.63348	0.304003	15.2416	1.8729e-52	1.50696e-50	CCN4
ENSG00000198873	1070.36	1.64502	0.108181	15.2062	3.21771e-52	2.40409e-50	GRK5
ENSG00000091592	1173.61	2.02694	0.133869	15.1412	8.65723e-52	6.03697e-50	NLRP1
ENSG00000186350	2605.76	-0.798587	0.0530719	-15.0473	3.59743e-51	2.35182e-49	RXRA
ENSG00000070214	6578.39	-1.04916	0.070804	-14.8178	1.12393e-49	6.91547e-48	SLC44A1
ENSG00000182022	1245.69	2.12655	0.144038	14.7638	2.50717e-49	1.45694e-47	CHST15
ENSG00000162551	632.97	3.80491	0.260302	14.6173	2.17804e-48	1.19907e-46	ALPL
ENSG00000061273	1867.4	1.47799	0.101397	14.5762	3.98162e-48	2.08239e-46	HDAC7
ENSG00000007171	13318.8	4.042	0.277862	14.5468	6.12271e-48	3.04969e-46	NOS2
ENSG00000135912	626.248	0.698901	0.0482907	14.4728	1.80022e-47	8.55924e-46	TTLL4
ENSG00000100055	1183.01	1.9839	0.137595	14.4184	3.96411e-47	1.80281e-45	CYTH4
ENSG00000071051	969.174	-0.527973	0.0368419	-14.3308	1.40549e-46	6.12558e-45	NCK2
ENSG00000172602	541.367	3.3133	0.231622	14.3048	2.04327e-46	8.54904e-45	RND1
ENSG00000137752	4086.3	1.70997	0.120353	14.208	8.17513e-46	3.28892e-44	CASP1
ENSG00000111684	1095.46	-0.878547	0.0620589	-14.1567	1.69854e-45	6.58025e-44	LPCAT3
ENSG00000184922	1216.28	2.06536	0.146186	14.1283	2.54047e-45	9.47695e-44	FMNL1
ENSG00000143179	1218.42	-0.962493	0.0681364	-14.126	2.62745e-45	9.47695e-44	UCK2
ENSG00000050767	152.22	2.97752	0.211814	14.0572	6.95489e-45	2.42494e-43	COL23A1
ENSG00000115525	421.831	1.89926	0.135995	13.9657	2.52401e-44	8.5165e-43	ST3GAL5
ENSG00000183826	662.274	-0.75302	0.0539784	-13.9504	3.12858e-44	1.02265e-42	BTBD9
ENSG00000093134	51.9878	4.94155	0.356315	13.8685	9.83497e-44	3.11739e-42	#N/A
ENSG00000158717	635.738	1.57665	0.114288	13.7954	2.71749e-43	8.36028e-42	RNF166
ENSG00000162241	406.923	1.37482	0.0998284	13.7718	3.76724e-43	1.12587e-41	SLC25A45
ENSG00000064932	4501.6	1.65596	0.12034	13.7607	4.39095e-43	1.27582e-41	SBNO2
ENSG00000160216	2971.47	-0.387557	0.0282679	-13.7102	8.82676e-43	2.49535e-41	AGPAT3
ENSG00000141385	1511.36	-0.903563	0.0659984	-13.6907	1.15426e-42	3.17725e-41	AFG3L2
ENSG00000101346	1577.61	-0.747357	0.0549704	-13.5956	4.252e-42	1.14041e-40	POFUT1
ENSG00000183044	393.889	-1.34101	0.0988204	-13.5702	6.01711e-42	1.54767e-40	ABAT
ENSG00000159322	1594.54	0.813271	0.0599334	13.5696	6.06638e-42	1.54767e-40	ADPGK
ENSG00000100767	1102.88	1.99873	0.148177	13.4888	1.82106e-41	4.5353e-40	PAPLN
ENSG00000179314	359.502	-1.97249	0.146303	-13.4822	1.99052e-41	4.84206e-40	WSCD1
ENSG00000141068	638.845	1.41996	0.105341	13.4797	2.05928e-41	4.89547e-40	KSR1
ENSG00000057704	1578.34	-1.54355	0.115247	-13.3934	6.60569e-41	1.53546e-39	TMCC3
ENSG00000122042	2009.03	-0.87179	0.0659474	-13.2195	6.7729e-40	1.5401e-38	UBL3
ENSG00000005882	379.307	-1.30965	0.100246	-13.0643	5.26866e-39	1.17256e-37	PDK2
ENSG00000176658	8082.93	-1.41527	0.108617	-13.0299	8.27581e-39	1.80344e-37	MYO1D
ENSG00000137819	581.518	-1.55538	0.119986	-12.963	1.98382e-38	4.23484e-37	PAQR5
ENSG00000157837	1333.47	-0.550761	0.0425392	-12.9472	2.43839e-38	5.10111e-37	SPPL3
ENSG00000115607	154.902	2.63949	0.206384	12.7892	1.88448e-37	3.86503e-36	IL18RAP
ENSG00000119771	322.125	1.81736	0.142176	12.7824	2.05501e-37	4.13372e-36	KLHL29
ENSG00000135074	1875.76	1.82277	0.142704	12.7731	2.31651e-37	4.57182e-36	ADAM19
ENSG00000114650	2184.03	-0.656421	0.0515001	-12.746	3.28041e-37	6.35428e-36	SCAP
ENSG00000043462	1436.84	1.87424	0.147091	12.742	3.45244e-37	6.56591e-36	LCP2
ENSG00000153250	1033.89	1.55809	0.12235	12.7348	3.79057e-37	7.08024e-36	RBMS1
ENSG00000171488	581.859	1.56665	0.123185	12.7179	4.70209e-37	8.62876e-36	LRRC8C
ENSG00000198369	1214.14	-0.718902	0.0565346	-12.7161	4.81065e-37	8.67576e-36	SPRED2
ENSG00000152207	84.74	2.20502	0.173563	12.7044	5.58671e-37	9.90457e-36	CYSLTR2
ENSG00000040933	1207.68	1.12828	0.089105	12.6623	9.56282e-37	1.66712e-35	INPP4A
ENSG00000124496	653.251	1.34098	0.106091	12.64	1.27105e-36	2.17953e-35	TRERF1
ENSG00000162804	522.823	1.78037	0.141149	12.6134	1.78062e-36	3.00408e-35	SNED1
ENSG00000153317	1212.33	1.49897	0.11906	12.59	2.39584e-36	3.97786e-35	ASAP1
ENSG00000187097	3219.66	-2.12166	0.169401	-12.5245	5.48552e-36	8.96539e-35	ENTPD5
ENSG00000136044	2457.38	-1.21681	0.0974745	-12.4833	9.20567e-36	1.4814e-34	APPL2
ENSG00000214212	117.053	2.12247	0.170773	12.4286	1.82861e-35	2.89807e-34	C19orf38
ENSG00000135953	754.465	-0.589887	0.047476	-12.425	1.91325e-35	2.98696e-34	MFSD9
ENSG00000134242	404.956	1.34224	0.108288	12.3951	2.77717e-35	4.27193e-34	PTPN22
ENSG00000166619	1674.14	-0.836699	0.0678937	-12.3237	6.75505e-35	1.02403e-33	BLCAP
ENSG00000111817	796.603	1.63367	0.132608	12.3196	7.10562e-35	1.06178e-33	DSE
ENSG00000197622	2407.29	0.883388	0.072504	12.184	3.78361e-34	5.57416e-33	CDC42SE1
ENSG00000023902	1379.44	1.70152	0.139667	12.1827	3.84392e-34	5.58437e-33	PLEKHO1
ENSG00000160991	1396.8	1.49697	0.122983	12.1722	4.3722e-34	6.26482e-33	ORAI2
ENSG00000113649	1512.72	0.63125	0.051997	12.1401	6.4726e-34	9.14911e-33	TCERG1
ENSG00000113719	6010.77	-0.568011	0.046909	-12.1088	9.48925e-34	1.32343e-32	ERGIC1
ENSG00000197283	567.163	1.29441	0.107239	12.0704	1.51437e-33	2.08425e-32	SYNGAP1
ENSG00000074660	477.388	1.34358	0.111348	12.0665	1.58791e-33	2.15708e-32	SCARF1
ENSG00000135636	761.011	2.31855	0.193566	11.9781	4.62974e-33	6.2086e-32	DYSF
ENSG00000163995	182.291	-1.01563	0.0851311	-11.9301	8.24491e-33	1.09167e-31	ABLIM2
ENSG00000148700	3611.44	-0.883042	0.0744838	-11.8555	2.01556e-32	2.63534e-31	ADD3
ENSG00000157600	2342.84	-0.940769	0.0794129	-11.8466	2.24221e-32	2.89549e-31	TMEM164
ENSG00000042980	1091.31	1.47378	0.124448	11.8426	2.35016e-32	2.99789e-31	ADAM28
ENSG00000141506	619.488	1.46392	0.123727	11.8319	2.67062e-32	3.36562e-31	PIK3R5
ENSG00000183579	304.158	-1.03565	0.0877361	-11.8041	3.71596e-32	4.62725e-31	ZNRF3
ENSG00000122971	1581.6	-1.56543	0.132881	-11.7807	4.91021e-32	5.99368e-31	ACADS
ENSG00000151466	312.751	0.732242	0.0621578	11.7804	4.92788e-32	5.99368e-31	SCLT1
ENSG00000109670	878.034	1.08853	0.0924732	11.7713	5.48704e-32	6.59706e-31	FBXW7
ENSG00000159216	1661.95	1.11959	0.0952078	11.7595	6.31285e-32	7.50368e-31	RUNX1
ENSG00000088826	400.68	1.99082	0.16953	11.7432	7.65388e-32	8.99546e-31	SMOX
ENSG00000173821	9204.37	1.69154	0.144105	11.7383	8.11441e-32	9.43075e-31	RNF213
ENSG00000184574	656.689	-0.733911	0.0625889	-11.7259	9.38999e-32	1.07933e-30	LPAR5
ENSG00000175471	470.589	1.39927	0.120095	11.6514	2.25801e-31	2.56726e-30	MCTP1
ENSG00000196405	2075.07	1.67029	0.143524	11.6377	2.65017e-31	2.98073e-30	EVL
ENSG00000143603	449.135	2.01613	0.173504	11.62	3.26006e-31	3.62769e-30	KCNN3
ENSG00000141736	4113.24	-1.10229	0.094913	-11.6137	3.51232e-31	3.86725e-30	ERBB2
ENSG00000071242	1322.58	1.23202	0.106274	11.5929	4.47862e-31	4.87984e-30	RPS6KA2
ENSG00000154127	389.093	1.38998	0.120047	11.5786	5.28768e-31	5.70198e-30	UBASH3B
ENSG00000130997	36.4313	2.01333	0.174248	11.5544	7.01259e-31	7.48487e-30	POLN
ENSG00000137757	2413.36	2.26985	0.196669	11.5415	8.14992e-31	8.61093e-30	CASP5
ENSG00000174358	302.342	-4.98896	0.433731	-11.5024	1.28245e-30	1.34144e-29	SLC6A19
ENSG00000183019	67.3121	5.54391	0.483581	11.4643	1.99426e-30	2.06534e-29	MCEMP1
ENSG00000165661	657.158	0.925218	0.0807147	11.4628	2.02808e-30	2.07977e-29	QSOX2
ENSG00000183486	532.003	1.82053	0.159022	11.4482	2.39978e-30	2.43705e-29	MX2
ENSG00000155307	699.925	1.7053	0.149208	11.4291	2.9934e-30	3.01067e-29	SAMSN1
ENSG00000183049	1479.12	-1.23706	0.108316	-11.4209	3.28904e-30	3.27651e-29	CAMK1D
ENSG00000169403	991.612	1.63449	0.143206	11.4136	3.57656e-30	3.50963e-29	PTAFR
ENSG00000177191	281.344	-1.53775	0.134733	-11.4133	3.59015e-30	3.50963e-29	B3GNT8
ENSG00000173890	1727.37	-1.21381	0.106443	-11.4034	4.02248e-30	3.89585e-29	GPR160
ENSG00000110042	2275.75	-0.818468	0.0721919	-11.3374	8.56573e-30	8.21996e-29	DTX4
ENSG00000145349	1910.2	-0.633258	0.0558739	-11.3337	8.93463e-30	8.49602e-29	CAMK2D
ENSG00000196189	842.369	1.38251	0.122013	11.3309	9.22979e-30	8.69763e-29	SEMA4A
ENSG00000162878	708.23	-1.65452	0.146989	-11.256	2.16239e-29	2.01952e-28	PKDCC
ENSG00000187775	84.6753	1.46461	0.130679	11.2077	3.73969e-29	3.46169e-28	DNAH17
ENSG00000070961	2289.56	-0.916176	0.0821253	-11.1558	6.70586e-29	6.15292e-28	ATP2B1
ENSG00000027869	216.868	1.59431	0.14309	11.1421	7.82942e-29	7.12137e-28	SH2D2A
ENSG00000158158	3475.54	-1.18225	0.106178	-11.1345	8.51862e-29	7.68144e-28	CNNM4
ENSG00000174600	863.682	1.30579	0.117331	11.1291	9.05492e-29	8.09525e-28	CMKLR1
ENSG00000148218	1337.88	-0.712045	0.0640189	-11.1224	9.7589e-29	8.65069e-28	ALAD
ENSG00000152784	158.752	1.79175	0.161339	11.1055	1.17955e-28	1.03682e-27	PRDM8
ENSG00000124216	110.616	2.51621	0.226648	11.1018	1.22883e-28	1.07113e-27	SNAI1
ENSG00000136848	3496.2	-0.849499	0.0765738	-11.0939	1.34373e-28	1.16161e-27	DAB2IP
ENSG00000069966	278.975	1.12689	0.101691	11.0815	1.54302e-28	1.32295e-27	GNB5
ENSG00000135917	121.121	-1.58269	0.142896	-11.0758	1.64385e-28	1.39794e-27	SLC19A3
ENSG00000078900	79.9671	1.91114	0.17267	11.0682	1.78993e-28	1.50989e-27	TP73
ENSG00000151746	262.773	1.35665	0.122635	11.0625	1.90771e-28	1.59637e-27	BICD1
ENSG00000126215	555.687	0.70035	0.0634381	11.0399	2.4533e-28	2.03663e-27	XRCC3
ENSG00000095203	3442.35	-1.59025	0.144244	-11.0247	2.90367e-28	2.39153e-27	EPB41L4B
ENSG00000143669	1161.38	1.09457	0.0996138	10.9881	4.3582e-28	3.56147e-27	LYST
ENSG00000196782	399.936	-1.15017	0.104931	-10.9612	5.87361e-28	4.76264e-27	MAML3
ENSG00000127084	683.434	1.67508	0.153066	10.9435	7.14e-28	5.74496e-27	FGD3
ENSG00000050405	7757.18	-0.818081	0.0749857	-10.9098	1.03455e-27	8.26061e-27	LIMA1
ENSG00000167208	494.295	1.72215	0.158135	10.8904	1.28055e-27	1.01474e-26	SNX20
ENSG00000154001	1623.83	-0.436665	0.0401203	-10.8839	1.37526e-27	1.08159e-26	PPP2R5E
ENSG00000118263	557.017	1.53114	0.140743	10.879	1.45223e-27	1.13353e-26	KLF7
ENSG00000157216	1882.34	-0.501307	0.0460833	-10.8783	1.46297e-27	1.13353e-26	SSBP3
ENSG00000142949	8497.36	-1.26366	0.116296	-10.8659	1.67555e-27	1.2887e-26	PTPRF
ENSG00000117676	3574.29	-0.59457	0.0547822	-10.8534	1.92238e-27	1.46774e-26	RPS6KA1
ENSG00000140320	776.269	-0.454199	0.0418676	-10.8485	2.02765e-27	1.53589e-26	BAHD1
ENSG00000173917	168.4	1.69203	0.155978	10.8479	2.041e-27	1.53589e-26	HOXB2
ENSG00000156298	696.721	-1.64733	0.152122	-10.829	2.50922e-27	1.87474e-26	TSPAN7
ENSG00000009830	508.973	0.511021	0.0471953	10.8278	2.54204e-27	1.88579e-26	POMT2
ENSG00000106683	1030.13	1.05475	0.0977797	10.787	3.96712e-27	2.92226e-26	LIMK1
ENSG00000151413	318.163	-0.654441	0.060747	-10.7732	4.6063e-27	3.36936e-26	NUBPL
ENSG00000126351	1197.93	-0.750547	0.0696805	-10.7713	4.70523e-27	3.41783e-26	THRA
ENSG00000163295	245.268	-2.44728	0.227259	-10.7687	4.83868e-27	3.44341e-26	ALPI
ENSG00000115935	2766.39	1.40556	0.130525	10.7685	4.84809e-27	3.44341e-26	WIPF1
ENSG00000095370	490.879	1.48458	0.137868	10.7681	4.86854e-27	3.44341e-26	SH2D3C
ENSG00000128294	751.241	1.04589	0.0971295	10.768	4.87213e-27	3.44341e-26	TPST2
ENSG00000125246	253.091	-1.36009	0.126416	-10.7588	5.38414e-27	3.77974e-26	CLYBL
ENSG00000068383	658.867	-0.458851	0.0426756	-10.7521	5.7952e-27	4.04119e-26	INPP5A
ENSG00000068650	898.495	1.37944	0.128578	10.7284	7.48897e-27	5.18772e-26	ATP11A
ENSG00000136478	1054.25	-0.569438	0.0532861	-10.6864	1.1783e-26	8.10857e-26	TEX2
[truncated: 732 more rows]

## Sheet: E. Pathways for Gene on UC1
Table S2e. The Toppgene analysis identified pathways for the UC associated genes that are under the influence of UC associated CpG sites from epithelial cells.
[truncated: 546 more rows]

[truncated: 2 more sheets: F. DisGeNET Gene-Disease Sum, G.DisGeNET Gene-Disease Evi]
