# Supplementary material for: Longitudinal DNA methylation profiling of the rectal mucosa identifies cell-specific signatures of disease status, severity and clinical outcomes in ulcerative colitis cell-specific DNA methylation signatures of UC
Source: Clin Epigenetics. 2023 Mar 24;15:50. doi: 10.1186/s13148-023-01462-4 (PMC10039532; doi:10.1186/s13148-023-01462-4)
Supplement: Supplementary file 4 — Additional file 4. List of UC-specific fibroblast DNA methylation signatures and pathways. [file 13148_2023_1462_MOESM4_ESM.xlsx]

## Sheet: A. DNAm on UC
Table S4a. The Epidish CellDMC EWAS analysis between UC at diagnosis (n=211) vs controls (n=85), identified 910 CpG sites as derived from Fibroblast
	Fib.Estimate	Fib.SE	Fib.t	Fib.p	Fib.adjP	IlmnID	CHR	MAPINFO	UCSC_RefGene_Name	UCSC_RefGene_Group	Relation_to_UCSC_CpG_Island
cg00153412	-0.512216	0.0865879	-5.91556	9.49195e-09	0.0024638	cg00153412	22	43312196	PACSIN2	5'UTR
cg14042662	-0.960105	0.16351	-5.87185	1.20157e-08	0.0024638	cg14042662	2	147391928
cg21050995	1	0.196814	5.95622	7.61367e-09	0.0024638	cg21050995	5	130528961	LYRM7	Body
cg25427548	-1	0.454314	-5.87222	1.1992e-08	0.0024638	cg25427548	15	24765385
cg05239225	1	0.313142	5.59664	5.14692e-08	0.00527682	cg05239225	15	86022419	AKAP13	5'UTR
cg07637085	-1	0.362865	-5.62198	4.5114e-08	0.00527682	cg07637085	20	30148787	HM13	Body
cg10371155	-1	0.295471	-5.62502	4.44055e-08	0.00527682	cg10371155	17	37561101	MED1	3'UTR	S_Shelf
cg19200515	0.521397	0.0921086	5.66067	3.68599e-08	0.00527682	cg19200515	6	45609499
cg02950026	0.881814	0.160307	5.50078	8.43937e-08	0.007691	cg02950026	9	95371328	CENPP	Body
cg14742712	-1	0.331877	-5.43519	1.17936e-07	0.00879363	cg14742712	3	130806526	NEK11	Body
cg27139419	-1	0.295787	-5.4503	1.0921e-07	0.00879363	cg27139419	15	99212404	IGF1R	Body
cg06432889	-1	0.313242	-5.30159	2.30993e-07	0.0100416	cg06432889	10	106020685	GSTO1	Body
cg10054707	-0.905066	0.170669	-5.30305	2.29314e-07	0.0100416	cg10054707	20	5846031
cg14793586	-1	0.306365	-5.3203	2.10397e-07	0.0100416	cg14793586	11	44552195
cg15548797	-1	0.369272	-5.31649	2.14436e-07	0.0100416	cg15548797	18	45472120
cg19918700	-1	0.420496	-5.38783	1.49883e-07	0.0100416	cg19918700	6	24743575
cg23240479	1	0.213103	5.30018	2.32618e-07	0.0100416	cg23240479	11	126083901	FAM118B	5'UTR	S_Shore
cg27215768	-0.880493	0.165163	-5.33105	1.99382e-07	0.0100416	cg27215768	10	98425148	PIK3AP1	Body
cg27658249	1	0.220295	5.36817	1.65494e-07	0.0100416	cg27658249	3	72211714	LINC00870	Body
cg12666849	1	0.224956	5.26894	2.71713e-07	0.0111428	cg12666849	18	33190359
cg00288598	-1	0.230965	-5.23677	3.1861e-07	0.0111701	cg00288598	8	141555295	EIF2C2	Body	N_Shelf
cg08792700	-1	0.220753	-5.20492	3.72729e-07	0.0111701	cg08792700	9	86911279	SLC28A3	Body
cg09310125	-0.560005	0.107733	-5.1981	3.8544e-07	0.0111701	cg09310125	1	6135084	KCNAB2	Body	S_Shelf
cg09750115	-0.793998	0.152505	-5.20636	3.70095e-07	0.0111701	cg09750115	8	33418796	RNF122	Body
cg12907295	-1	0.27535	-5.20227	3.7762e-07	0.0111701	cg12907295	1	18417622
cg13704483	-1	0.20461	-5.23565	3.20368e-07	0.0111701	cg13704483	1	201115862	TMEM9	ExonBnd
cg17311132	-1	0.341185	-5.2305	3.28614e-07	0.0111701	cg17311132	12	88693546
cg20403938	1	0.195867	5.19313	3.94949e-07	0.0111701	cg20403938	12	54377457	HOXC10	TSS1500	N_Shore
cg21904340	-1	0.32418	-5.24662	3.03465e-07	0.0111701	cg21904340	1	89743574
cg13366857	-1	0.327702	-5.16256	4.58715e-07	0.0119899	cg13366857	13	92420235	GPC5	Body
cg14731462	-1	0.289337	-5.16016	4.64118e-07	0.0119899	cg14731462	10	129789429	PTPRE	5'UTR
cg22183373	1	0.311078	5.15854	4.67791e-07	0.0119899	cg22183373	4	24806777
cg17085146	-1	0.285301	-5.14397	5.02239e-07	0.0124828	cg17085146	11	100607228	ARHGAP42	Body
cg09598157	-0.786622	0.153175	-5.13544	5.2355e-07	0.0126297	cg09598157	7	158887836	VIPR2	Body	S_Shore
cg26988221	-1	0.21621	-5.11039	5.91254e-07	0.0138555	cg26988221	2	219090266	ARPC2	Body
cg26943346	-1	0.357859	-5.08912	6.55344e-07	0.0149308	cg26943346	17	13210190
cg23451228	-1	0.312866	-5.06603	7.32528e-07	0.0160541	cg23451228	8	129527284	LINC00824	Body
cg25522143	-1	0.309893	-5.06286	7.43797e-07	0.0160541	cg25522143	13	95071712
cg18840084	1	0.272792	5.05382	7.76854e-07	0.0163377	cg18840084	10	11976474	UPF2	Body
cg01493956	-1	0.423594	-4.99777	1.01579e-06	0.0166646	cg01493956	17	15801016
cg08829107	-1	0.359279	-5.02685	8.84105e-07	0.0166646	cg08829107	10	3520065	LOC105376360	Body
cg12850218	-1	0.236358	-5.00794	9.67729e-07	0.0166646	cg12850218	2	85125649
cg13020289	1	0.259449	5.00073	1.00159e-06	0.0166646	cg13020289	8	141734767	PTK2	Body
cg13117720	-1	0.272237	-5.01531	9.34264e-07	0.0166646	cg13117720	9	134273801			S_Shelf
cg15747993	-1	0.365801	-5.00631	9.75293e-07	0.0166646	cg15747993	12	16503552	MGST1	5'UTR
cg16527877	0.932653	0.186338	5.00517	9.80596e-07	0.0166646	cg16527877	1	92036018
cg20306821	0.736029	0.146849	5.01214	9.48498e-07	0.0166646	cg20306821	10	32639458			S_Shelf
cg22442352	0.681133	0.13574	5.01793	9.22632e-07	0.0166646	cg22442352	5	149227361
cg24456358	-1	0.28064	-4.99775	1.0159e-06	0.0166646	cg24456358	11	34376184	ABTB2	Body	N_Shelf
cg25664154	-1	0.246485	-5.01542	9.33768e-07	0.0166646	cg25664154	3	45706712	LIMD1	Body
cg11873617	-0.774236	0.155124	-4.99106	1.04877e-06	0.0168665	cg11873617	7	43944381	URGCP	Body	N_Shore
cg16805138	-1	0.341022	-4.98431	1.08302e-06	0.0170824	cg16805138	4	10108355	WDR1	Body
cg05262382	1	0.396952	4.97748	1.11872e-06	0.0173126	cg05262382	4	190732196			Island
cg17428065	-0.997311	0.200777	-4.96726	1.17433e-06	0.0175123	cg17428065	22	17586804	IL17RA	Body	N_Shelf
cg25908778	-1	0.328401	-4.971	1.15366e-06	0.0175123	cg25908778	10	6171931
cg21172278	-0.577419	0.116404	-4.96048	1.21266e-06	0.0177609	cg21172278	1	117637160	MIR942	TSS200
cg19623926	-0.756447	0.152622	-4.95634	1.23667e-06	0.0177949	cg19623926	6	2961752	SERPINB6	5'UTR
cg07958818	-1	0.335633	-4.94296	1.31748e-06	0.0181558	cg07958818	1	19767194	CAPZB	Body
cg14770102	-1	0.270239	-4.94125	1.32816e-06	0.0181558	cg14770102	11	58984446
cg24163668	-1	0.208256	-4.94277	1.31866e-06	0.0181558	cg24163668	18	77219495	NFATC1	Body	Island
cg10382420	-0.552914	0.112053	-4.93438	1.3719e-06	0.0184463	cg10382420	17	2450814
cg22775678	0.89074	0.180657	4.93057	1.39677e-06	0.0184777	cg22775678	1	19747379	CAPZB	Body
cg00242096	-1	0.471166	-4.91885	1.47604e-06	0.0192165	cg00242096	1	236074111
cg15073665	-1	0.419548	-4.91461	1.50577e-06	0.0192972	cg15073665	11	66659874	PC	5'UTR
cg02068351	1	0.236837	4.90736	1.558e-06	0.0193859	cg02068351	6	132832336	STX7	5'UTR	N_Shore
cg07159758	1	0.469126	4.90389	1.5836e-06	0.0193859	cg07159758	17	55474061	MSI2	Body
cg23478124	-1	0.251214	-4.90501	1.57527e-06	0.0193859	cg23478124	11	85776966	PICALM	Body	N_Shelf
cg02973823	-0.635524	0.129839	-4.8947	1.6534e-06	0.0196453	cg02973823	17	73552728	LLGL2	Body
cg03850878	-1	0.259476	-4.89291	1.66731e-06	0.0196453	cg03850878	4	77724563			S_Shore
cg07147234	0.600603	0.122788	4.89139	1.67925e-06	0.0196453	cg07147234	12	56522077	ESYT1	5'UTR	N_Shore
cg17018082	-1	0.300689	-4.88869	1.7006e-06	0.0196453	cg17018082	8	119428220	SAMD12	Body
cg03116426	-1	0.367644	-4.8723	1.83613e-06	0.0198171	cg03116426	4	14411456
cg03784170	-0.435788	0.0895131	-4.86843	1.86956e-06	0.0198171	cg03784170	17	8121849			N_Shelf
cg08653904	0.594928	0.122161	4.87005	1.85552e-06	0.0198171	cg08653904	1	8497643	RERE	Body
cg13913011	-1	0.278055	-4.86672	1.8846e-06	0.0198171	cg13913011	9	132711808	FNBP1	Body
cg15382025	-1	0.2299	-4.88368	1.74094e-06	0.0198171	cg15382025	17	55957555	CUEDC1	Body
cg16181002	-1	0.27279	-4.8766	1.7996e-06	0.0198171	cg16181002	6	161815306	PARK2	Body
cg19463199	1	0.260388	4.87673	1.79851e-06	0.0198171	cg19463199	3	197401858	MIR922	TSS1500
cg22232164	-1	0.258875	-4.86383	1.91013e-06	0.0198313	cg22232164	1	32610876	KPNA6	Body
cg12629037	-1	0.373667	-4.85883	1.95522e-06	0.0200457	cg12629037	8	60050453
cg18614684	-1	0.292198	-4.85448	1.99526e-06	0.0202037	cg18614684	10	31118918
cg15639451	-1	0.288172	-4.84858	2.05081e-06	0.0205129	cg15639451	6	46893557	ADGRF5	5'UTR
cg16616769	-1	0.21661	-4.8452	2.08329e-06	0.0205867	cg16616769	16	19727142	IQCK	TSS1500	N_Shelf
cg01481503	-1	0.238939	-4.79862	2.58528e-06	0.0220135	cg01481503	1	40515642	CAP1	5'UTR
cg02423856	-1	0.402822	-4.81194	2.43092e-06	0.0220135	cg02423856	10	33795998
cg02518564	-1	0.291593	-4.79708	2.60369e-06	0.0220135	cg02518564	15	62655107
cg04344282	-0.968168	0.201971	-4.7936	2.6458e-06	0.0220135	cg04344282	9	90060787
cg04843676	-0.225704	0.0468433	-4.81829	2.3605e-06	0.0220135	cg04843676	12	26306247
cg07218288	-1	0.261217	-4.81064	2.44549e-06	0.0220135	cg07218288	6	32813211	PSMB8	TSS1500	S_Shore
cg07763783	0.96358	0.200634	4.80267	2.53736e-06	0.0220135	cg07763783	1	208011313
cg09329178	-1	0.283052	-4.81524	2.39401e-06	0.0220135	cg09329178	6	138192206	TNFAIP3	5'UTR	S_Shelf
cg11892200	-1	0.363951	-4.79269	2.65695e-06	0.0220135	cg11892200	20	44572943	PCIF1	Body	N_Shore
cg17076443	-0.737934	0.153593	-4.80449	2.51613e-06	0.0220135	cg17076443	6	112115190	FYN	5'UTR
cg17678009	-1	0.282328	-4.79648	2.61084e-06	0.0220135	cg17678009	6	170539394
cg18686265	-0.598699	0.12492	-4.79268	2.6571e-06	0.0220135	cg18686265	6	50349112
cg19649878	-1	0.32836	-4.80116	2.55508e-06	0.0220135	cg19649878	2	228520340
cg23876292	-1	0.308615	-4.81243	2.42541e-06	0.0220135	cg23876292	18	57024517	LMAN1	Body	N_Shore
cg24498466	1	0.225222	4.81757	2.36831e-06	0.0220135	cg24498466	6	137986832	LOC102723649	Body
cg26021928	-1	0.277424	-4.81845	2.35867e-06	0.0220135	cg26021928	1	228978151
cg19173056	-1	0.278543	-4.7863	2.73637e-06	0.0223	cg19173056	2	137068818
cg22936208	1	0.257912	4.78553	2.74606e-06	0.0223	cg22936208	19	28780425
cg23225508	-1	0.322845	-4.78278	2.78108e-06	0.0223629	cg23225508	17	62500377	DDX5	Body	N_Shore
cg04476427	0.539909	0.11299	4.77839	2.8379e-06	0.0223872	cg04476427	5	60582883
cg12687449	-1	0.347301	-4.77631	2.86508e-06	0.0223872	cg12687449	14	57527544
cg14222620	-1	0.266836	-4.77389	2.89715e-06	0.0223872	cg14222620	3	169745585
cg16201273	1	0.268745	4.77173	2.92618e-06	0.0223872	cg16201273	10	80855803	ZMIZ1	5'UTR
cg26421228	-1	0.336847	-4.77012	2.94787e-06	0.0223872	cg26421228	12	124401496	DNAH10	Body
cg26518431	1	0.236371	4.77036	2.9446e-06	0.0223872	cg26518431	1	47901555	MGC12982	TSS1500	N_Shore
cg01774645	-1	0.218597	-4.76336	3.04078e-06	0.0227575	cg01774645	1	161040044	ARHGAP30	TSS1500
cg17028130	-1	0.351975	-4.75657	3.13707e-06	0.0227575	cg17028130	10	30814724
cg20494891	-1	0.23262	-4.76006	3.08718e-06	0.0227575	cg20494891	15	59642565	MYO1E	Body
cg21787323	1	0.267457	4.75995	3.0887e-06	0.0227575	cg21787323	11	85338252	TMEM126B	TSS1500	N_Shore
cg22085487	-1	0.293355	-4.75476	3.16311e-06	0.0227575	cg22085487	12	56293084
cg22321764	-0.966653	0.203284	-4.75518	3.1571e-06	0.0227575	cg22321764	14	62164219	HIF1A	TSS200	S_Shore
cg14114018	1	0.223651	4.75139	3.21245e-06	0.0229115	cg14114018	14	73022502	RGS6	Body
cg01233922	1	0.250396	4.74806	3.2617e-06	0.0230622	cg01233922	7	127693937	SND1	Body
cg18871648	-0.731711	0.154185	-4.74567	3.29763e-06	0.023117	cg18871648	14	74227431	ELMSAN1	TSS1500	S_Shore
cg00460091	-1	0.285108	-4.70768	3.9217e-06	0.0231226	cg00460091	11	62239257	AHNAK	Body
cg01094309	-1	0.268791	-4.71192	3.84687e-06	0.0231226	cg01094309	6	166901854	RPS6KA2	Body
cg01785398	-1	0.362989	-4.70678	3.9378e-06	0.0231226	cg01785398	11	93926690
cg01880148	-1	0.283595	-4.73622	3.44333e-06	0.0231226	cg01880148	18	56355280	MALT1	Body
cg02302956	-1	0.253446	-4.72646	3.60012e-06	0.0231226	cg02302956	6	11713286
cg03917481	-1	0.267278	-4.71158	3.85279e-06	0.0231226	cg03917481	11	80153592
cg05704833	-1	0.293655	-4.70471	3.97503e-06	0.0231226	cg05704833	22	19874827	TXNRD2	Body
cg10048578	-1	0.304663	-4.71686	3.76124e-06	0.0231226	cg10048578	10	104533174	WBP1L	Body
cg11900309	-1	0.326306	-4.73279	3.49766e-06	0.0231226	cg11900309	6	114738581
cg12329423	-1	0.344496	-4.73736	3.42531e-06	0.0231226	cg12329423	4	7628455	SORCS2	Body
cg12617712	-0.567896	0.11986	-4.73799	3.41548e-06	0.0231226	cg12617712	8	29615666	LOC101929450	Body
cg13179330	-0.709769	0.150344	-4.72096	3.69163e-06	0.0231226	cg13179330	2	54756247	RPL23AP32	TSS200
cg14659564	-1	0.264519	-4.72186	3.67659e-06	0.0231226	cg14659564	12	100795434	SLC17A8	Body
cg15209896	-1	0.377892	-4.72555	3.61513e-06	0.0231226	cg15209896	1	24736165	STPG1	5'UTR	N_Shelf
cg16791250	0.378582	0.0803403	4.71224	3.84128e-06	0.0231226	cg16791250	12	54377869	HOXC10	TSS1500	N_Shore
cg21133725	-1	0.468063	-4.72224	3.67013e-06	0.0231226	cg21133725	10	123178033
cg21585138	-0.56848	0.120064	-4.7348	3.46574e-06	0.0231226	cg21585138	3	50645106	CISH	Body	N_Shelf
cg22149419	-1	0.37573	-4.72189	3.67598e-06	0.0231226	cg22149419	17	27253138	PHF12	Body
cg23638096	-1	0.249119	-4.73517	3.45983e-06	0.0231226	cg23638096	11	119249892	USP2	5'UTR	N_Shelf
cg23912233	1	0.292876	4.72023	3.70393e-06	0.0231226	cg23912233	6	91007229	BACH2	TSS1500	S_Shore
cg24185736	-1	0.388368	-4.70682	3.93707e-06	0.0231226	cg24185736	1	224020061	TP53BP2	Body
cg26231070	1	0.227425	4.72604	3.60717e-06	0.0231226	cg26231070	1	46330345	MAST2	Body
cg27130197	-1	0.293079	-4.71884	3.7275e-06	0.0231226	cg27130197	8	29028955	KIF13B	Body
cg27362998	-1	0.259465	-4.70484	3.97268e-06	0.0231226	cg27362998	10	73376966	CDH23	ExonBnd
cg12792264	-1	0.42591	-4.6902	4.24574e-06	0.0243519	cg12792264	1	183971636	GLT25D2	Body
cg25138076	0.851783	0.181586	4.6908	4.23415e-06	0.0243519	cg25138076	6	149766127
cg03123170	-0.390184	0.0832303	-4.688	4.28839e-06	0.0244257	cg03123170	10	134098890	STK32C	Body	S_Shelf
cg07109727	1	0.221292	4.68269	4.39267e-06	0.0246769	cg07109727	9	20382623	MLLT3	Body
cg21211413	-1	0.317367	-4.68405	4.36579e-06	0.0246769	cg21211413	15	89348748	ACAN	5'UTR	S_Shore
cg00714309	1	0.233619	4.6679	4.69679e-06	0.0246917	cg00714309	1	52422674	RAB3B	Body
cg00849148	-0.705127	0.151069	-4.66758	4.70356e-06	0.0246917	cg00849148	4	186951273
cg02699337	0.548473	0.117616	4.66327	4.79604e-06	0.0246917	cg02699337	16	29312066
cg02700491	1	0.313441	4.67534	4.54136e-06	0.0246917	cg02700491	15	94841112	MCTP2	TSS1500
cg06905789	-0.976933	0.2096	-4.66093	4.84687e-06	0.0246917	cg06905789	14	99715200	BCL11B	Body	S_Shore
cg08820634	-1	0.38212	-4.6625	4.81255e-06	0.0246917	cg08820634	11	134248994	B3GAT1	3'UTR
cg13309174	-0.527714	0.113217	-4.66109	4.84343e-06	0.0246917	cg13309174	11	61102045	DAK	5'UTR	S_Shore
cg14331169	1	0.261165	4.67198	4.6109e-06	0.0246917	cg14331169	9	97591831	C9orf3	Body
cg14705439	-1	0.265219	-4.67059	4.63993e-06	0.0246917	cg14705439	5	90263475	ADGRV1	Body
cg15848553	-0.846222	0.181331	-4.66672	4.72178e-06	0.0246917	cg15848553	10	126390998	FAM53B	Body
cg16971889	0.645626	0.137988	4.67885	4.46971e-06	0.0246917	cg16971889	20	5584138	RP5-1022P6.2	Body
cg17142134	-0.512534	0.109494	-4.68095	4.42751e-06	0.0246917	cg17142134	3	170744641	SLC2A2	5'UTR	N_Shore
cg21271071	-1	0.258427	-4.66468	4.76554e-06	0.0246917	cg21271071	7	139576022	TBXAS1	Body
cg22548112	-1	0.227729	-4.67661	4.51524e-06	0.0246917	cg22548112	2	225010806
cg23239846	-1	0.391772	-4.66397	4.78088e-06	0.0246917	cg23239846	17	29412769
cg13585930	-1	0.444873	-4.65908	4.88757e-06	0.0247453	cg13585930	10	72027357	NPFFR1	TSS1500
cg01332959	-0.459079	0.0987251	-4.65007	5.0901e-06	0.0250566	cg01332959	5	138719470	SLC23A1	TSS1500
cg01659257	-1	0.29064	-4.65107	5.06712e-06	0.0250566	cg01659257	5	119629620
cg04067002	-1	0.264198	-4.64956	5.1018e-06	0.0250566	cg04067002	1	87744976
cg15963866	-0.625281	0.134391	-4.65269	5.03039e-06	0.0250566	cg15963866	18	57572385
cg22898145	1	0.27644	4.65162	5.05472e-06	0.0250566	cg22898145	2	162096490			S_Shore
cg04570362	1	0.222338	4.64793	5.1394e-06	0.025091	cg04570362	1	9871402	CLSTN1	Body
cg00118808	1	0.284342	4.64121	5.29708e-06	0.0252296	cg00118808	9	132097931			N_Shore
cg05601201	-1	0.366567	-4.63793	5.37598e-06	0.0252296	cg05601201	6	108956898	FOXO3	Body
cg09129370	-0.995045	0.214459	-4.63979	5.3311e-06	0.0252296	cg09129370	7	137858605
cg11376583	-1	0.229438	-4.63783	5.37829e-06	0.0252296	cg11376583	1	205173352	DSTYK	Body
cg14127663	-1	0.364202	-4.64057	5.31243e-06	0.0252296	cg14127663	16	87173259
cg21874193	0.50079	0.10795	4.63907	5.34839e-06	0.0252296	cg21874193	12	11174898	TAS2R19	1stExon
cg21885317	1	0.247264	4.63763	5.3831e-06	0.0252296	cg21885317	8	124248094	C8orf76	Body
cg07292014	-1	0.372244	-4.63456	5.45789e-06	0.0253439	cg07292014	2	208907014
cg21110034	-1	0.375332	-4.6341	5.4693e-06	0.0253439	cg21110034	5	130752683
cg26902581	-1	0.236006	-4.63277	5.50205e-06	0.0253524	cg26902581	2	173360990	ITGA6	Body
cg26699890	-1	0.313335	-4.62885	5.59974e-06	0.0256584	cg26699890	20	51694290	TSHZ2	Body
cg07037097	1	0.307479	4.62635	5.66277e-06	0.0256929	cg07037097	3	27320820	NEK10	Body
cg11235594	-1	0.437057	-4.62546	5.68553e-06	0.0256929	cg11235594	2	110907413	NPHP1	Body
cg26267700	-0.492903	0.106577	-4.62484	5.70124e-06	0.0256929	cg26267700	6	43461898	TJAP1	5'UTR
cg03249011	-1	0.330263	-4.61713	5.90196e-06	0.0262057	cg03249011	11	65195995
cg05630192	-0.660131	0.142912	-4.61914	5.84899e-06	0.0262057	cg05630192	7	100877583	CLDN15	Body	S_Shore
cg13263778	-0.390282	0.0845353	-4.61679	5.91088e-06	0.0262057	cg13263778	6	34208802	HMGA1	Body	S_Shelf
cg01379867	-0.942521	0.204494	-4.60903	6.1197e-06	0.0264175	cg01379867	22	47464325	TBC1D22A	Body
cg09021980	-0.525112	0.113911	-4.60985	6.09724e-06	0.0264175	cg09021980	10	70980199	HKDC1	1stExon
cg13888582	-1	0.376124	-4.60976	6.09978e-06	0.0264175	cg13888582	5	79812943	FAM151B	Body
cg14408642	-1	0.28404	-4.61214	6.03509e-06	0.0264175	cg14408642	22	19997351	ARVCF	5'UTR
cg14566798	-1	0.270441	-4.61365	5.99457e-06	0.0264175	cg14566798	20	20186234	CFAP61	Body
cg04896706	-1	0.220347	-4.60154	6.32823e-06	0.0270331	cg04896706	11	59324587			N_Shelf
cg23037321	-1	0.319623	-4.60205	6.31373e-06	0.0270331	cg23037321	1	181003203	MR1	1stExon
cg00155777	-1	0.276615	-4.59435	6.53467e-06	0.0273594	cg00155777	9	89737999
cg00373020	-0.518755	0.113081	-4.58747	6.73819e-06	0.0273594	cg00373020	1	21041521	KIF17	Body	N_Shelf
cg01176151	-1	0.352517	-4.59283	6.57919e-06	0.0273594	cg01176151	7	93707304
cg09098545	-1	0.295512	-4.58759	6.73474e-06	0.0273594	cg09098545	4	97914176
cg11864477	-0.926991	0.202057	-4.58777	6.72922e-06	0.0273594	cg11864477	1	184130680
cg14462124	-0.929519	0.202453	-4.59129	6.62457e-06	0.0273594	cg14462124	2	197031748	STK17B	5'UTR	N_Shelf
cg15273860	-1	0.248159	-4.59184	6.60823e-06	0.0273594	cg15273860	9	130789692
cg22357390	-1	0.260799	-4.59753	6.44259e-06	0.0273594	cg22357390	12	11871736	ETV6	Body
cg22477045	0.447301	0.0974367	4.59069	6.64223e-06	0.0273594	cg22477045	20	21105832	KIZ	TSS1500	N_Shore
cg26936111	-1	0.294188	-4.59357	6.55738e-06	0.0273594	cg26936111	7	155989395
cg14348741	0.521498	0.113787	4.58311	6.87052e-06	0.0277593	cg14348741	9	139880223			Island
cg25077243	-1	0.40037	-4.58064	6.9465e-06	0.0279287	cg25077243	5	41809304	OXCT1	Body
cg14481502	-1	0.299993	-4.57825	7.02056e-06	0.0280888	cg14481502	18	51787171
cg00954025	-0.375823	0.082162	-4.57417	7.14912e-06	0.0281146	cg00954025	2	219094205	ARPC2	Body
cg13381410	-0.912839	0.199525	-4.57505	7.12124e-06	0.0281146	cg13381410	10	22771247
cg15083930	-1	0.390717	-4.5737	7.16412e-06	0.0281146	cg15083930	11	21163737	NELL1	Body
cg17356268	-1	0.294012	-4.576	7.09129e-06	0.0281146	cg17356268	8	105360676	DCSTAMP	5'UTR
cg23791718	1	0.262624	4.56991	7.28579e-06	0.0284559	cg23791718	8	60034928			S_Shelf
cg04470054	-1	0.446139	-4.56592	7.41618e-06	0.0286919	cg04470054	17	78830472	RPTOR	Body	N_Shore
cg17201343	-1	0.270379	-4.56633	7.40271e-06	0.0286919	cg17201343	9	109655439	ZNF462	5'UTR
cg24896703	-1	0.250402	-4.56353	7.49537e-06	0.0287273	cg24896703	5	150575512	CCDC69	Body
cg26050840	-1	0.330822	-4.56391	7.48253e-06	0.0287273	cg26050840	12	24264728	SOX5	5'UTR
cg11488214	-0.580495	0.127251	-4.56182	7.55237e-06	0.0288111	cg11488214	3	47974092	MAP4	Body
cg01745607	-1	0.333878	-4.55501	7.78398e-06	0.029286	cg01745607	X	54207850	FAM120C	Body	N_Shore
cg11575770	-1	0.26294	-4.55537	7.77151e-06	0.029286	cg11575770	6	143867057
cg15923101	-1	0.349697	-4.55569	7.76065e-06	0.029286	cg15923101	X	39486229
cg02838262	-1	0.237432	-4.54995	7.96048e-06	0.0293046	cg02838262	16	28014509	GSG1L	Body
cg08553585	-0.413407	0.0908781	-4.54903	7.99299e-06	0.0293046	cg08553585	1	234791553	LOC101927787	Body
cg09803743	-0.555096	0.121951	-4.55179	7.8957e-06	0.0293046	cg09803743	9	97428867
cg20908178	-0.365889	0.0804375	-4.54874	8.00328e-06	0.0293046	cg20908178	3	193714080
cg21982246	1	0.303826	4.55091	7.92655e-06	0.0293046	cg21982246	15	42221571	EHD4	Body
cg22540384	-1	0.242156	-4.54893	7.99648e-06	0.0293046	cg22540384	14	67993985
cg11155434	-1	0.233841	-4.54698	8.06593e-06	0.0294027	cg11155434	11	128358527	ETS1	Body
cg17373374	-1	0.240717	-4.54486	8.14191e-06	0.0295483	cg17373374	4	110090515	COL25A1	Body
cg14213845	-1	0.299582	-4.54221	8.23787e-06	0.0297649	cg14213845	1	237554525	RYR2	Body
cg26074025	-0.681933	0.150227	-4.53935	8.3426e-06	0.0300111	cg26074025	14	89467057
cg01191449	-0.854815	0.188424	-4.53665	8.4427e-06	0.0301699	cg01191449	14	77300471	LRRC74A	Body
cg02976323	1	0.233654	4.53618	8.46032e-06	0.0301699	cg02976323	7	140156225	MKRN1	Body
cg12379766	-0.429689	0.0947589	-4.53455	8.52146e-06	0.0302564	cg12379766	12	51568049	TFCP2	TSS1500	S_Shore
cg00446900	-0.810151	0.179055	-4.5246	8.90412e-06	0.0305035	cg00446900	10	129717806	PTPRE	5'UTR
cg02301741	-1	0.296073	-4.51971	9.09777e-06	0.0305035	cg02301741	7	80593517
cg03199243	-1	0.288923	-4.52239	8.99123e-06	0.0305035	cg03199243	10	64539441
cg04029645	-0.952478	0.210957	-4.51503	9.28729e-06	0.0305035	cg04029645	16	82665755	CDH13	Body	S_Shelf
cg04690998	-1	0.26329	-4.51399	9.3299e-06	0.0305035	cg04690998	7	2339777	SNX8	Body
cg06673170	1	0.224406	4.51924	9.117e-06	0.0305035	cg06673170	15	101818315	VIMP	TSS1500	S_Shore
cg07039130	-1	0.308531	-4.50894	9.5394e-06	0.0305035	cg07039130	10	134859973			N_Shore
cg07913153	0.971686	0.215056	4.51828	9.15531e-06	0.0305035	cg07913153	1	236680761	LGALS8	TSS1500
cg08199953	0.881229	0.195268	4.51292	9.37401e-06	0.0305035	cg08199953	16	51183473	SALL1	Body	N_Shore
cg11025437	-1	0.313032	-4.52423	8.91859e-06	0.0305035	cg11025437	11	80039774
cg11519930	-1	0.297247	-4.52897	8.73406e-06	0.0305035	cg11519930	1	44977246	RNF220	Body
cg11552057	1	0.225777	4.51569	9.26053e-06	0.0305035	cg11552057	16	81972194	PLCG2	Body
cg11953335	-1	0.295056	-4.5204	9.07031e-06	0.0305035	cg11953335	4	141037812	MAML3	Body
cg12384562	-1	0.26038	-4.50892	9.54038e-06	0.0305035	cg12384562	2	205707683	PARD3B	Body
cg12696536	-0.731804	0.162033	-4.5164	9.2316e-06	0.0305035	cg12696536	2	10446128	HPCAL1	5'UTR	S_Shore
cg14269813	-1	0.613723	-4.5181	9.16286e-06	0.0305035	cg14269813	9	3899055	GLIS3	Body
cg14799482	-1	0.285916	-4.52359	8.94358e-06	0.0305035	cg14799482	1	90135931	LRRC8C	5'UTR
cg15502231	-0.962508	0.213487	-4.5085	9.55803e-06	0.0305035	cg15502231	7	107235907	BCAP29	Body
cg16598508	1	0.344013	4.51368	9.34291e-06	0.0305035	cg16598508	16	88228364
cg20706070	-1	0.275369	-4.50867	9.55088e-06	0.0305035	cg20706070	6	112035786	FYN	Body
cg21266502	0.577561	0.127617	4.52574	8.85917e-06	0.0305035	cg21266502	4	155663225			N_Shore
cg21312542	-0.130474	0.028859	-4.52108	9.04314e-06	0.0305035	cg21312542	10	93661706
cg21392322	-0.736178	0.163071	-4.51447	9.3102e-06	0.0305035	cg21392322	12	46038513
cg23004369	-0.931818	0.205809	-4.52759	8.78746e-06	0.0305035	cg23004369	3	135518935
cg23902113	-1	0.236036	-4.51101	9.45323e-06	0.0305035	cg23902113	10	44757323
cg27484349	1	0.307237	4.52189	9.01082e-06	0.0305035	cg27484349	10	114583195	LOC103344931	TSS200
cg01060950	-1	0.390506	-4.50472	9.71825e-06	0.0305756	cg01060950	20	49178355	PTPN1	5'UTR
cg01749779	-1	0.368519	-4.50494	9.7089e-06	0.0305756	cg01749779	3	192675418
cg10059519	-0.726847	0.161345	-4.50494	9.70896e-06	0.0305756	cg10059519	2	85565777
cg11996428	0.6651	0.147654	4.50445	9.72972e-06	0.0305756	cg11996428	9	135466211			Island
cg16496782	-0.814902	0.181003	-4.50215	9.82867e-06	0.0307686	cg16496782	7	81233696	LOC100128317	Body
cg08373003	0.494588	0.109898	4.50042	9.90343e-06	0.0308848	cg08373003	5	134367099	PITX1	Body	Island
cg24991825	-1	0.251252	-4.49869	9.97889e-06	0.0310023	cg24991825	7	20210470	MACC1	5'UTR
cg18680920	-0.945376	0.210206	-4.49738	1.00363e-05	0.0310629	cg18680920	17	48764635	ABCC3	Body
cg17316030	1	0.29271	4.49169	1.029e-05	0.0317285	cg17316030	14	64430230	SYNE2	Body
cg05800339	-0.588269	0.130999	-4.49062	1.03384e-05	0.0317582	cg05800339	16	75142026	ZNRF1	3'UTR
cg11194108	-0.324978	0.0724244	-4.48713	1.04977e-05	0.0317717	cg11194108	1	215177428	KCNK2	TSS1500
cg14048034	-0.43051	0.0959281	-4.48784	1.0465e-05	0.0317717	cg14048034	20	39798584	PLCG1	Body
cg19376851	0.499624	0.111289	4.48943	1.03924e-05	0.0317717	cg19376851	2	200334137	FLJ32063	Body	Island
cg26401690	-1	0.397773	-4.48796	1.04597e-05	0.0317717	cg26401690	6	79328988
cg14051567	-1	0.305981	-4.48336	1.06726e-05	0.0319598	cg14051567	4	96089109	UNC5C	3'UTR
cg14302973	-1	0.277752	-4.48244	1.07157e-05	0.0319598	cg14302973	8	10283221	MSRA	Body
cg18349637	1	0.278691	4.48301	1.06888e-05	0.0319598	cg18349637	9	88661458	GOLM1	Body
cg26859083	-1	0.311899	-4.48264	1.07061e-05	0.0319598	cg26859083	3	55002054	LRTM1	TSS1500
cg07866131	-0.401856	0.0897069	-4.47966	1.08469e-05	0.0320019	cg07866131	15	41850280	TYRO3	TSS1500	N_Shore
cg09569224	-1	0.352915	-4.47997	1.08319e-05	0.0320019	cg09569224	9	108026834	SLC44A1	Body
cg22484209	-1	0.333303	-4.48021	1.08204e-05	0.0320019	cg22484209	5	64499810	ADAMTS6	Body
cg02100294	-1	0.291317	-4.47532	1.10545e-05	0.0322171	cg02100294	9	17631795	SH3GL2	Body
cg03078363	0.700691	0.156697	4.47163	1.1234e-05	0.0322171	cg03078363	12	54408664			Island
cg08266852	-1	0.284816	-4.47512	1.10641e-05	0.0322171	cg08266852	2	181923138	UBE2E3	Body
cg10642599	0.814194	0.181966	4.47442	1.10982e-05	0.0322171	cg10642599	10	74014931
cg16747463	-1	0.251934	-4.47729	1.09595e-05	0.0322171	cg16747463	21	41632420	DSCAM	Body
cg20431273	-1	0.281575	-4.47314	1.11602e-05	0.0322171	cg20431273	5	138749919	DNAJC18	Body
cg25770193	0.247515	0.0553523	4.47163	1.12341e-05	0.0322171	cg25770193	7	20831318			S_Shore
cg26479099	0.513715	0.114843	4.47318	1.11585e-05	0.0322171	cg26479099	10	90712948	ACTA2	TSS1500
cg00889599	0.749595	0.16772	4.46933	1.13476e-05	0.0324293	cg00889599	10	21810105	C10orf140	5'UTR	S_Shelf
cg00508257	-0.461569	0.103337	-4.46662	1.14826e-05	0.0325412	cg00508257	5	95139234
cg24060551	0.948454	0.212402	4.46537	1.15455e-05	0.0325412	cg24060551	19	13125988	NFIX	Body	S_Shore
cg26217974	0.998216	0.223504	4.4662	1.15037e-05	0.0325412	cg26217974	2	42850466	MTA3	Body
cg27093944	-1	0.300026	-4.46563	1.15325e-05	0.0325412	cg27093944	2	242908218
cg11810802	1	0.226396	4.46375	1.16275e-05	0.0326602	cg11810802	5	78467607
cg03483654	-0.467074	0.104782	-4.45757	1.1945e-05	0.0329228	cg03483654	11	61102074	DAK	5'UTR	S_Shore
cg04144585	-1	0.326306	-4.45725	1.19618e-05	0.0329228	cg04144585	1	83809417
cg06177306	-0.668878	0.150062	-4.45734	1.19571e-05	0.0329228	cg06177306	2	133927261	NCKAP5	Body
cg08417022	-1	0.303248	-4.46076	1.17801e-05	0.0329228	cg08417022	21	44056957
cg14071599	-0.685234	0.153687	-4.45865	1.1889e-05	0.0329228	cg14071599	3	115770708	LSAMP	Body
cg19980365	1	0.240022	4.45894	1.1874e-05	0.0329228	cg19980365	8	37265087	LINC01605	Body
cg04677756	-0.563736	0.126554	-4.4545	1.21056e-05	0.0332071	cg04677756	4	184685040
cg13937163	-1	0.318019	-4.45309	1.21805e-05	0.0333011	cg13937163	6	112356900
cg08376583	1	0.305685	4.45217	1.22291e-05	0.0333162	cg08376583	6	32222492
cg19610003	-1	0.264753	-4.45146	1.22673e-05	0.0333162	cg19610003	8	122724332
cg04161776	-0.415932	0.0934801	-4.44942	1.23764e-05	0.0335018	cg04161776	6	38314787	BTBD9	Body
cg01674530	1	0.272442	4.44668	1.25248e-05	0.0335241	cg01674530	2	36805906	FEZ2	Body
cg05757907	1	0.250568	4.44721	1.24959e-05	0.0335241	cg05757907	11	114312777	REXO2	Body	S_Shelf
cg13273186	-1	0.267539	-4.44589	1.25681e-05	0.0335241	cg13273186	6	16439367	ATXN1	5'UTR
cg21385662	-1	0.280481	-4.44671	1.25233e-05	0.0335241	cg21385662	14	101310696	MEG3	Body
cg22890605	-1	0.239268	-4.4455	1.2589e-05	0.0335241	cg22890605	22	46858819	CELSR1	Body	N_Shore
cg00506124	-1	0.226062	-4.43823	1.29934e-05	0.0335479	cg00506124	4	1792355			N_Shelf
cg00566961	-1	0.291441	-4.42836	1.35617e-05	0.0335479	cg00566961	5	119488431
cg01076217	1	0.352106	4.42854	1.35512e-05	0.0335479	cg01076217	6	137364811	IL20RA	Body	N_Shore
cg01627750	-0.50121	0.113196	-4.42779	1.35957e-05	0.0335479	cg01627750	5	139228242	NRG2	Body	Island
cg02991901	0.889988	0.200942	4.42909	1.35192e-05	0.0335479	cg02991901	3	31269031
cg03116755	-0.898474	0.202895	-4.42827	1.3567e-05	0.0335479	cg03116755	3	15598133
cg06256735	-1	0.287237	-4.42665	1.36625e-05	0.0335479	cg06256735	12	8815894	MFAP5	TSS1500
cg07827395	-1	0.359251	-4.42887	1.35318e-05	0.0335479	cg07827395	7	6323913
cg08825225	-0.63426	0.143376	-4.42374	1.38363e-05	0.0335479	cg08825225	11	128586960	FLI1	Body
cg08921133	-1	0.299119	-4.432	1.33492e-05	0.0335479	cg08921133	4	189294490
cg10111816	-1	0.311836	-4.43635	1.31001e-05	0.0335479	cg10111816	16	22384715	CDR2	Body	N_Shore
cg10834330	-1	0.295007	-4.42372	1.38371e-05	0.0335479	cg10834330	2	26800167	C2orf70	Body
cg11775215	0.898445	0.203067	4.42439	1.37975e-05	0.0335479	cg11775215	15	64264785	DAPK2	Body
cg11941971	-1	0.289168	-4.43384	1.32431e-05	0.0335479	cg11941971	5	9055408	MIR4636	TSS1500
cg12413242	-0.995669	0.224422	-4.4366	1.30858e-05	0.0335479	cg12413242	12	2292890	CACNA1C	Body
cg13229664	-0.920034	0.207962	-4.42406	1.3817e-05	0.0335479	cg13229664	3	123402289	MYLK	Body
cg14206674	-0.561465	0.126643	-4.43346	1.32653e-05	0.0335479	cg14206674	17	31206385			S_Shelf
cg14632735	-1	0.237909	-4.42578	1.37141e-05	0.0335479	cg14632735	17	76661660
cg15613292	-0.414301	0.0934594	-4.43295	1.32947e-05	0.0335479	cg15613292	2	232481541			S_Shore
cg15645287	-1	0.234615	-4.43092	1.34122e-05	0.0335479	cg15645287	10	34569552	PARD3	Body
cg16335529	-0.486055	0.109809	-4.42636	1.36798e-05	0.0335479	cg16335529	10	101458568	ENTPD7	Body
cg16462011	0.256984	0.0580881	4.42404	1.38183e-05	0.0335479	cg16462011	1	17446144	PADI2	TSS200	S_Shore
cg17889882	1	0.246381	4.42684	1.36516e-05	0.0335479	cg17889882	16	22029124	C16orf52	Body
cg18972123	-1	0.25473	-4.42555	1.37282e-05	0.0335479	cg18972123	10	54532059	MBL2	TSS1500
cg20880499	-0.958942	0.215965	-4.44027	1.28788e-05	0.0335479	cg20880499	6	32815091	TAP1	Body	S_Shelf
cg20880520	-0.756114	0.170126	-4.44443	1.26479e-05	0.0335479	cg20880520	6	111497823	SLC16A10	Body
cg21864152	-1	0.339628	-4.43764	1.30268e-05	0.0335479	cg21864152	8	129552804	LINC00824	Body
cg23592288	-1	0.229002	-4.43457	1.32015e-05	0.0335479	cg23592288	2	224761669	WDFY1	Body
cg25907642	1	0.266013	4.42887	1.35322e-05	0.0335479	cg25907642	5	78260853	ARSB	Body
cg27220062	-1	0.288676	-4.42568	1.37205e-05	0.0335479	cg27220062	15	38848671	RASGRP1	Body
cg27664390	0.457429	0.103415	4.42324	1.3866e-05	0.0335479	cg27664390	15	59171928	SLTM	3'UTR
cg02181920	-1	0.378086	-4.42117	1.39907e-05	0.0335684	cg02181920	6	32820029	TAP1	Body	N_Shore
cg02821073	-0.582988	0.13191	-4.41959	1.40871e-05	0.0335684	cg02821073	3	71049028	FOXP1	Body
cg05006960	1	0.289056	4.42094	1.40049e-05	0.0335684	cg05006960	6	20154331	MBOAT1	Body
cg07209388	0.484192	0.109561	4.4194	1.40984e-05	0.0335684	cg07209388	9	136451326			S_Shore
cg11231852	-1	0.282017	-4.41774	1.42005e-05	0.0335684	cg11231852	10	131816478			S_Shelf
cg12956443	-0.309148	0.0699792	-4.41771	1.42019e-05	0.0335684	cg12956443	5	133167557
cg14821245	-1	0.275918	-4.41988	1.40695e-05	0.0335684	cg14821245	2	80253010	CTNNA2	Body
cg25042789	-1	0.396216	-4.41808	1.41793e-05	0.0335684	cg25042789	6	32819964	TAP1	Body	N_Shore
cg11189432	-1	0.340892	-4.41667	1.42658e-05	0.0336226	cg11189432	3	139938974	CLSTN2	Body
cg00902153	-1	0.306994	-4.4157	1.4326e-05	0.0336307	cg00902153	3	188506715	LPP	Body
cg21155100	-0.544824	0.123395	-4.41529	1.43512e-05	0.0336307	cg21155100	5	56147662	MAP3K1	Body
cg08816602	-1	0.28957	-4.41416	1.4422e-05	0.0337003	cg08816602	9	72783091	MAMDC2-AS1	Body
cg07092212	-0.974905	0.22097	-4.41194	1.45612e-05	0.0337371	cg07092212	11	46382544	DGKZ	Body
cg12256630	-1	0.421964	-4.41284	1.45044e-05	0.0337371	cg12256630	16	57027256			S_Shelf
cg24276672	1	0.256766	4.41214	1.45484e-05	0.0337371	cg24276672	5	94878980	TTC37	Body
cg24213248	-1	0.260339	-4.41078	1.46342e-05	0.0338107	cg24213248	2	236845381	AGAP1	Body
cg18408264	-1	0.356999	-4.40828	1.47932e-05	0.0340361	cg18408264	1	12494280	VPS13D	Body
cg25254263	1	0.26214	4.40794	1.48147e-05	0.0340361	cg25254263	12	92479585	C12orf79	Body
cg00666746	0.657136	0.149642	4.39137	1.59118e-05	0.0342029	cg00666746	19	15217781	SYDE1	TSS1500	N_Shore
cg01752257	-1	0.439166	-4.38955	1.60372e-05	0.0342029	cg01752257	15	34531718	SLC12A6	Body
cg01825295	0.729733	0.166014	4.39561	1.5624e-05	0.0342029	cg01825295	3	147131617	ZIC1	3'UTR	S_Shore
cg05772331	-0.88765	0.202203	-4.3899	1.60132e-05	0.0342029	cg05772331	8	37789035
cg06035001	1	0.253671	4.39561	1.56243e-05	0.0342029	cg06035001	16	70424854	ST3GAL2	Body
cg06389399	-0.835205	0.190266	-4.38968	1.60285e-05	0.0342029	cg06389399	3	192554068	MB21D2	Body
cg06441265	0.708456	0.161373	4.39019	1.59931e-05	0.0342029	cg06441265	12	32418192	BICD1	Body
cg06554340	-0.268897	0.0611231	-4.39927	1.53799e-05	0.0342029	cg06554340	2	196520121	SLC39A10	TSS1500	N_Shore
cg06702880	0.279063	0.0635867	4.38869	1.60967e-05	0.0342029	cg06702880	4	155663094			N_Shore
cg09596131	-1	0.262234	-4.39813	1.54557e-05	0.0342029	cg09596131	2	19986567
cg10158707	-1	0.489588	-4.39664	1.5555e-05	0.0342029	cg10158707	5	116102379
cg11039804	-1	0.39656	-4.3975	1.54976e-05	0.0342029	cg11039804	6	70841516	COL19A1	Body
cg11085226	0.589489	0.134237	4.39139	1.59107e-05	0.0342029	cg11085226	16	81714957	CMIP	Body	S_Shelf
cg13157799	-0.999819	0.227813	-4.38877	1.6091e-05	0.0342029	cg13157799	4	149191991	NR3C2	Body
cg13550855	-1	0.325232	-4.39493	1.56702e-05	0.0342029	cg13550855	11	29151417
cg14732488	-1	0.342664	-4.3899	1.60133e-05	0.0342029	cg14732488	19	43753677	LOC284344	TSS1500
cg15926084	-1	0.295555	-4.3995	1.53645e-05	0.0342029	cg15926084	7	47886309	PKD1L1	Body
cg16181467	-1	0.231874	-4.40384	1.50793e-05	0.0342029	cg16181467	11	36084541	LDLRAD3	5'UTR
cg17128539	-1	0.433395	-4.39876	1.54132e-05	0.0342029	cg17128539	9	107815593
cg17930099	0.399025	0.0909019	4.38962	1.60324e-05	0.0342029	cg17930099	13	113655950	MCF2L	TSS200	N_Shore
cg18214894	-0.877743	0.199873	-4.3915	1.59035e-05	0.0342029	cg18214894	13	78095500
cg18331249	-0.801856	0.18255	-4.39254	1.58323e-05	0.0342029	cg18331249	8	98862165	LAPTM4B	Body
cg19312085	-1	0.29056	-4.39346	1.57699e-05	0.0342029	cg19312085	1	247553836
cg20261583	-1	0.247044	-4.39704	1.55278e-05	0.0342029	cg20261583	11	36541744
cg20378055	1	0.298424	4.39743	1.5502e-05	0.0342029	cg20378055	10	86184730	CCSER2	TSS1500
cg24241291	-1	0.278358	-4.40499	1.50049e-05	0.0342029	cg24241291	4	113614967
cg25969107	-1	0.273397	-4.40069	1.52855e-05	0.0342029	cg25969107	15	95128247
cg26584337	0.465756	0.106118	4.38904	1.60728e-05	0.0342029	cg26584337	5	139128295			S_Shore
cg27597476	-1	0.228847	-4.40544	1.49752e-05	0.0342029	cg27597476	17	78464421
cg04426977	-0.592385	0.135136	-4.38363	1.6451e-05	0.0348242	cg04426977	10	14575365	FAM107B	Body
cg20408505	-1	0.353178	-4.38331	1.6474e-05	0.0348242	cg20408505	6	29911494	HLA-A	Body	S_Shore
cg10683527	-1	0.255341	-4.38148	1.66035e-05	0.0350079	cg10683527	4	178230606	NEIL3	TSS1500	N_Shore
cg11859216	-1	0.29512	-4.38015	1.66988e-05	0.0351184	cg11859216	8	68328632
cg02725123	-1	0.276974	-4.37524	1.70548e-05	0.0355442	cg02725123	3	32619278
cg10952765	-1	0.335389	-4.3763	1.69776e-05	0.0355442	cg10952765	10	82841950
cg15456603	1	0.229927	4.37497	1.70746e-05	0.0355442	cg15456603	1	204389417
cg15551482	-1	0.319004	-4.37498	1.7074e-05	0.0355442	cg15551482	7	155062803
cg10249988	0.982082	0.224623	4.37213	1.72841e-05	0.0358892	cg10249988	12	46505254
cg03584265	-1	0.363557	-4.37019	1.74287e-05	0.0360981	cg03584265	18	73921740
cg14043253	-1	0.300579	-4.36706	1.76644e-05	0.03638	cg14043253	8	81830961
cg17261932	0.731886	0.167592	4.36706	1.76643e-05	0.03638	cg17261932	7	5468681			Island
cg22554456	-0.96692	0.221435	-4.36662	1.76979e-05	0.03638	cg22554456	7	29528580	CHN2	Body
cg21708119	-1	0.241957	-4.36599	1.77457e-05	0.0363871	cg21708119	21	32688982	TIAM1	5'UTR
cg16343995	-0.397791	0.0911412	-4.36455	1.7855e-05	0.0365199	cg16343995	1	1214354	SCNN1D	TSS1500
cg09011861	1	0.257633	4.36153	1.80879e-05	0.0369043	cg09011861	4	3245554	HTT	3'UTR
cg12682133	-0.924795	0.212085	-4.3605	1.81682e-05	0.0369761	cg12682133	10	70980067	HKDC1	5'UTR
cg01206832	-1	0.283495	-4.35705	1.8438e-05	0.0370529	cg01206832	1	178622333
cg02392359	-1	0.397539	-4.35762	1.8393e-05	0.0370529	cg02392359	15	55572079	RAB27A	5'UTR
cg14717557	1	0.281712	4.35819	1.83485e-05	0.0370529	cg14717557	6	100895618	SIM1	Body	N_Shore
cg19230501	-1	0.38983	-4.35772	1.83856e-05	0.0370529	cg19230501	10	35926227			N_Shelf
cg21937969	-0.574518	0.131874	-4.35656	1.8477e-05	0.0370529	cg21937969	1	94155657
cg24799921	0.354703	0.0814003	4.35752	1.84009e-05	0.0370529	cg24799921	10	77168180	C10orf41	Body	Island
cg10541774	-1	0.290696	-4.3539	1.8688e-05	0.0371443	cg10541774	2	137068792
cg13786863	-1	0.295217	-4.35314	1.8749e-05	0.0371443	cg13786863	11	68610743	CPT1A	TSS1500	N_Shore
cg16742474	-1	0.316641	-4.35407	1.86747e-05	0.0371443	cg16742474	9	13900570
cg21272956	-1	0.450231	-4.35406	1.86754e-05	0.0371443	cg21272956	1	84622022	PRKACB	Body
cg27093918	-1	0.32796	-4.35364	1.87094e-05	0.0371443	cg27093918	16	69564625
cg00622618	0.900495	0.20695	4.35126	1.89001e-05	0.0371568	cg00622618	6	38288376	BTBD9	Body
cg01478198	-0.581053	0.133627	-4.34833	1.91388e-05	0.0371568	cg01478198	2	234670284	UGT1A1	Body
cg03275306	-1	0.312891	-4.3514	1.8889e-05	0.0371568	cg03275306	15	80263218	BCL2A1	1stExon
cg07009284	-1	0.313073	-4.34748	1.92083e-05	0.0371568	cg07009284	8	76318515			N_Shore
cg10930428	1	0.242964	4.3479	1.91736e-05	0.0371568	cg10930428	2	216203744	ATIC	Body
cg12740725	-0.637637	0.146637	-4.3484	1.91333e-05	0.0371568	cg12740725	1	6342888	ACOT7	Body	S_Shore
cg16517559	-1	0.240602	-4.35162	1.88714e-05	0.0371568	cg16517559	8	10460346
cg16734775	-1	0.317715	-4.35032	1.89763e-05	0.0371568	cg16734775	7	88549874	ZNF804B	Body
cg21913301	-1	0.290293	-4.34934	1.90566e-05	0.0371568	cg21913301	12	20677257	PDE3A	Body
cg22695050	0.875009	0.201225	4.34841	1.91321e-05	0.0371568	cg22695050	1	32775824	HDAC1	Body
cg01040850	-1	0.232916	-4.33713	2.00762e-05	0.0371722	cg01040850	1	181002669	MR1	TSS1500
cg01868869	1	0.259278	4.33804	1.99978e-05	0.0371722	cg01868869	14	50866735			S_Shelf
cg01929385	-1	0.26102	-4.33504	2.02556e-05	0.0371722	cg01929385	12	71631626
cg01966636	-0.250877	0.0577722	-4.34252	1.96194e-05	0.0371722	cg01966636	3	23464700	UBE2E2	Body
cg02100373	0.544825	0.125678	4.33508	2.02518e-05	0.0371722	cg02100373	5	134367090	PITX1	Body	Island
cg02988397	-1	0.332722	-4.33765	2.00311e-05	0.0371722	cg02988397	15	45007647	B2M	Body	S_Shelf
cg03269499	0.752288	0.17341	4.33821	1.9984e-05	0.0371722	cg03269499	15	75487980
cg08142096	-1	0.394692	-4.3429	1.95873e-05	0.0371722	cg08142096	11	111125837	C11orf53	TSS1500
cg08361698	-0.867794	0.199674	-4.34606	1.93249e-05	0.0371722	cg08361698	17	19622606
cg08655071	-0.842639	0.194254	-4.33782	2.00169e-05	0.0371722	cg08655071	1	209928895	TRAF3IP3	TSS1500
cg10864924	1	0.348339	4.3459	1.93384e-05	0.0371722	cg10864924	10	119800044	RAB11FIP2	Body
cg13047815	-0.995297	0.22945	-4.33775	2.00228e-05	0.0371722	cg13047815	17	31338776
cg13408712	0.715253	0.164857	4.33863	1.99476e-05	0.0371722	cg13408712	11	129817591	PRDM10	TSS200
cg15162818	-0.943801	0.21742	-4.34091	1.97544e-05	0.0371722	cg15162818	2	23858940	KLHL29	Body
cg18547866	0.21542	0.0496354	4.34004	1.98281e-05	0.0371722	cg18547866	7	100464803	MIR6875	TSS1500	S_Shore
cg19818826	0.772776	0.178312	4.33383	2.03601e-05	0.0371722	cg19818826	3	18467816	SATB1	TSS1500	S_Shore
cg20113880	-1	0.246193	-4.33542	2.02226e-05	0.0371722	cg20113880	15	85492055
cg20190718	-1	0.301638	-4.34307	1.95734e-05	0.0371722	cg20190718	1	247123455	ZNF695	Body
cg21375825	-0.467781	0.107728	-4.34223	1.96436e-05	0.0371722	cg21375825	2	136594646	LCT	1stExon
cg21949194	-1	0.258541	-4.33357	2.0383e-05	0.0371722	cg21949194	2	39355435			S_Shelf
cg23834013	-1	0.303475	-4.33715	2.00738e-05	0.0371722	cg23834013	7	138729073	ZC3HAV1	3'UTR
cg24244370	1	0.330681	4.33565	2.02028e-05	0.0371722	cg24244370	12	89710818
cg25418553	-1	0.246596	-4.33451	2.03017e-05	0.0371722	cg25418553	16	79406457
cg25576902	-0.703837	0.162298	-4.33669	2.01133e-05	0.0371722	cg25576902	6	36207711
cg25766343	-1	0.264866	-4.33344	2.03946e-05	0.0371722	cg25766343	9	117247347	DFNB31	5'UTR
cg26264767	1	0.351151	4.33895	1.99206e-05	0.0371722	cg26264767	8	134131947	TG	Body
cg25759160	-0.785732	0.181346	-4.33278	2.04516e-05	0.0371935	cg25759160	16	84927731	CRISPLD2	Body
cg09167772	-0.820269	0.189379	-4.33136	2.05758e-05	0.0372359	cg09167772	12	113377933	OAS3	Body	S_Shore
cg16379826	-0.706168	0.163051	-4.33096	2.06112e-05	0.0372359	cg16379826	10	45938002	ALOX5	Body	N_Shore
cg20824474	-1	0.253333	-4.33172	2.05444e-05	0.0372359	cg20824474	3	184018337	PSMD2	TSS200	S_Shore
cg06605647	-1	0.321972	-4.3303	2.06691e-05	0.0372584	cg06605647	22	29204668
cg00426382	-1	0.265428	-4.32729	2.09354e-05	0.037381	cg00426382	3	170973243	TNIK	Body
cg05751661	1	0.276601	4.32411	2.12203e-05	0.037381	cg05751661	20	52226824
cg07448057	-0.53956	0.124736	-4.32562	2.10846e-05	0.037381	cg07448057	15	65274427	SPG21	Body
cg10590376	-1	0.23199	-4.32413	2.12192e-05	0.037381	cg10590376	12	107790936	BTBD11	Body
cg13723006	1	0.266704	4.32675	2.09839e-05	0.037381	cg13723006	2	231983238	HTR2B	Body
cg14021073	0.317679	0.0734579	4.32464	2.11729e-05	0.037381	cg14021073	11	1410385	BRSK2	TSS1500	Island
cg16337457	-0.3736	0.0863346	-4.32735	2.09297e-05	0.037381	cg16337457	17	76989680	CANT1	Body	Island
cg18555073	-0.709326	0.163965	-4.32607	2.10444e-05	0.037381	cg18555073	15	45002662	B2M	TSS1500	N_Shore
cg24825767	-1	0.300388	-4.32747	2.09194e-05	0.037381	cg24825767	10	18453319	CACNB2	Body
cg26277069	-0.703153	0.162549	-4.32578	2.10701e-05	0.037381	cg26277069	10	19352926
cg26296401	-0.784865	0.181517	-4.32391	2.12384e-05	0.037381	cg26296401	1	184284669
cg26993647	-1	0.365629	-4.32192	2.14197e-05	0.0376193	cg26993647	3	98700123
cg25649765	-1	0.287597	-4.32126	2.14798e-05	0.0376443	cg25649765	2	11672761	GREB1	TSS1500
cg17660183	-1	0.327538	-4.31798	2.17811e-05	0.0378515	cg17660183	12	105065386	CHST11	Body
cg17748242	-0.271029	0.0627679	-4.31796	2.17826e-05	0.0378515	cg17748242	17	40517479	STAT3	5'UTR
cg22249250	-0.855695	0.198111	-4.31928	2.16612e-05	0.0378515	cg22249250	6	44693029			N_Shelf
cg27352063	0.160516	0.0371688	4.31856	2.17276e-05	0.0378515	cg27352063	10	81107211	PPIF	TSS200	Island
cg09994057	-1	0.320491	-4.3174	2.18345e-05	0.0378614	cg09994057	10	14598259	FAM107B	5'UTR
cg20157782	-1	0.288163	-4.31646	2.19223e-05	0.0379335	cg20157782	1	206751776	RASSF5	Body
cg16143897	-1	0.294317	-4.31539	2.20219e-05	0.0380257	cg16143897	2	136720498	DARS	5'UTR
cg10417124	-1	0.310638	-4.31379	2.21718e-05	0.038124	cg10417124	2	102744380	IL1R1	5'UTR
cg21205663	0.805023	0.186606	4.31402	2.21508e-05	0.038124	cg21205663	3	31269011
cg24566566	-0.958301	0.222184	-4.31309	2.22381e-05	0.0381579	cg24566566	8	10819827	XKR6	Body
cg10207219	-1	0.242736	-4.31242	2.23014e-05	0.0381866	cg10207219	19	42041629	LINC01480	TSS1500
cg11217557	1	0.255953	4.31125	2.24121e-05	0.0382167	cg11217557	14	65812212
cg25603108	0.913246	0.21181	4.31163	2.23763e-05	0.0382167	cg25603108	14	68714746	RAD51L1	Body
cg25228325	-1	0.305381	-4.31075	2.24602e-05	0.0382192	cg25228325	7	151620691
cg26965801	-1	0.248645	-4.31011	2.25213e-05	0.0382439	cg26965801	1	200122591	NR5A2	Body
cg00494183	-1	0.295066	-4.30547	2.29692e-05	0.0382909	cg00494183	13	21645350
cg04649230	-1	0.232993	-4.30629	2.28887e-05	0.0382909	cg04649230	14	75513709	MLH3	Body
cg06022525	-1	0.343144	-4.30606	2.29115e-05	0.0382909	cg06022525	17	9193705	STX8	Body
cg09059932	-0.471063	0.109408	-4.30557	2.29596e-05	0.0382909	cg09059932	6	165988122	PDE10A	Body
cg12949760	-1	0.24887	-4.30724	2.27972e-05	0.0382909	cg12949760	11	2542862	KCNQ1	Body
cg15420906	1	0.248635	4.30815	2.27097e-05	0.0382909	cg15420906	14	67688261	FAM71D	Body
cg17748769	-1	0.263389	-4.30604	2.29133e-05	0.0382909	cg17748769	7	158352181	PTPRN2	Body	S_Shelf
cg23298114	-1	0.295617	-4.30913	2.26146e-05	0.0382909	cg23298114	8	118933411	EXT1	Body
cg25865751	-1	0.276727	-4.30817	2.27069e-05	0.0382909	cg25865751	7	75226291	HIP1	Body
cg18711535	-1	0.396542	-4.30454	2.30597e-05	0.0383467	cg18711535	15	64736348	TRIP4	Body
cg19903593	-0.874614	0.203202	-4.30417	2.30961e-05	0.0383467	cg19903593	16	68712676	CDH3	ExonBnd
cg06895397	-1	0.261631	-4.30263	2.3247e-05	0.0385191	cg06895397	4	26406431	RBPJ	Body
cg17527128	-0.493202	0.114644	-4.30204	2.33055e-05	0.0385383	cg17527128	21	38566375	TTC3	Body
cg00337020	-0.548714	0.12783	-4.29254	2.42616e-05	0.0385522	cg00337020	19	2241089	SF3A2	5'UTR	S_Shelf
cg01459845	-1	0.330677	-4.29226	2.42907e-05	0.0385522	cg01459845	3	69255721	FRMD4B	Body
cg01908133	-1	0.376887	-4.29136	2.43826e-05	0.0385522	cg01908133	3	128201018	GATA2	Body
cg02914589	-0.941214	0.219113	-4.29557	2.39521e-05	0.0385522	cg02914589	20	61309080
cg04501557	-0.446174	0.103919	-4.2935	2.41637e-05	0.0385522	cg04501557	2	223572638	MOGAT1	Body
cg05116378	-1	0.236248	-4.29443	2.40688e-05	0.0385522	cg05116378	3	141377105			N_Shore
cg07167122	-0.582029	0.135666	-4.29015	2.45081e-05	0.0385522	cg07167122	7	155005335
cg08401021	-1	0.323153	-4.29962	2.35456e-05	0.0385522	cg08401021	1	192776983	RGS2	TSS1500	N_Shore
cg08771861	-1	0.270204	-4.29092	2.44278e-05	0.0385522	cg08771861	6	43264720	SLC22A7	TSS1500
cg08778768	-1	0.334847	-4.2919	2.43277e-05	0.0385522	cg08778768	15	70052769
cg08868930	0.0553702	0.0129048	4.29067	2.44544e-05	0.0385522	cg08868930	5	73980968	HEXB	5'UTR	Island
cg10798745	-1	0.263118	-4.28988	2.4536e-05	0.0385522	cg10798745	1	145715636	CD160	TSS200	S_Shore
cg11048797	-0.49925	0.11629	-4.29315	2.41988e-05	0.0385522	cg11048797	17	80450903			N_Shelf
cg11786870	-1	0.263192	-4.29223	2.4293e-05	0.0385522	cg11786870	1	203576481
cg12870808	-1	0.322502	-4.29312	2.42016e-05	0.0385522	cg12870808	10	87746961	GRID1	Body
cg13508072	1	0.244993	4.29328	2.41857e-05	0.0385522	cg13508072	17	591826	VPS53	Body
cg14350986	0.612525	0.142649	4.29393	2.41193e-05	0.0385522	cg14350986	12	113697173	TPCN1	Body
cg14597502	-1	0.301637	-4.29709	2.37992e-05	0.0385522	cg14597502	11	82617905	DDIAS	5'UTR
cg15858335	-0.66592	0.154849	-4.30045	2.34629e-05	0.0385522	cg15858335	10	3786704	LOC105376360	Body
cg16134576	-0.41344	0.0961352	-4.30061	2.34468e-05	0.0385522	cg16134576	14	21568104	ZNF219	5'UTR	S_Shore
cg20129509	-0.615626	0.143195	-4.29921	2.35858e-05	0.0385522	cg20129509	7	99677932	ZNF3	5'UTR	N_Shore
cg23910341	1	0.274253	4.29485	2.40256e-05	0.0385522	cg23910341	5	123121409
cg24741563	0.748051	0.174334	4.2909	2.44309e-05	0.0385522	cg24741563	17	58545335	APPBP2	Body
cg25767433	-1	0.246345	-4.29462	2.40488e-05	0.0385522	cg25767433	6	33386985	CUTA	TSS1500	S_Shore
cg26120489	-0.776598	0.180675	-4.29832	2.36755e-05	0.0385522	cg26120489	6	3806831
cg26595745	-0.87264	0.20341	-4.29005	2.45185e-05	0.0385522	cg26595745	7	22831176
cg19922825	0.81316	0.189618	4.28842	2.46879e-05	0.0387166	cg19922825	2	45029543			N_Shore
cg16171137	-1	0.299086	-4.2865	2.48887e-05	0.038957	cg16171137	6	31607634	BAT3	Body
cg03229852	-1	0.275997	-4.28242	2.53217e-05	0.039066	cg03229852	4	119875628	SYNPO2	Body
cg04973426	-1	0.32831	-4.28269	2.52927e-05	0.039066	cg04973426	7	127023511	ZNF800	Body
cg05433391	-1	0.46757	-4.28225	2.53394e-05	0.039066	cg05433391	6	71022175
cg08129848	0.615852	0.143763	4.28379	2.51755e-05	0.039066	cg08129848	16	30456761	SEPHS2	1stExon	Island
cg12297676	1	0.242732	4.28419	2.51333e-05	0.039066	cg12297676	6	1817714	GMDS	Body
cg13588888	-1	0.357316	-4.2848	2.50681e-05	0.039066	cg13588888	15	35597620
cg17210999	-1	0.26345	-4.28302	2.52579e-05	0.039066	cg17210999	1	224954584
cg26257545	1	0.239095	4.28355	2.52008e-05	0.039066	cg26257545	3	42087545
cg07242531	-1	0.402634	-4.28148	2.54218e-05	0.039099	cg07242531	6	8083825	EEF1E1-BLOC1S5	Body
cg09617526	-1	0.263291	-4.28116	2.54561e-05	0.039099	cg09617526	16	802447			S_Shelf
cg09857878	0.469784	0.10977	4.27969	2.56147e-05	0.0392597	cg09857878	9	97904855	FANCC	Body
cg26557908	-1	0.258743	-4.27931	2.56565e-05	0.0392597	cg26557908	3	66712182
cg08946644	1	0.267355	4.27868	2.57245e-05	0.0392906	cg08946644	6	111855700	TRAF3IP2-AS1	Body
cg22655281	-0.361459	0.0845025	-4.2775	2.58529e-05	0.0394132	cg22655281	2	54078381	GPR75-ASB3	Body
cg22604134	-1	0.351947	-4.27655	2.59569e-05	0.0394984	cg22604134	15	55977693	PRTG	Body
cg04702692	-1	0.287246	-4.27398	2.62389e-05	0.0397799	cg04702692	2	121728578	GLI2	Body
cg08620237	-0.373353	0.0873545	-4.27399	2.62377e-05	0.0397799	cg08620237	19	4056447	ZBTB7A	5'UTR	S_Shore
cg01678313	1	0.306208	4.27242	2.64124e-05	0.0398793	cg01678313	3	13083892	IQSEC1	Body
cg02712036	0.661243	0.154782	4.27208	2.64504e-05	0.0398793	cg02712036	15	55569533	RAB27A	5'UTR
cg12965001	-0.997165	0.233401	-4.27232	2.64236e-05	0.0398793	cg12965001	11	112920037	NCAM1	Body
cg05053920	-1	0.287994	-4.2687	2.68294e-05	0.0399298	cg05053920	13	110052892	LINC00399	TSS200
cg05926648	-1	0.26098	-4.27091	2.65812e-05	0.0399298	cg05926648	1	39252766
cg07096313	-0.625501	0.146494	-4.26982	2.67033e-05	0.0399298	cg07096313	12	124190828	TCTN2	Body
cg08428669	-1	0.376845	-4.26973	2.67133e-05	0.0399298	cg08428669	16	28011265	GSG1L	Body
cg16540258	-0.968623	0.226933	-4.26831	2.68733e-05	0.0399298	cg16540258	12	27975175
cg21752167	-0.091918	0.0215235	-4.27059	2.66173e-05	0.0399298	cg21752167	13	53226810	SUGT1	TSS200	Island
cg25754143	-0.889991	0.208495	-4.26864	2.68363e-05	0.0399298	cg25754143	11	2445316	TRPM5	TSS1500	S_Shelf
cg26288692	-1	0.32348	-4.26939	2.67522e-05	0.0399298	cg26288692	1	120230026
cg16180117	-1	0.237463	-4.26758	2.69565e-05	0.0399809	cg16180117	4	188571224	LOC100506272	Body
cg01462681	0.811817	0.190269	4.26667	2.70595e-05	0.0400059	cg01462681	2	69056936
cg12634113	-1	0.253536	-4.26657	2.70709e-05	0.0400059	cg12634113	1	15082412	KAZN	Body
cg00385527	-1	0.249448	-4.26034	2.77901e-05	0.0405204	cg00385527	13	67209742	PCDH9	Body
cg02324770	0.954336	0.224024	4.25998	2.78326e-05	0.0405204	cg02324770	15	40023046	FSIP1	Body
cg05504719	-0.944345	0.221691	-4.25974	2.786e-05	0.0405204	cg05504719	10	33503366	NRP1	Body
cg08986556	-1	0.306173	-4.26218	2.75764e-05	0.0405204	cg08986556	3	115509739
cg09951572	-1	0.459188	-4.25911	2.79343e-05	0.0405204	cg09951572	21	31767469	KRTAP13-1	TSS1500
cg11762346	-0.917724	0.215454	-4.25948	2.78909e-05	0.0405204	cg11762346	10	70980112	HKDC1	5'UTR
cg13354013	-1	0.312112	-4.26133	2.76751e-05	0.0405204	cg13354013	3	169473372
cg13780718	-1	0.430198	-4.25995	2.78352e-05	0.0405204	cg13780718	20	44513768	ZSWIM1	3'UTR
cg14055887	-1	0.283755	-4.26307	2.74731e-05	0.0405204	cg14055887	9	136236665	SURF4	Body
cg18006637	-1	0.375164	-4.25887	2.79624e-05	0.0405204	cg18006637	4	89713820	FAM13A	Body
cg18765519	-0.483884	0.113617	-4.25889	2.79596e-05	0.0405204	cg18765519	7	123198640	NDUFA5	TSS1500	S_Shore
cg04696393	1	0.292513	4.25676	2.82117e-05	0.0405947	cg04696393	12	57162488	HSD17B6	5'UTR
cg15509286	-1	0.272425	-4.25707	2.8175e-05	0.0405947	cg15509286	3	19186531			N_Shore
cg15576082	-0.637957	0.149833	-4.25778	2.80904e-05	0.0405947	cg15576082	2	242754333	NEU4	Body	Island
cg16495532	-1	0.384227	-4.25749	2.81251e-05	0.0405947	cg16495532	1	101472258	DPH5	Body
cg00456979	-1	0.263695	-4.25398	2.85422e-05	0.0405977	cg00456979	2	242908334	LINC01237	Body
cg03146533	-1	0.328349	-4.25491	2.84315e-05	0.0405977	cg03146533	4	74587910
cg04298771	-0.50278	0.118263	-4.25137	2.88573e-05	0.0405977	cg04298771	5	1337326	CLPTM1L	Body	N_Shelf
cg04618171	-0.818245	0.192306	-4.25491	2.84321e-05	0.0405977	cg04618171	2	10470465	HPCAL1	5'UTR
cg07870074	-1	0.311132	-4.25246	2.87261e-05	0.0405977	cg07870074	10	706006	DIP2C	Body
cg08863830	1	0.239785	4.25427	2.85081e-05	0.0405977	cg08863830	1	2202028	SKI	Body
cg13859771	-1	0.252719	-4.2559	2.83132e-05	0.0405977	cg13859771	10	101421142	ENTPD7	Body	S_Shore
cg15135422	0.647287	0.152214	4.25248	2.87228e-05	0.0405977	cg15135422	6	109639720
cg15713972	-1	0.267134	-4.25188	2.8796e-05	0.0405977	cg15713972	14	74884920	SYNDIG1L	5'UTR
cg17360736	-0.861053	0.202521	-4.25167	2.88211e-05	0.0405977	cg17360736	6	40701280
cg18315637	-1	0.317887	-4.25311	2.86479e-05	0.0405977	cg18315637	18	11742232	GNAL	Body
cg21452305	0.721075	0.169558	4.25266	2.87013e-05	0.0405977	cg21452305	10	111666496	XPNPEP1	Body
cg25991264	-1	0.273144	-4.25416	2.85208e-05	0.0405977	cg25991264	10	64591360
cg09022733	-1	0.312224	-4.25085	2.89207e-05	0.0406172	cg09022733	14	94855174	SERPINA1	5'UTR
cg11116300	-0.943545	0.221992	-4.25037	2.89793e-05	0.04063	cg11116300	14	101515879	MIR655	TSS200
cg24697911	-1	0.244317	-4.24953	2.90814e-05	0.0406342	cg24697911	5	153454971
cg26031947	-1	0.276112	-4.24956	2.90768e-05	0.0406342	cg26031947	6	111139131	AMD1	5'UTR	S_Shelf
cg00397337	-0.307968	0.0724808	-4.24897	2.91496e-05	0.0406603	cg00397337	20	48500546	SLC9A8	Body
cg23676678	-0.395415	0.0930734	-4.24842	2.92162e-05	0.040684	cg23676678	3	186523659	RFC4	5'UTR	N_Shore
cg01021196	0.82607	0.194463	4.24796	2.92728e-05	0.0406938	cg01021196	14	38340164
cg09225052	-1	0.265952	-4.24554	2.95722e-05	0.0408331	cg09225052	10	105505713	SH3PXD2A-AS1	TSS1500
cg11886639	-1	0.257132	-4.24581	2.95389e-05	0.0408331	cg11886639	8	49704653
cg13750061	-0.838165	0.197403	-4.24596	2.95194e-05	0.0408331	cg13750061	11	118214845	CD3G	TSS1500
cg22221330	1	0.275079	4.24569	2.95532e-05	0.0408331	cg22221330	15	101818312	VIMP	TSS1500	S_Shore
cg02756107	-1	0.347395	-4.24433	2.97224e-05	0.0408342	cg02756107	7	99517460	TRIM4	TSS1500	S_Shore
cg12273849	1	0.240721	4.24466	2.96815e-05	0.0408342	cg12273849	1	246760703	CNST	Body
cg22257680	1	0.27276	4.24471	2.96745e-05	0.0408342	cg22257680	3	176828875	TBL1XR1	5'UTR
cg19763254	-1	0.278077	-4.24314	2.98703e-05	0.0409688	cg19763254	8	29316865
cg24111025	-1	0.411013	-4.24235	2.99697e-05	0.0410366	cg24111025	6	32819921	TAP1	Body	N_Shore
cg14064275	-1	0.235761	-4.24175	3.0045e-05	0.0410711	cg14064275	7	134967581
cg03950441	-1	0.258701	-4.24105	3.01333e-05	0.0411038	cg03950441	14	90083580	FOXN3	5'UTR	N_Shore
cg10017118	-0.803867	0.189557	-4.24077	3.01692e-05	0.0411038	cg10017118	19	17981930	SLC5A5	TSS1500	N_Shore
cg07739514	0.887305	0.209285	4.2397	3.0305e-05	0.0411072	cg07739514	1	47865704	LINC01389	Body
cg09269866	0.964193	0.227456	4.23903	3.03901e-05	0.0411072	cg09269866	1	47900197	FOXD2	TSS1500	Island
cg11114928	-1	0.27782	-4.23916	3.03725e-05	0.0411072	cg11114928	12	48179819	HDAC7	Body
cg17468459	0.883443	0.208359	4.24001	3.02655e-05	0.0411072	cg17468459	1	92208474	TGFBR3	Body
cg20699522	-0.943727	0.222641	-4.23877	3.04223e-05	0.0411072	cg20699522	6	16956851
cg19286931	-0.122105	0.0288229	-4.23638	3.07288e-05	0.041453	cg19286931	3	4874069	ITPR1	Body
cg15321231	-0.855511	0.202002	-4.23516	3.08862e-05	0.041597	cg15321231	1	154151412	TPM3	TSS1500	N_Shelf
cg00387964	-1	0.282068	-4.23419	3.10118e-05	0.0416977	cg00387964	4	7651935	SORCS2	Body	S_Shelf
cg00736681	-0.625246	0.147712	-4.23287	3.1183e-05	0.0418351	cg00736681	8	134546052	ST3GAL1	5'UTR
cg25818097	-1	0.330184	-4.23262	3.1216e-05	0.0418351	cg25818097	2	134975778
cg00813334	1	0.245548	4.23092	3.14384e-05	0.0418992	cg00813334	20	33379348	NCOA6	5'UTR
cg09181730	-0.480849	0.113668	-4.23031	3.15193e-05	0.0418992	cg09181730	3	93801303	NSUN3	Body
cg14666758	-0.382768	0.0904674	-4.23101	3.1427e-05	0.0418992	cg14666758	19	12691328	ZNF490	Body
cg20395295	-0.837317	0.197921	-4.23056	3.14863e-05	0.0418992	cg20395295	3	5239540	EDEM1	Body
cg23930101	-0.679363	0.160555	-4.23134	3.13836e-05	0.0418992	cg23930101	3	57677517	DENND6A	Body	N_Shore
cg05796981	-1	0.34565	-4.22916	3.16714e-05	0.0420333	cg05796981	1	228275734	ARF1	5'UTR
cg12674192	0.393511	0.0930895	4.22723	3.19274e-05	0.0421006	cg12674192	8	33342777	MAK16	Body	Island
cg21251361	0.808628	0.191278	4.2275	3.18915e-05	0.0421006	cg21251361	5	95301827	LOC101929710	Body
cg21336116	-0.642038	0.151872	-4.22749	3.18924e-05	0.0421006	cg21336116	17	39093658	KRT23	1stExon
cg24812271	-1	0.355443	-4.22773	3.18607e-05	0.0421006	cg24812271	20	48297245	B4GALT5	Body
cg03899612	-1	0.307229	-4.22615	3.20715e-05	0.0421142	cg03899612	1	198513049
cg23685856	0.83778	0.198244	4.226	3.20918e-05	0.0421142	cg23685856	2	239312715
cg24856258	0.0638126	0.0150987	4.22636	3.20439e-05	0.0421142	cg24856258	15	41952827	MGA	5'UTR	Island
cg22262581	-0.618508	0.146372	-4.22558	3.21476e-05	0.0421201	cg22262581	10	101939519	ERLIN1	Body
cg02324676	-1	0.33345	-4.22392	3.23719e-05	0.0421447	cg02324676	7	151304655	PRKAG2	Body	S_Shelf
cg05517509	-0.758193	0.179484	-4.22428	3.2323e-05	0.0421447	cg05517509	3	5341032
cg07575207	-1	0.306271	-4.22462	3.22771e-05	0.0421447	cg07575207	16	75046592	ZNRF1	Body
cg10812374	-0.254078	0.0601462	-4.22434	3.23146e-05	0.0421447	cg10812374	3	67754958	SUCLG2-AS1	Body
cg12383035	-0.580804	0.13756	-4.22219	3.26068e-05	0.0423833	cg12383035	4	159927750	C4orf45	Body
cg04998379	-0.938785	0.22237	-4.22172	3.26709e-05	0.0423993	cg04998379	4	129491708
cg20175702	-1	0.468048	-4.22034	3.28598e-05	0.0425771	cg20175702	15	70053398
cg15757838	-1	0.392642	-4.2179	3.31956e-05	0.0428768	cg15757838	5	143569897	KCTD16	5'UTR
cg26001056	1	0.288346	4.21814	3.31619e-05	0.0428768	cg26001056	15	85947615	AKAP13	5'UTR
cg06973172	-0.918188	0.217732	-4.21705	3.33127e-05	0.0429603	cg06973172	16	81725209	CMIP	Body
cg22971157	-1	0.357133	-4.21548	3.35317e-05	0.0431748	cg22971157	5	1855043			N_Shore
cg03574890	-1	0.317656	-4.21452	3.36671e-05	0.0432358	cg03574890	1	151284129	PI4KB	Body
cg07574468	-1	0.327987	-4.21439	3.36845e-05	0.0432358	cg07574468	6	46554898	CYP39A1	ExonBnd
cg07298431	0.862286	0.204776	4.21087	3.41822e-05	0.0437378	cg07298431	11	129817649	PRDM10	TSS200
cg12573049	-0.945013	0.224412	-4.21107	3.41546e-05	0.0437378	cg12573049	14	61795149	PRKCH	Body
cg15793184	-0.986597	0.234329	-4.2103	3.42633e-05	0.0437732	cg15793184	11	68769014			N_Shelf
cg19215498	-0.641677	0.152432	-4.2096	3.4364e-05	0.0438336	cg19215498	14	55879737	ATG14	TSS1500	S_Shore
cg07623256	-1	0.324626	-4.20862	3.45049e-05	0.0438683	cg07623256	2	67518001
cg16457614	0.987582	0.234696	4.20792	3.46051e-05	0.0438683	cg16457614	10	43539598
cg23878255	-1	0.260039	-4.20818	3.4567e-05	0.0438683	cg23878255	7	141645174	CLEC5A	Body
cg27527262	-1	0.314245	-4.20811	3.45777e-05	0.0438683	cg27527262	8	80781750	LOC101927040	Body
cg05799324	1	0.273821	4.20598	3.48858e-05	0.0439258	cg05799324	3	187770982
cg05818351	-0.178051	0.0423341	-4.20586	3.4903e-05	0.0439258	cg05818351	6	14686266
cg10744663	-1	0.386694	-4.20627	3.4844e-05	0.0439258	cg10744663	11	89225002	NOX4	5'UTR	S_Shore
cg13161865	-0.942309	0.224052	-4.20576	3.49183e-05	0.0439258	cg13161865	13	24825312	SPATA13	Body
cg26615381	1	0.312864	4.20633	3.48351e-05	0.0439258	cg26615381	2	65134450	LOC400958	Body
cg04182170	-0.97063	0.230874	-4.20415	3.51522e-05	0.0440849	cg04182170	16	14280209	MKL2	Body
cg07588053	-1	0.288269	-4.20417	3.51497e-05	0.0440849	cg07588053	14	36687438
cg17491012	-1	0.284049	-4.20291	3.53344e-05	0.0442458	cg17491012	9	90906803
cg07977661	1	0.357577	4.2018	3.54971e-05	0.0443818	cg07977661	16	81567375	CMIP	Body
cg12230040	1	0.266053	4.20096	3.56214e-05	0.0444403	cg12230040	7	7953238
cg15584219	-1	0.313468	-4.20039	3.57065e-05	0.0444403	cg15584219	8	124050114	DERL1	Body	N_Shelf
cg23403084	-0.334617	0.0796607	-4.20053	3.56863e-05	0.0444403	cg23403084	22	46566442	PPARA	5'UTR
cg03989584	-0.943933	0.224804	-4.19892	3.59255e-05	0.0444455	cg03989584	6	3238028
cg10632566	1	0.245637	4.19863	3.59682e-05	0.0444455	cg10632566	20	17938801	SNX5	Body
cg10921001	-1	0.356581	-4.19854	3.59816e-05	0.0444455	cg10921001	4	177860692
cg17731069	-0.142284	0.0338823	-4.19936	3.58591e-05	0.0444455	cg17731069	1	29473649
cg21491092	-1	0.365893	-4.19912	3.58961e-05	0.0444455	cg21491092	14	62164699	HIF1A	Body	S_Shore
cg04195945	0.965172	0.230014	4.19614	3.63428e-05	0.0445801	cg04195945	3	8945403	RAD18	Body
cg06097048	0.90461	0.21552	4.19733	3.61633e-05	0.0445801	cg06097048	10	28848388	WAC	Body
cg22070650	0.555108	0.132273	4.19667	3.6262e-05	0.0445801	cg22070650	11	47293792	MADD	5'UTR	S_Shore
cg22571393	0.513783	0.122433	4.19645	3.62958e-05	0.0445801	cg22571393	13	113498308	ATP11A	Body	S_Shore
cg26314722	-1	0.294157	-4.19601	3.63624e-05	0.0445801	cg26314722	1	234867300
cg00332937	1	0.273572	4.1905	3.72035e-05	0.0448023	cg00332937	5	72740460			Island
cg00864550	-0.219299	0.0523364	-4.19018	3.72537e-05	0.0448023	cg00864550	17	78055278	CCDC40	Body
cg01780326	0.684409	0.163287	4.19146	3.70554e-05	0.0448023	cg01780326	14	75609136	TMED10	Body
cg04641754	-1	0.299948	-4.19294	3.6829e-05	0.0448023	cg04641754	3	179527365	PEX5L	Body
cg05350034	1	0.294409	4.19029	3.72355e-05	0.0448023	cg05350034	5	58571113	PDE4D	Body
cg07593977	-1	0.288845	-4.1904	3.72196e-05	0.0448023	cg07593977	8	11735419
cg12500226	-1	0.241494	-4.19134	3.7075e-05	0.0448023	cg12500226	4	6790096	KIAA0232	5'UTR
cg13644626	-1	0.335965	-4.19274	3.686e-05	0.0448023	cg13644626	9	112545351	PALM2	Body	S_Shelf
cg14833337	-0.359539	0.0857537	-4.19269	3.68665e-05	0.0448023	cg14833337	1	157490546	FCRL5	Body
cg17573365	-1	0.275216	-4.1921	3.69574e-05	0.0448023	cg17573365	11	65868160	PACS1	Body
cg18248499	-1	0.281398	-4.19133	3.70763e-05	0.0448023	cg18248499	11	124768241	ROBO4	TSS1500
cg19547141	-0.556842	0.132821	-4.19242	3.69092e-05	0.0448023	cg19547141	11	118313315	MLL	Body
cg27184438	0.539354	0.128663	4.19199	3.69749e-05	0.0448023	cg27184438	7	4690819
cg01156892	-1	0.341132	-4.18891	3.74506e-05	0.0449528	cg01156892	14	36910311
cg11586591	-0.434264	0.103687	-4.18821	3.75585e-05	0.0449528	cg11586591	11	121466463	SORL1	Body
cg13610417	-1	0.352954	-4.18761	3.76529e-05	0.0449528	cg13610417	13	61829461
cg16940012	0.764149	0.18244	4.1885	3.75132e-05	0.0449528	cg16940012	5	174159564			Island
cg27021622	0.9515	0.227208	4.1878	3.76229e-05	0.0449528	cg27021622	16	27639884	KIAA0556	Body
cg16336446	-0.502103	0.119924	-4.18686	3.77705e-05	0.0449623	cg16336446	1	108232411	VAV3	TSS1500
cg24327597	-1	0.24858	-4.18707	3.77373e-05	0.0449623	cg24327597	9	112861738	PALM2-AKAP2	Body
cg01636184	-0.847451	0.202511	-4.18472	3.81065e-05	0.0449771	cg01636184	11	8895695	ST5	5'UTR	S_Shelf
cg02316596	0.674193	0.161115	4.18455	3.81336e-05	0.0449771	cg02316596	11	120434979			Island
cg02698519	-1	0.26989	-4.18503	3.80573e-05	0.0449771	cg02698519	14	24777814	NOP9	3'UTR	N_Shelf
cg03800775	-0.116988	0.0279585	-4.18434	3.81668e-05	0.0449771	cg03800775	5	131743782			N_Shelf
cg05639588	-1	0.348934	-4.18625	3.78654e-05	0.0449771	cg05639588	2	162537774	SLC4A10	5'UTR
cg06569266	1	0.270588	4.18473	3.81049e-05	0.0449771	cg06569266	6	25832211	SLC17A1	5'UTR
cg22858277	0.7946	0.189829	4.18588	3.79232e-05	0.0449771	cg22858277	7	27208577	HOXA10-AS	Body	N_Shore
cg02702241	-1	0.273454	-4.18381	3.8251e-05	0.0450117	cg02702241	8	129537166	LINC00824	Body
cg02903958	0.878003	0.209953	4.18191	3.85525e-05	0.0450367	cg02903958	16	58153256	CFAP20	Body
cg04892766	-1	0.362786	-4.18111	3.868e-05	0.0450367	cg04892766	3	72570318
cg04904476	-0.406969	0.0974032	-4.17819	3.91509e-05	0.0450367	cg04904476	8	145609753	ADCK5	Body
cg05835326	-1	0.314114	-4.18025	3.88182e-05	0.0450367	cg05835326	1	157004303	ARHGEF11	Body
cg07060486	-0.0712733	0.0170572	-4.17849	3.9103e-05	0.0450367	cg07060486	3	42623244	SEC22C	5'UTR	Island
cg07917478	-0.878314	0.210199	-4.17849	3.91028e-05	0.0450367	cg07917478	1	179786966
cg08313406	-1	0.356789	-4.17863	3.90805e-05	0.0450367	cg08313406	19	42415303			N_Shore
cg09085347	-1	0.307269	-4.18015	3.88355e-05	0.0450367	cg09085347	1	35920411	KIAA0319L	Body
cg09122593	-0.905856	0.216669	-4.18082	3.87271e-05	0.0450367	cg09122593	1	203020141	PPFIA4	TSS200
cg11255687	0.803563	0.192161	4.18171	3.85853e-05	0.0450367	cg11255687	9	114784484	MIR3134	Body
cg11548355	-1	0.287251	-4.17884	3.90465e-05	0.0450367	cg11548355	10	133113824			S_Shelf
cg11719270	1	0.353959	4.17866	3.90755e-05	0.0450367	cg11719270	5	122775548
cg13834081	-1	0.316861	-4.17969	3.89094e-05	0.0450367	cg13834081	3	117480298
cg16452067	-1	0.255681	-4.17948	3.89433e-05	0.0450367	cg16452067	6	33156293	COL11A2	Body	N_Shelf
cg18100950	-1	0.388071	-4.18268	3.84299e-05	0.0450367	cg18100950	2	213708873
cg25798378	-1	0.279358	-4.18278	3.84144e-05	0.0450367	cg25798378	10	95868691	PLCE1-AS2	TSS200
cg20896969	-0.211512	0.0506338	-4.1773	3.92965e-05	0.045141	cg20896969	11	120919684	TBCEL	Body
cg15909981	0.923437	0.221103	4.17649	3.94275e-05	0.0451649	cg15909981	22	37465178	TMPRSS6	Body	Island
cg21400802	-0.89066	0.213243	-4.17674	3.93875e-05	0.0451649	cg21400802	1	153312501	PGLYRP4	Body
cg00963748	-1	0.401975	-4.17206	4.01572e-05	0.0452676	cg00963748	14	60385180	LRRC9	TSS1500	N_Shore
cg04980991	-1	0.322963	-4.17327	3.99563e-05	0.0452676	cg04980991	2	220035759	SLC23A3	TSS1500
cg05400200	-0.625352	0.149788	-4.17492	3.96851e-05	0.0452676	cg05400200	7	104752143	MLL5	Body
cg08378976	-0.87285	0.20917	-4.17293	4.00132e-05	0.0452676	cg08378976	8	97293820	PTDSS1	Body
cg08752433	-1	0.429878	-4.17373	3.98809e-05	0.0452676	cg08752433	12	111016566	PPTC7	Body	N_Shelf
cg09803959	-1	0.348665	-4.17343	3.99293e-05	0.0452676	cg09803959	17	78865514	RPTOR	Body	S_Shore
cg10084202	-0.0672259	0.0161137	-4.17196	4.01736e-05	0.0452676	cg10084202	15	90544599	ZNF710	TSS200	N_Shore
cg10121121	-1	0.323806	-4.17093	4.03451e-05	0.0452676	cg10121121	7	39016965	POU6F2	TSS1500	S_Shore
cg10466178	-1	0.283095	-4.17128	4.02875e-05	0.0452676	cg10466178	15	63848722	USP3	Body
cg14534405	-1	0.323536	-4.17504	3.96655e-05	0.0452676	cg14534405	12	121567099
cg15420926	-1	0.319422	-4.17269	4.00527e-05	0.0452676	cg15420926	8	132929147	EFR3A	Body
cg16613975	-1	0.306939	-4.17232	4.01141e-05	0.0452676	cg16613975	8	90073683
cg19376375	-1	0.252128	-4.17133	4.02779e-05	0.0452676	cg19376375	5	74231084
cg22202689	-1	0.24697	-4.17098	4.03375e-05	0.0452676	cg22202689	19	49298227			N_Shore
cg23252622	-0.98756	0.236581	-4.1743	3.97858e-05	0.0452676	cg23252622	7	143127640	EPHA1-AS1	Body
cg19460570	1	0.33632	4.17052	4.04137e-05	0.0452827	cg19460570	15	31632090	KLF13	Body
cg15892341	-1	0.282569	-4.16972	4.05468e-05	0.0453243	cg15892341	3	119346422	PLA1A	Body
cg22234930	-0.98191	0.235491	-4.16964	4.05613e-05	0.0453243	cg22234930	15	72519739	PKM2	5'UTR	N_Shelf
cg01590823	-0.670153	0.160853	-4.16625	4.11332e-05	0.0453317	cg01590823	17	4258663	UBE2G1	Body
cg02294411	0.851788	0.204356	4.16817	4.08086e-05	0.0453317	cg02294411	17	7461678	TNFSF13	1stExon	N_Shelf
cg10477878	-1	0.342185	-4.16862	4.07321e-05	0.0453317	cg10477878	15	47565787
cg11137113	-1	0.27919	-4.16781	4.08695e-05	0.0453317	cg11137113	17	48970334
cg13211916	1	0.317687	4.16857	4.07403e-05	0.0453317	cg13211916	13	115027249	CDC16	Body
cg14689099	-1	0.279401	-4.16642	4.11045e-05	0.0453317	cg14689099	9	114385118
cg16205490	-0.937243	0.224975	-4.166	4.11759e-05	0.0453317	cg16205490	2	119077241
cg17466653	-1	0.260602	-4.16747	4.09255e-05	0.0453317	cg17466653	12	125259401
cg18371789	-1	0.26614	-4.16643	4.11016e-05	0.0453317	cg18371789	19	45116368	IGSF23	TSS1500
cg21586279	-0.897321	0.215314	-4.16751	4.09201e-05	0.0453317	cg21586279	10	115327142	HABP2	5'UTR
cg23443179	0.962088	0.230885	4.16696	4.10132e-05	0.0453317	cg23443179	2	7765739
cg09275691	-1	0.381785	-4.16525	4.13038e-05	0.0454115	cg09275691	12	69079989	NUP107	TSS1500	N_Shore
cg01079499	-1	0.255433	-4.16382	4.15475e-05	0.0454965	cg01079499	8	81830800
cg18727645	-0.775058	0.186136	-4.16394	4.15274e-05	0.0454965	cg18727645	3	187951242	LPP	5'UTR
cg24493649	0.992564	0.238345	4.1644	4.14481e-05	0.0454965	cg24493649	6	31847922	EHMT2	Body
cg07677157	-1	0.444341	-4.16246	4.17817e-05	0.045692	cg07677157	12	66050928
cg07289841	-1	0.264238	-4.16123	4.19947e-05	0.0458638	cg07289841	5	121686873	SNCAIP	5'UTR
cg07814974	-0.483785	0.11628	-4.1605	4.21217e-05	0.0459412	cg07814974	16	1544179	TELO2	5'UTR	Island
cg02797907	-0.618395	0.148722	-4.15807	4.25456e-05	0.0462193	cg02797907	14	65706058
cg06943251	-0.381629	0.0917741	-4.15835	4.24963e-05	0.0462193	cg06943251	20	57615398	SLMO2	Body	N_Shelf
cg12601911	-0.379324	0.0912192	-4.15837	4.2492e-05	0.0462193	cg12601911	2	106369473	NCK2	5'UTR
cg12407258	-1	0.2628	-4.15633	4.28511e-05	0.0463288	cg12407258	3	132009832
cg18919209	1	0.242454	4.15666	4.27939e-05	0.0463288	cg18919209	11	96012039	MAML2	Body
cg21265697	0.542651	0.13054	4.15698	4.27376e-05	0.0463288	cg21265697	11	72133817	CLPB	Body
cg22073152	-1	0.245131	-4.15621	4.28724e-05	0.0463288	cg22073152	1	198633497	PTPRC	Body
cg24935792	-1	0.25748	-4.15586	4.29341e-05	0.0463344	cg24935792	10	71543579
cg19043158	-0.761389	0.183242	-4.15509	4.30709e-05	0.0463601	cg19043158	12	98833996
cg24237035	-1	0.337038	-4.15535	4.30259e-05	0.0463601	cg24237035	11	9023437	NRIP3	Body	N_Shore
cg03090436	0.989423	0.238279	4.15238	4.35553e-05	0.0465336	cg03090436	6	71121859	FAM135A	TSS1500	N_Shore
cg04181092	-1	0.257922	-4.15228	4.35726e-05	0.0465336	cg04181092	3	19853266
cg05837206	0.954748	0.229896	4.15295	4.34527e-05	0.0465336	cg05837206	9	140559432	EHMT1	Body
cg08903019	0.68428	0.16479	4.15244	4.35444e-05	0.0465336	cg08903019	17	42299928			S_Shore
cg19567836	-1	0.265401	-4.15259	4.35168e-05	0.0465336	cg19567836	19	31631831
cg22124215	-1	0.285724	-4.15297	4.34488e-05	0.0465336	cg22124215	2	217232992	2021-03-04	Body	N_Shelf
cg12004527	-1	0.444107	-4.15196	4.36313e-05	0.0465358	cg12004527	12	63054795	PPM1H	Body
cg00776398	-1	0.264301	-4.15047	4.38988e-05	0.0467048	cg00776398	1	203123375	ADORA1	Body
cg11173246	-1	0.344167	-4.14983	4.40152e-05	0.0467048	cg11173246	11	841376	TSPAN4	TSS1500	N_Shore
cg11395954	1	0.497428	4.1495	4.40741e-05	0.0467048	cg11395954	11	133658009
cg19795793	-1	0.313509	-4.14982	4.40163e-05	0.0467048	cg19795793	2	206551844	NRP2	Body	S_Shore
cg23442151	0.440649	0.106201	4.14919	4.41315e-05	0.0467048	cg23442151	1	34631390	CSMD2	1stExon	S_Shore
cg25353721	-0.797069	0.192089	-4.14948	4.40788e-05	0.0467048	cg25353721	7	99180894			S_Shelf
cg25714800	0.378366	0.0912045	4.14855	4.42476e-05	0.0467071	cg25714800	10	30990538	SVILP1	Body
cg26130669	-0.873875	0.210631	-4.14885	4.41932e-05	0.0467071	cg26130669	6	11771473	C6orf105	Body
cg00293660	-0.954467	0.230143	-4.14728	4.44799e-05	0.0468318	cg00293660	6	55103999	HCRTR2	Body
cg06561646	-0.897028	0.216277	-4.14759	4.44232e-05	0.0468318	cg06561646	17	35873369	DUSP14	3'UTR	S_Shore
cg03406313	-1	0.259546	-4.14557	4.47942e-05	0.0468791	cg03406313	14	53835014
cg10302297	0.437556	0.105538	4.14597	4.47196e-05	0.0468791	cg10302297	9	97904823	FANCC	Body
cg13193239	0.913345	0.220318	4.14557	4.47927e-05	0.0468791	cg13193239	4	111539479	PITX2	Body	Island
cg16956345	-0.739434	0.178371	-4.14548	4.48105e-05	0.0468791	cg16956345	12	57908937	MARS	ExonBnd
cg19811994	-1	0.259204	-4.14642	4.46367e-05	0.0468791	cg19811994	3	50373641	RASSF1	Body	N_Shore
cg02888886	0.783805	0.189139	4.14407	4.50708e-05	0.0469941	cg02888886	17	43165321	NMT1	Body
cg03647664	-0.901266	0.217546	-4.14287	4.52942e-05	0.0469941	cg03647664	16	86756774
cg04605980	1	0.370033	4.143	4.52699e-05	0.0469941	cg04605980	12	117471700
cg04900128	-0.409995	0.0989422	-4.14378	4.51249e-05	0.0469941	cg04900128	17	16957927	MPRIP	Body
cg16042292	-0.617644	0.149102	-4.14241	4.53788e-05	0.0469941	cg16042292	1	59756559
cg21206156	-1	0.279049	-4.14247	4.53691e-05	0.0469941	cg21206156	17	39654535
cg23440636	0.708252	0.170937	4.14336	4.52019e-05	0.0469941	cg23440636	5	72740693			Island
cg24495488	-1	0.295983	-4.14394	4.5094e-05	0.0469941	cg24495488	6	151308884	MTHFD1L	Body
cg02469967	-1	0.27342	-4.14031	4.57738e-05	0.0470048	cg02469967	12	110517640
cg03794433	-1	0.366737	-4.13891	4.60361e-05	0.0470048	cg03794433	15	90548061	ZNF710	5'UTR	S_Shelf
cg04270489	-1	0.322714	-4.1384	4.61343e-05	0.0470048	cg04270489	11	85827505
cg07203767	-0.910855	0.219931	-4.14154	4.55419e-05	0.0470048	cg07203767	2	242973721
cg08671460	-1	0.321827	-4.14049	4.57387e-05	0.0470048	cg08671460	12	51912686
cg09050058	-1	0.34481	-4.1398	4.58683e-05	0.0470048	cg09050058	5	2186856
cg11541187	-0.055475	0.0134046	-4.13851	4.61122e-05	0.0470048	cg11541187	6	109415607	C6orf182	TSS1500	Island
cg16320210	-1	0.426708	-4.1386	4.60963e-05	0.0470048	cg16320210	12	96729226	CDK17	5'UTR
cg20869070	-1	0.267668	-4.14112	4.56207e-05	0.0470048	cg20869070	10	74489461	MCU	Body
cg23201817	-1	0.28997	-4.14201	4.54534e-05	0.0470048	cg23201817	19	40007922	SELV	Body	S_Shore
cg24559585	-0.849542	0.20525	-4.13906	4.60088e-05	0.0470048	cg24559585	11	94038553	IZUMO1R	TSS1500
cg25095994	-0.310263	0.0749334	-4.14052	4.57332e-05	0.0470048	cg25095994	2	231191727	SP140L	TSS200
cg26770947	-1	0.389795	-4.13939	4.59471e-05	0.0470048	cg26770947	12	110464779	ANKRD13A	Body
cg16233797	-1	0.304945	-4.13789	4.62313e-05	0.0470452	cg16233797	2	20001490
cg17703391	-1	0.26598	-4.13752	4.63013e-05	0.0470582	cg17703391	2	101664009	TBC1D8	Body
cg13496270	0.565584	0.136715	4.13696	4.64076e-05	0.0471078	cg13496270	4	55092363			N_Shore
cg09720642	-1	0.250332	-4.13647	4.65013e-05	0.0471446	cg09720642	16	78929792	WWOX	Body
cg15931839	0.565982	0.136842	4.13603	4.65846e-05	0.0471707	cg15931839	6	111880530	TRAF3IP2	3'UTR
cg23204070	1	0.351407	4.13444	4.68901e-05	0.0473631	cg23204070	12	90030736	ATP2B1	Body
cg24829249	-1	0.297866	-4.13461	4.68583e-05	0.0473631	cg24829249	9	73082049
cg14562331	-1	0.280011	-4.13388	4.69973e-05	0.047413	cg14562331	16	81585232	CMIP	Body
cg08475134	-1	0.40627	-4.13291	4.7186e-05	0.0475449	cg08475134	11	86454585
cg05175353	0.932766	0.225815	4.13066	4.76222e-05	0.0476333	cg05175353	6	596127	EXOC2	Body
cg12033124	-1	0.29388	-4.13158	4.74436e-05	0.0476333	cg12033124	12	118745504	TAOK3	5'UTR
cg14570280	-1	0.3579	-4.13097	4.75627e-05	0.0476333	cg14570280	13	30964034
cg16426182	-1	0.429835	-4.13068	4.76195e-05	0.0476333	cg16426182	4	178517279
cg16594457	-1	0.462733	-4.13134	4.74897e-05	0.0476333	cg16594457	11	5365093	OR51B5	Body
cg23192403	-0.999006	0.241828	-4.13106	4.75451e-05	0.0476333	cg23192403	2	25781496	DTNB	Body
cg00269670	-1	0.315877	-4.12148	4.94485e-05	0.0476425	cg00269670	13	36497729	MIR548F5	Body
cg00345025	-1	0.258339	-4.12458	4.88257e-05	0.0476425	cg00345025	8	743875			N_Shore
cg00532936	-1	0.288814	-4.12005	4.97398e-05	0.0476425	cg00532936	1	53588449	SLC1A7	Body
cg00972420	-0.936009	0.226931	-4.12464	4.88126e-05	0.0476425	cg00972420	20	49204792	FAM65C	Body
cg00978950	-1	0.279881	-4.12216	4.93109e-05	0.0476425	cg00978950	17	38085536			S_Shore
cg01125287	1	0.335887	4.12459	4.88239e-05	0.0476425	cg01125287	15	42212304	EHD4-AS1	TSS1500	S_Shore
cg02010977	-0.973445	0.235945	-4.12572	4.85977e-05	0.0476425	cg02010977	15	96705563	NR2F2-AS1	Body
cg02805690	-0.280092	0.0679155	-4.12413	4.89161e-05	0.0476425	cg02805690	1	155895456	KIAA0907	Body
cg03544781	-1	0.27608	-4.12142	4.94619e-05	0.0476425	cg03544781	8	95048288
cg03756705	0.951576	0.230623	4.1261	4.85218e-05	0.0476425	cg03756705	17	9875325	GAS7	Body
cg04497870	-0.921177	0.223156	-4.12795	4.81558e-05	0.0476425	cg04497870	1	42277284	HIVEP3	5'UTR
cg04542603	-1	0.260806	-4.12581	4.85793e-05	0.0476425	cg04542603	9	71305158
cg04839576	-1	0.308371	-4.12891	4.79671e-05	0.0476425	cg04839576	9	109975923
cg05363192	-1	0.377375	-4.12068	4.96107e-05	0.0476425	cg05363192	7	134050578
cg07156249	-1	0.471749	-4.11934	4.98837e-05	0.0476425	cg07156249	6	32822911	PSMB9	Body	S_Shore
cg09242164	-0.661055	0.160445	-4.12013	4.97242e-05	0.0476425	cg09242164	1	27673991	SYTL1	Body	N_Shore
cg09730457	-1	0.270025	-4.12821	4.81042e-05	0.0476425	cg09730457	3	107363673	BBX	5'UTR
cg09916572	-0.185467	0.0450137	-4.12024	4.97005e-05	0.0476425	cg09916572	7	76026853	ZP3	5'UTR	Island
cg10042335	-1	0.295701	-4.12433	4.88751e-05	0.0476425	cg10042335	11	21000389	NELL1	Body
cg10105993	1	0.249845	4.12969	4.78135e-05	0.0476425	cg10105993	4	77795151
cg10878076	0.358903	0.0871076	4.12023	4.97025e-05	0.0476425	cg10878076	10	102283584	NDUFB8	3'UTR	S_Shelf
cg11891887	-1	0.31242	-4.12898	4.79528e-05	0.0476425	cg11891887	1	200323547	LINC00862	Body
cg13155924	1	0.264583	4.1257	4.8601e-05	0.0476425	cg13155924	2	68507016
cg14127705	-1	0.289025	-4.11975	4.98018e-05	0.0476425	cg14127705	20	4172792	LINC01433	TSS1500
cg14444715	-1	0.249994	-4.12126	4.94929e-05	0.0476425	cg14444715	14	27342359	LOC101927081	Body
cg15415507	0.237613	0.0575549	4.12846	4.80552e-05	0.0476425	cg15415507	1	16482553	EPHA2	1stExon	Island
cg17010827	-0.424285	0.102925	-4.12226	4.92911e-05	0.0476425	cg17010827	1	161141572	B4GALT3	3'UTR
cg17695856	-1	0.256622	-4.1221	4.93235e-05	0.0476425	cg17695856	1	109855826	SORT1	3'UTR
cg18387537	-1	0.398179	-4.12445	4.88523e-05	0.0476425	cg18387537	2	230165650
cg18553576	-1	0.369905	-4.12175	4.93952e-05	0.0476425	cg18553576	16	19491814	TMC5	Body
cg18672030	-1	0.257924	-4.12359	4.90233e-05	0.0476425	cg18672030	4	37668528	RELL1	Body
cg18718397	-1	0.334379	-4.12008	4.97329e-05	0.0476425	cg18718397	21	38827862	DYRK1A	Body
cg19065582	-1	0.257422	-4.12885	4.79786e-05	0.0476425	cg19065582	5	168419943	SLIT3	Body
cg19535999	-1	0.28982	-4.11928	4.98968e-05	0.0476425	cg19535999	16	49677798	ZNF423	Body
cg19839236	-0.731615	0.177541	-4.12081	4.95842e-05	0.0476425	cg19839236	15	33948762	RYR3	Body
cg21106065	0.620583	0.150509	4.12322	4.90981e-05	0.0476425	cg21106065	15	67370226	SMAD3	Body
cg23676548	-1	0.321091	-4.12985	4.77822e-05	0.0476425	cg23676548	12	94569983	PLXNC1	Body
cg23969411	1	0.267021	4.12273	4.91964e-05	0.0476425	cg23969411	14	77465537
cg25542494	-0.659585	0.160018	-4.12194	4.93554e-05	0.0476425	cg25542494	4	37530341	C4orf19	5'UTR
cg00546403	-0.950347	0.230743	-4.11863	5.00301e-05	0.047683	cg00546403	7	130695732	LINC-PINT	Body
cg02678164	-1	0.285825	-4.11828	5.01008e-05	0.047683	cg02678164	2	242151418	ANO7	Body	S_Shore
cg02869861	-1	0.432965	-4.11765	5.02315e-05	0.047683	cg02869861	13	77874494	MYCBP2	Body
cg14809121	-0.536027	0.130187	-4.11737	5.02881e-05	0.047683	cg14809121	11	87832611
cg17528580	-1	0.279929	-4.11745	5.02726e-05	0.047683	cg17528580	10	69962886	MYPN	Body
cg17591195	1	0.371828	4.11811	5.01357e-05	0.047683	cg17591195	2	205130274
cg01396533	-1	0.283722	-4.1161	5.05508e-05	0.0477244	cg01396533	2	122024352	TFCP2L1	Body
cg05810129	-1	0.319127	-4.11579	5.06142e-05	0.0477244	cg05810129	10	14597004	FAM107B	Body
cg07635579	-0.863988	0.209922	-4.11575	5.06226e-05	0.0477244	cg07635579	11	62445600	UBXN1	Body	N_Shore
cg13137259	-1	0.38186	-4.11644	5.04801e-05	0.0477244	cg13137259	7	36698863	AOAH	ExonBnd
cg14499497	-1	0.389109	-4.1161	5.05497e-05	0.0477244	cg14499497	2	48795832	STON1-GTF2A1L	TSS1500
cg06086731	0.79275	0.192679	4.11435	5.09129e-05	0.0479429	cg06086731	1	38942075			Island
cg15831212	-0.860077	0.209088	-4.11347	5.10972e-05	0.0480062	cg15831212	5	139672796	PFDN1	Body
cg16623474	0.436938	0.106219	4.11354	5.10814e-05	0.0480062	cg16623474	6	16139867	MYLIP	Body
cg01329005	-1	0.35145	-4.11282	5.12338e-05	0.0480413	cg01329005	19	17516712	BST2	TSS1500
cg10369653	-1	0.279581	-4.11273	5.12517e-05	0.0480413	cg10369653	3	38679751	SCN5A	5'UTR
cg08060987	-1	0.261036	-4.1124	5.13203e-05	0.0480507	cg08060987	3	42744889	HHATL	TSS1500
cg21151122	-0.865108	0.210418	-4.11139	5.15338e-05	0.0481956	cg21151122	2	241568880	GPR35	1stExon	N_Shore
cg11984107	-0.884337	0.21527	-4.10804	5.22447e-05	0.0488048	cg11984107	10	102641893
cg10161121	-1	0.290511	-4.1077	5.23153e-05	0.0488152	cg10161121	1	172628020	FASLG	TSS200
cg00215722	-1	0.279521	-4.10651	5.25714e-05	0.0489657	cg00215722	8	125842989
cg00231192	-1	0.268201	-4.10487	5.2925e-05	0.0489657	cg00231192	4	165900224	TRIM61	TSS1500
cg02912129	-0.333198	0.081174	-4.10473	5.29542e-05	0.0489657	cg02912129	20	57615494	SLMO2	Body	N_Shore
cg08734527	-0.906523	0.22079	-4.10582	5.27188e-05	0.0489657	cg08734527	1	18092835	ACTL8	5'UTR
cg09973852	0.737825	0.179718	4.10546	5.27961e-05	0.0489657	cg09973852	16	30456960	SEPHS2	1stExon	Island
cg14048571	-0.906829	0.220901	-4.10514	5.28669e-05	0.0489657	cg14048571	11	114107611	ZBTB16	Body
cg24859937	0.527759	0.128532	4.10605	5.26708e-05	0.0489657	cg24859937	8	38411708
cg25858657	-1	0.499337	-4.10537	5.28167e-05	0.0489657	cg25858657	3	70157409
cg04462132	-1	0.443343	-4.10213	5.35193e-05	0.0493492	cg04462132	6	161860635	PARK2	Body
cg10136885	-0.511402	0.124663	-4.10229	5.34853e-05	0.0493492	cg10136885	14	22382177
cg15662730	-1	0.325121	-4.10199	5.35495e-05	0.0493492	cg15662730	19	30050792	VSTM2B	Body
cg03581822	0.831739	0.202897	4.09931	5.41376e-05	0.0494227	cg03581822	5	126377032
cg04286193	1	0.258212	4.09928	5.41453e-05	0.0494227	cg04286193	1	230883168	CAPN9	5'UTR
cg12106894	0.365191	0.0890653	4.10026	5.39291e-05	0.0494227	cg12106894	19	38813802	KCNK6	Body	S_Shelf
cg12443509	-1	0.29314	-4.09953	5.40898e-05	0.0494227	cg12443509	2	113643379
cg14391509	-1	0.294425	-4.09949	5.40998e-05	0.0494227	cg14391509	11	116247641
cg16004435	-1	0.323205	-4.09954	5.40872e-05	0.0494227	cg16004435	8	38749768
cg16241062	0.453991	0.110732	4.09992	5.40036e-05	0.0494227	cg16241062	12	96832118
cg19258034	0.213834	0.0521652	4.09916	5.41716e-05	0.0494227	cg19258034	19	41055125	SPTBN4	Body	Island
cg26861995	-0.753545	0.183828	-4.0992	5.4164e-05	0.0494227	cg26861995	3	127831673	RUVBL1	Body
cg17206772	-1	0.282032	-4.09828	5.43671e-05	0.049491	cg17206772	11	115765072
cg25017985	-1	0.417378	-4.09842	5.43362e-05	0.049491	cg25017985	5	40406395
cg26734247	-1	0.297044	-4.09796	5.44373e-05	0.0495	cg26734247	1	9477650
cg14434745	-0.613885	0.149849	-4.09669	5.472e-05	0.049702	cg14434745	15	90756012	SEMA4B	Body
cg01303222	1	0.279727	4.09577	5.49244e-05	0.0497774	cg01303222	19	17350726	NR2F6	Body	S_Shelf
cg25464950	0.915147	0.223429	4.09593	5.48901e-05	0.0497774	cg25464950	11	68600521	CPT1A	5'UTR
cg03115093	-1	0.245891	-4.0943	5.52558e-05	0.0499123	cg03115093	3	127861051
cg12541511	1	0.291793	4.09478	5.51468e-05	0.0499123	cg12541511	10	114583198	LOC103344931	TSS200
cg23445341	0.709096	0.173183	4.09448	5.52155e-05	0.0499123	cg23445341	19	1113357	SBNO2	Body	S_Shore
cg09944548	0.846307	0.206721	4.09396	5.53313e-05	0.0499254	cg09944548	5	134201320
cg11566521	-1	0.285317	-4.09369	5.53929e-05	0.0499261	cg11566521	4	160127802

## Sheet: B. DNAm on Gene
Table S4b. DEseq analysis testing CpG as predictor and Gene expression as an outcome. The data were adjusted for Age, Gender, first 5PCS from Genotypes
X	Epi.Estimate	Epi.SE	Epi.t	Epi.p	Epi.adjP	Fib.Estimate	Fib.SE	Fib.t	Fib.p	Fib.adjP	IC.Estimate	IC.SE	IC.t	IC.p	IC.adjP	IlmnID	CHR	MAPINFO	UCSC_RefGene_Name	Hugo_Symbol	UCSC_RefGene_Group	Relation_to_UCSC_CpG_Island	ensemble_id	id	DESeq.baseMean	DESeq.log2FoldChange	DESeq.lfcSE	DESeq.stat	DESeq.pvalue	DESeq.padj	DESeq.cpgid
cg15209896	0.177621	0.110625	1.60561	0.109471	0.799309	-1	0.377892	-4.72555	3.61513e-06	0.0231226	0.211225	0.082177	2.57037	0.0106688	0.408305	cg15209896	1	24736165	STPG1	STPG1	5'UTR	N_Shelf	ENSG00000001460	ENSG00000001460_cg15209896	315.764	-1.41273	0.410593	-3.44071	0.000580192	0.000998581	cg15209896
cg02869861	0.52149	0.126747	4.11441	5.09e-05	0.0195255	-1	0.432965	-4.11765	5.02315e-05	0.047683	0.109461	0.0941533	1.16258	0.245975	0.893666	cg02869861	13	77874494	MYCBP2	MYCBP2	Body		ENSG00000005810	ENSG00000005810_cg02869861	2081.58	-2.37079	0.628291	-3.77339	0.000161041	0.000355107	cg02869861
cg03756705	-0.251086	0.0675131	-3.71907	0.000240921	0.0535506	0.951576	0.230623	4.1261	4.85218e-05	0.0476425	-0.153535	0.0501518	-3.06141	0.00241394	0.220212	cg03756705	17	9875325	GAS7	GAS7	Body		ENSG00000007237	ENSG00000007237_cg03756705	1238	7.01136	0.776519	9.02921	1.72909e-19	5.18728e-19	cg03756705
cg16623474	-0.0999419	0.0310948	-3.2141	0.00145938	0.15861	0.436938	0.106219	4.11354	5.10814e-05	0.0480062	-0.0722864	0.0230986	-3.12947	0.00193352	0.198428	cg16623474	6	16139867	MYLIP	MYLIP	Body		ENSG00000007944	ENSG00000007944_cg16623474	765.758	6.88219	2.09694	3.28202	0.00103066	0.00154599	cg16623474
cg15747993	0.261184	0.107085	2.43903	0.0153394	0.474583	-1	0.365801	-5.00631	9.75293e-07	0.0166646	0.248396	0.0795477	3.12261	0.0019776	0.200857	cg15747993	12	16503552	MGST1	MGST1	5'UTR		ENSG00000008394	ENSG00000008394_cg15747993	2343.06	-2.27078	0.33908	-6.69689	2.129e-11	6.38701e-11	cg15747993
cg00736681	0.0887838	0.0432415	2.05321	0.040968	0.645288	-0.625246	0.147712	-4.23287	3.1183e-05	0.0418351	0.109539	0.0321217	3.41014	0.000743475	0.123215	cg00736681	8	134546052	ST3GAL1	ST3GAL1	5'UTR		ENSG00000008513	ENSG00000008513_cg00736681	2720.41	-6.32144	2.86233	-2.20849	0.02721	0.040815	cg00736681
cg08655071	0.0227077	0.0568663	0.399318	0.689959	0.980772	-0.842639	0.194254	-4.33782	2.00169e-05	0.0371722	0.143283	0.0422428	3.39189	0.000792713	0.126977	cg08655071	1	209928895	TRAF3IP3	TRAF3IP3	TSS1500		ENSG00000009790	ENSG00000009790_cg08655071	1033.85	-9.62518	0.986478	-9.75711	1.71981e-22	5.15942e-22	cg08655071
cg17076443	0.162091	0.044963	3.60498	0.00036859	0.0696255	-0.737934	0.153593	-4.80449	2.51613e-06	0.0220135	0.0729876	0.0334005	2.18522	0.0296894	0.576025	cg17076443	6	112115190	FYN	FYN	5'UTR		ENSG00000010810	ENSG00000010810_cg17076443	1333.82	-9.13554	0.778902	-11.7287	9.07905e-32	2.72371e-31	cg17076443
cg04696393	-0.506756	0.0856307	-5.91792	9.37124e-09	4.92706e-05	1	0.292513	4.25676	2.82117e-05	0.0405947	-0.148986	0.0636103	-2.34217	0.0198626	0.508749	cg04696393	12	57162488	HSD17B6	HSD17B6	5'UTR		ENSG00000025423	ENSG00000025423_cg04696393	105.957	2.44077	0.43481	5.61342	1.98361e-08	5.95083e-08	cg04696393
cg22232164	0.167511	0.0757837	2.21038	0.027876	0.576608	-1	0.258875	-4.86383	1.91013e-06	0.0198313	0.157566	0.0562955	2.79891	0.00547873	0.315015	cg22232164	1	32610876	KPNA6	KPNA6	Body		ENSG00000025800	ENSG00000025800_cg22232164	1672.07	-2.99904	0.401005	-7.47881	7.4996e-14	2.24988e-13	cg22232164
cg12573049	0.131989	0.0656947	2.00912	0.0454703	0.663777	-0.945013	0.224412	-4.21107	3.41546e-05	0.0437378	0.162404	0.048801	3.32788	0.000990499	0.143154	cg12573049	14	61795149	PRKCH	PRKCH	Body		ENSG00000027075	ENSG00000027075_cg12573049	716.186	-6.2837	1.1112	-5.65489	1.55947e-08	4.6784e-08	cg12573049
cg11775215	-0.164984	0.0594461	-2.77536	0.00588019	0.321233	0.898445	0.203067	4.42439	1.37975e-05	0.0335479	-0.165759	0.0441592	-3.75367	0.00021133	0.0639363	cg11775215	15	64264785	DAPK2	DAPK2	Body		ENSG00000035664	ENSG00000035664_cg11775215	679.45	1.01431	0.328217	3.09036	0.00199914	0.00599742	cg11775215
cg00972420	0.112494	0.0664321	1.69336	0.0914825	0.773657	-0.936009	0.226931	-4.12464	4.88126e-05	0.0476425	0.142029	0.0493487	2.87807	0.00430502	0.283792	cg00972420	20	49204792	FAM65C	RIPOR3	Body		ENSG00000042062	ENSG00000042062_cg00972420	719.739	-4.07047	1.89744	-2.14525	0.0319331	0.0478997	cg00972420
cg26264767	0.0113502	0.102797	0.110414	0.912159	0.996095	1	0.351151	4.33895	1.99206e-05	0.0371722	-0.3567	0.0763619	-4.67117	4.62775e-06	0.0061567	cg26264767	8	134131947	TG	TG	Body		ENSG00000042832	ENSG00000042832_cg26264767	78.4369	2.56854	0.922665	2.78382	0.00537222	0.0161167	cg26264767
cg27021622	-0.311145	0.0665132	-4.67794	4.48827e-06	0.00372595	0.9515	0.227208	4.1878	3.76229e-05	0.0449528	0.00411664	0.0494089	0.0833178	0.933658	0.99661	cg27021622	16	27639884	KIAA0556	KATNIP	Body		ENSG00000047578	ENSG00000047578_cg27021622	836.075	2.03792	0.318983	6.38879	1.67201e-10	5.01603e-10	cg27021622
cg18408264	0.453739	0.104508	4.34165	1.96926e-05	0.0100948	-1	0.356999	-4.40828	1.47932e-05	0.0340361	0.165307	0.0776335	2.12933	0.0340872	0.598137	cg18408264	1	12494280	VPS13D	VPS13D	Body		ENSG00000048707	ENSG00000048707_cg18408264	2249.55	-1.55445	0.350625	-4.43338	9.27654e-06	2.78296e-05	cg18408264
cg22484209	0.213099	0.0975719	2.18402	0.0297786	0.587877	-1	0.333303	-4.48021	1.08204e-05	0.0320019	0.136856	0.0724807	1.88817	0.0600229	0.692107	cg22484209	5	64499810	ADAMTS6	ADAMTS6	Body		ENSG00000049192	ENSG00000049192_cg22484209	77.0235	-5.18321	1.08101	-4.79478	1.62856e-06	4.88568e-06	cg22484209
cg04298771	0.0244772	0.0346206	0.707014	0.480137	0.959806	-0.50278	0.118263	-4.25137	2.88573e-05	0.0405977	0.155139	0.0257177	6.03237	5.02345e-09	5.08666e-05	cg04298771	5	1337326	CLPTM1L	CLPTM1L	Body	N_Shelf	ENSG00000049656	ENSG00000049656_cg04298771	3850.93	9.01497	3.2186	2.8009	0.005096	0.015288	cg04298771
cg03950441	0.24359	0.0757325	3.21645	0.00144792	0.157879	-1	0.258701	-4.24105	3.01333e-05	0.0411038	0.19704	0.0562575	3.50247	0.000535242	0.103691	cg03950441	14	90083580	FOXN3	FOXN3	5'UTR	N_Shore	ENSG00000053254	ENSG00000053254_cg03950441	1884.61	-3.41881	0.458202	-7.46135	8.56391e-14	2.56917e-13	cg03950441
cg01379867	0.133694	0.0598641	2.2333	0.026308	0.565734	-0.942521	0.204494	-4.60903	6.1197e-06	0.0264175	0.182408	0.0444697	4.10184	5.3582e-05	0.0283644	cg01379867	22	47464325	TBC1D22A	TBC1D22A	Body		ENSG00000054611	ENSG00000054611_cg01379867	1069.51	-3.74571	0.566294	-6.61442	3.73006e-11	1.11902e-10	cg01379867
cg17316030	-0.218415	0.0856883	-2.54894	0.0113312	0.422462	1	0.29271	4.49169	1.029e-05	0.0317285	-0.235885	0.0636531	-3.70579	0.000253278	0.0701725	cg17316030	14	64430230	SYNE2	SYNE2	Body		ENSG00000054654	ENSG00000054654_cg17316030	3226.05	2.21516	0.349635	6.33562	2.36389e-10	7.09166e-10	cg17316030
cg15931839	-0.0416526	0.0400593	-1.03977	0.29933	0.921361	0.565982	0.136842	4.13603	4.65846e-05	0.0471707	-0.0936609	0.0297578	-3.14743	0.00182233	0.193035	cg15931839	6	111880530	TRAF3IP2	TRAF3IP2	3'UTR		ENSG00000056972	ENSG00000056972_cg15931839	1150.58	2.78477	1.10253	2.52581	0.0115432	0.0346297	cg15931839
cg26217974	-0.357384	0.0654291	-5.46216	1.0281e-07	0.000291778	0.998216	0.223504	4.4662	1.15037e-05	0.0325412	-0.0389636	0.0486036	-0.801661	0.423419	0.94648	cg26217974	2	42850466	MTA3	MTA3	Body		ENSG00000057935	ENSG00000057935_cg26217974	759.032	1.99962	0.242704	8.23895	1.73727e-16	5.21182e-16	cg26217974
cg16320210	0.295804	0.124915	2.36803	0.0185528	0.505498	-1	0.426708	-4.1386	4.60963e-05	0.0470048	0.208664	0.0927927	2.24871	0.0252977	0.548846	cg16320210	12	96729226	CDK17	CDK17	5'UTR		ENSG00000059758	ENSG00000059758_cg16320210	872.974	-2.41398	0.460024	-5.2475	1.54174e-07	4.62523e-07	cg16320210
cg11114928	0.156404	0.0813294	1.92309	0.055468	0.695426	-1	0.27782	-4.23916	3.03725e-05	0.0411072	0.234594	0.0604151	3.88304	0.000128368	0.0477503	cg11114928	12	48179819	HDAC7	HDAC7	Body		ENSG00000061273	ENSG00000061273_cg11114928	2251.97	-3.26101	1.09661	-2.97371	0.00294223	0.00441335	cg11114928
cg19903593	0.0592496	0.0594856	0.996033	0.320082	0.92775	-0.874614	0.203202	-4.30417	2.30961e-05	0.0383467	0.106377	0.0441886	2.40734	0.0167072	0.479813	cg19903593	16	68712676	CDH3	CDH3	ExonBnd		ENSG00000062038	ENSG00000062038_cg19903593	824.069	-11.446	3.01338	-3.79841	0.00014563	0.00043689	cg19903593
cg24741563	-0.240937	0.051035	-4.72101	3.69079e-06	0.00326906	0.748051	0.174334	4.2909	2.44309e-05	0.0385522	-0.0431255	0.037911	-1.13755	0.256269	0.898071	cg24741563	17	58545335	APPBP2	APPBP2	Body		ENSG00000062725	ENSG00000062725_cg24741563	1148.22	2.97742	0.370635	8.03329	9.48919e-16	2.84676e-15	cg24741563
cg13229664	0.0674218	0.060879	1.10747	0.269027	0.909272	-0.920034	0.207962	-4.42406	1.3817e-05	0.0335479	0.155173	0.0452236	3.43124	0.000690121	0.11864	cg13229664	3	123402289	MYLK	MYLK	Body		ENSG00000065534	ENSG00000065534_cg13229664	3945.36	-4.38854	1.1252	-3.90025	9.60942e-05	0.000288283	cg13229664
cg14821245	0.144381	0.0807726	1.7875	0.0749221	0.743661	-1	0.275918	-4.41988	1.40695e-05	0.0335684	0.1785	0.0600015	2.97493	0.00318246	0.249371	cg14821245	2	80253010	CTNNA2	CTNNA2	Body		ENSG00000066032	ENSG00000066032_cg14821245	6.91917	-5.28069	1.15181	-4.58471	4.54618e-06	1.36385e-05	cg14821245
cg19811994	0.0983901	0.0758799	1.29666	0.195802	0.876106	-1	0.259204	-4.14642	4.46367e-05	0.0468791	0.151581	0.056367	2.68918	0.00758631	0.358393	cg19811994	3	50373641	RASSF1	RASSF1	Body	N_Shore	ENSG00000068028	ENSG00000068028_cg19811994	1034.18	2.54673	0.861038	2.95775	0.00309898	0.00929693	cg19811994
cg14499497	0.149041	0.113908	1.30843	0.191785	0.873463	-1	0.389109	-4.1161	5.05497e-05	0.0477244	0.117908	0.0846162	1.39345	0.164574	0.844471	cg14499497	2	48795832	STON1-GTF2A1L	#N/A	TSS1500		ENSG00000068781	ENSG00000068781_cg14499497	1.77813	-4.579	1.11446	-4.10873	3.97848e-05	0.000119354	cg14499497
cg17468459	-0.126886	0.0609953	-2.08026	0.038398	0.634059	0.883443	0.208359	4.24001	3.02655e-05	0.0411072	-0.18548	0.04531	-4.09358	5.54176e-05	0.0290249	cg17468459	1	92208474	TGFBR3	TGFBR3	Body		ENSG00000069702	ENSG00000069702_cg17468459	507.161	3.4778	0.474281	7.33278	2.25428e-13	6.76285e-13	cg17468459
cg02392359	0.27651	0.116376	2.37601	0.0181646	0.50185	-1	0.397539	-4.35762	1.8393e-05	0.0370529	0.122515	0.0864494	1.41719	0.157523	0.838864	cg02392359	15	55572079	RAB27A	RAB27A	5'UTR		ENSG00000069974	ENSG00000069974_cg02392359	2542.3	-1.79369	0.274159	-6.54252	6.04912e-11	1.81474e-10	cg02392359
cg09569224	0.021494	0.103313	0.208048	0.835341	0.991266	-1	0.352915	-4.47997	1.08319e-05	0.0320019	0.212512	0.0767454	2.76905	0.00599212	0.325963	cg09569224	9	108026834	SLC44A1	SLC44A1	Body		ENSG00000070214	ENSG00000070214_cg09569224	6237.61	-1.69053	0.357947	-4.72285	2.32559e-06	6.97678e-06	cg09569224
cg04195945	-0.189168	0.0673348	-2.80936	0.00530866	0.306852	0.965172	0.230014	4.19614	3.63428e-05	0.0445801	-0.146464	0.0500193	-2.92815	0.00368603	0.265757	cg04195945	3	8945403	RAD18	RAD18	Body		ENSG00000070950	ENSG00000070950_cg04195945	447.833	2.3426	0.301521	7.76926	7.89431e-15	2.36829e-14	cg04195945
cg23204070	0.271818	0.102871	2.6423	0.00869114	0.381483	1	0.351407	4.13444	4.68901e-05	0.0473631	-0.402336	0.0764175	-5.26498	2.77103e-07	0.000852443	cg23204070	12	90030736	ATP2B1	ATP2B1	Body		ENSG00000070961	ENSG00000070961_cg23204070	2195.32	1.36678	0.456941	2.99116	0.00277921	0.00416882	cg23204070
cg25754143	0.108328	0.0610353	1.77485	0.0769941	0.747923	-0.889991	0.208495	-4.26864	2.68363e-05	0.0399298	0.141393	0.0453397	3.11853	0.00200427	0.202226	cg25754143	11	2445316	TRPM5	TRPM5	TSS1500	S_Shelf	ENSG00000070985	ENSG00000070985_cg25754143	87.79	4.44236	1.73382	2.56218	0.0104019	0.0312056	cg25754143
cg12601911	0.0386152	0.0267037	1.44606	0.149263	0.841817	-0.379324	0.0912192	-4.15837	4.2492e-05	0.0462193	0.0976494	0.0198367	4.92267	1.44978e-06	0.00279787	cg12601911	2	106369473	NCK2	NCK2	5'UTR		ENSG00000071051	ENSG00000071051_cg12601911	982.593	-9.28738	2.20869	-4.20492	2.61175e-05	3.91763e-05	cg12601911
cg16805138	0.0399118	0.0998314	0.399792	0.68961	0.980721	-1	0.341022	-4.98431	1.08302e-06	0.0170824	0.264216	0.0741592	3.56282	0.000430162	0.0919267	cg16805138	4	10108355	WDR1	WDR1	Body		ENSG00000071127	ENSG00000071127_cg16805138	11041.7	-1.65094	0.592465	-2.78657	0.00532694	0.00799042	cg16805138
cg01094309	0.301931	0.0786865	3.83715	0.000153436	0.0406481	-1	0.268791	-4.71192	3.84687e-06	0.0231226	0.146728	0.0584518	2.51023	0.0126213	0.433714	cg01094309	6	166901854	RPS6KA2	RPS6KA2	Body		ENSG00000071242	ENSG00000071242_cg01094309	1570.01	-4.00448	0.490425	-8.16532	3.20587e-16	9.6176e-16	cg01094309
cg23478124	0.129524	0.0735408	1.76125	0.0792716	0.752338	-1	0.251214	-4.90501	1.57527e-06	0.0193859	0.205814	0.0546293	3.76746	0.000200521	0.0620625	cg23478124	11	85776966	PICALM	PICALM	Body	N_Shelf	ENSG00000073921	ENSG00000073921_cg23478124	5074.74	-3.96	0.689144	-5.74625	9.12426e-09	2.73728e-08	cg23478124
cg04702692	0.15505	0.0840889	1.84388	0.0662421	0.723803	-1	0.287246	-4.27398	2.62389e-05	0.0397799	0.171692	0.062465	2.74862	0.00636815	0.334814	cg04702692	2	121728578	GLI2	GLI2	Body		ENSG00000074047	ENSG00000074047_cg04702692	165.969	-4.06041	0.969534	-4.188	2.81418e-05	8.44253e-05	cg04702692
cg23876292	0.116609	0.0903445	1.29072	0.197852	0.876761	-1	0.308615	-4.81243	2.42541e-06	0.0220135	0.215667	0.0671119	3.21354	0.00146214	0.172684	cg23876292	18	57024517	LMAN1	LMAN1	Body	N_Shore	ENSG00000074695	ENSG00000074695_cg23876292	5545.29	-2.88561	0.775002	-3.72336	0.000196589	0.000589766	cg23876292
cg15502231	0.0985613	0.0624967	1.57707	0.115894	0.80746	-0.962508	0.213487	-4.5085	9.55803e-06	0.0305035	0.0877893	0.0464253	1.89098	0.0596447	0.691118	cg15502231	7	107235907	BCAP29	BCAP29	Body		ENSG00000075790	ENSG00000075790_cg15502231	2019.34	-2.36935	0.733719	-3.22924	0.0012412	0.00372361	cg15502231
cg05757907	-0.284496	0.0733519	-3.87852	0.000130652	0.0366231	1	0.250568	4.44721	1.24959e-05	0.0335241	-0.16588	0.054489	-3.04427	0.00255106	0.225761	cg05757907	11	114312777	REXO2	REXO2	Body	S_Shelf	ENSG00000076043	ENSG00000076043_cg05757907	682.456	2.9317	0.364096	8.05198	8.14632e-16	2.4439e-15	cg05757907
cg02068351	-0.130184	0.0693321	-1.87768	0.0614491	0.712226	1	0.236837	4.90736	1.558e-06	0.0193859	-0.239042	0.051503	-4.64132	5.29466e-06	0.00672746	cg02068351	6	132832336	STX7	STX7	5'UTR	N_Shore	ENSG00000079950	ENSG00000079950_cg02068351	2212.73	3.47809	0.675855	5.14621	2.65801e-07	7.97403e-07	cg02068351
cg22073152	0.226081	0.0717602	3.15051	0.0018039	0.178618	-1	0.245131	-4.15621	4.28724e-05	0.0463288	0.0873735	0.0533066	1.63907	0.102305	0.779	cg22073152	1	198633497	PTPRC	PTPRC	Body		ENSG00000081237	ENSG00000081237_cg22073152	6633.79	-6.24377	0.607707	-10.2743	9.19997e-25	2.75999e-24	cg22073152
cg14462124	0.199501	0.0592664	3.36618	0.000867268	0.117556	-0.929519	0.202453	-4.59129	6.62457e-06	0.0273594	0.140757	0.0440257	3.19715	0.00154472	0.177701	cg14462124	2	197031748	STK17B	STK17B	5'UTR	N_Shelf	ENSG00000081320	ENSG00000081320_cg14462124	2463.23	-4.94388	0.41122	-12.0225	2.70775e-33	8.12325e-33	cg14462124
cg03090436	-0.301962	0.0697541	-4.32895	2.0788e-05	0.0105248	0.989423	0.238279	4.15238	4.35553e-05	0.0465336	-0.0381281	0.0518164	-0.73583	0.462442	0.953043	cg03090436	6	71121859	FAM135A	FAM135A	TSS1500	N_Shore	ENSG00000082269	ENSG00000082269_cg03090436	1952.28	1.35633	0.342898	3.95548	7.6382e-05	0.000229146	cg03090436
cg23592288	0.219521	0.0670385	3.27456	0.00118936	0.140971	-1	0.229002	-4.43457	1.32015e-05	0.0335479	0.0908808	0.0497991	1.82495	0.0690593	0.715036	cg23592288	2	224761669	WDFY1	WDFY1	Body		ENSG00000085449	ENSG00000085449_cg23592288	2537.46	-2.1486	0.326913	-6.57238	4.95165e-11	1.4855e-10	cg23592288
cg26231070	-0.163055	0.0665768	-2.44912	0.0149249	0.469645	1	0.227425	4.72604	3.60717e-06	0.0231226	-0.2593	0.0494562	-5.24303	3.08907e-07	0.000908111	cg26231070	1	46330345	MAST2	MAST2	Body		ENSG00000086015	ENSG00000086015_cg26231070	2111.16	1.22051	0.325117	3.75407	0.000173986	0.000260978	cg26231070
cg10744663	0.225901	0.113201	1.99557	0.0469359	0.66926	-1	0.386694	-4.20627	3.4844e-05	0.0439258	0.301382	0.0840911	3.584	0.000398116	0.0882509	cg10744663	11	89225002	NOX4	NOX4	5'UTR	S_Shore	ENSG00000086991	ENSG00000086991_cg10744663	24.1833	-4.86514	0.704446	-6.90634	4.97328e-12	1.49198e-11	cg10744663
cg10632566	0.0162665	0.0719082	0.226212	0.821199	0.990461	1	0.245637	4.19863	3.59682e-05	0.0444455	-0.308864	0.0534166	-5.78217	1.94125e-08	0.000126365	cg10632566	20	17938801	SNX5	SNX5	Body		ENSG00000089006	ENSG00000089006_cg10632566	2850.15	1.92719	0.435937	4.4208	9.83348e-06	2.95004e-05	cg10632566
cg26902581	0.277229	0.069089	4.01264	7.68619e-05	0.0257207	-1	0.236006	-4.63277	5.50205e-06	0.0253524	0.128514	0.0513223	2.50405	0.0128389	0.43642	cg26902581	2	173360990	ITGA6	ITGA6	Body		ENSG00000091409	ENSG00000091409_cg26902581	10650.1	-2.71297	0.566902	-4.78561	1.70465e-06	5.11395e-06	cg26902581
cg07866131	0.0405127	0.0262609	1.5427	0.124017	0.81712	-0.401856	0.0897069	-4.47966	1.08469e-05	0.0320019	0.0805579	0.0195078	4.12952	4.78458e-05	0.0265352	cg07866131	15	41850280	TYRO3	TYRO3	TSS1500	N_Shore	ENSG00000092445	ENSG00000092445_cg07866131	167.518	-19.4421	2.88012	-6.75045	1.47392e-11	4.42175e-11	cg07866131
cg25766343	0.0722029	0.0775372	0.931203	0.352539	0.936938	-1	0.264866	-4.33344	2.03946e-05	0.0371722	0.191798	0.0575981	3.32993	0.000983493	0.142745	cg25766343	9	117247347	DFNB31	WHRN	5'UTR		ENSG00000095397	ENSG00000095397_cg25766343	272.843	-6.41191	0.647207	-9.90705	3.87929e-23	1.16379e-22	cg25766343
cg06097048	-0.177507	0.0630918	-2.81348	0.005243	0.30479	0.90461	0.21552	4.19733	3.61633e-05	0.0445801	-0.224757	0.0468674	-4.79559	2.62168e-06	0.00427993	cg06097048	10	28848388	WAC	WAC	Body		ENSG00000095787	ENSG00000095787_cg06097048	4116.34	3.20655	0.452648	7.08398	1.40076e-12	4.20229e-12	cg06097048
cg05504719	0.103841	0.0648981	1.60005	0.110698	0.80111	-0.944345	0.221691	-4.25974	2.786e-05	0.0405204	0.119172	0.0482092	2.47198	0.0140231	0.450371	cg05504719	10	33503366	NRP1	NRP1	Body		ENSG00000099250	ENSG00000099250_cg05504719	1540.17	-9.27304	1.1258	-8.23682	1.76843e-16	5.3053e-16	cg05504719
cg11892200	0.159693	0.106544	1.49885	0.135024	0.828479	-1	0.363951	-4.79269	2.65695e-06	0.0220135	0.217267	0.0791453	2.74516	0.00643378	0.336046	cg11892200	20	44572943	PCIF1	PCIF1	Body	N_Shore	ENSG00000100982	ENSG00000100982_cg11892200	948.779	-2.06481	0.479361	-4.30742	1.65169e-05	4.95506e-05	cg11892200
cg19535999	0.146456	0.0848424	1.72622	0.0853958	0.764075	-1	0.28982	-4.11928	4.98968e-05	0.0476425	0.139619	0.0630247	2.2153	0.0275324	0.563827	cg19535999	16	49677798	ZNF423	ZNF423	Body		ENSG00000102935	ENSG00000102935_cg19535999	195.791	-2.65495	0.665254	-3.99087	6.58301e-05	9.87451e-05	cg19535999
cg25759160	0.0535143	0.0530875	1.00804	0.314294	0.926043	-0.785732	0.181346	-4.33278	2.04516e-05	0.0371935	0.0931512	0.0394358	2.3621	0.0188464	0.500022	cg25759160	16	84927731	CRISPLD2	CRISPLD2	Body		ENSG00000103196	ENSG00000103196_cg25759160	1689.45	-7.51943	1.84126	-4.08386	4.4294e-05	0.000132882	cg25759160
cg18553576	0.24406	0.108287	2.25383	0.0249691	0.556564	-1	0.369905	-4.12175	4.93952e-05	0.0476425	0.116608	0.0804402	1.44962	0.148267	0.831315	cg18553576	16	19491814	TMC5	TMC5	Body		ENSG00000103534	ENSG00000103534_cg18553576	4042.58	-2.01354	0.593628	-3.39193	0.000694032	0.00104105	cg18553576
cg18711535	0.229322	0.116085	1.97547	0.0491828	0.67682	-1	0.396542	-4.30454	2.30597e-05	0.0383467	0.264356	0.0862328	3.06561	0.00238135	0.219136	cg18711535	15	64736348	TRIP4	TRIP4	Body		ENSG00000103671	ENSG00000103671_cg18711535	736.824	-1.36237	0.39689	-3.43261	0.000597802	0.000896703	cg18711535
cg00666746	-0.0944172	0.0438066	-2.15532	0.0319771	0.600448	0.657136	0.149642	4.39137	1.59118e-05	0.0342029	-0.125427	0.0325415	-3.85437	0.000143529	0.0509837	cg00666746	19	15217781	SYDE1	SYDE1	TSS1500	N_Shore	ENSG00000105137	ENSG00000105137_cg00666746	483.332	4.89369	2.23968	2.185	0.0288892	0.0433338	cg00666746
cg23834013	0.136038	0.0888399	1.53127	0.126815	0.819626	-1	0.303475	-4.33715	2.00738e-05	0.0371722	0.18692	0.0659942	2.83237	0.0049511	0.301742	cg23834013	7	138729073	ZC3HAV1	ZC3HAV1	3'UTR		ENSG00000105939	ENSG00000105939_cg23834013	2355.92	-3.30219	0.397874	-8.29958	1.04484e-16	3.13452e-16	cg23834013
cg04690998	0.29753	0.0770761	3.86021	0.000140307	0.0384234	-1	0.26329	-4.51399	9.3299e-06	0.0305035	0.0744412	0.0572556	1.30016	0.194602	0.866039	cg04690998	7	2339777	SNX8	SNX8	Body		ENSG00000106266	ENSG00000106266_cg04690998	956.39	-2.9605	0.301883	-9.80677	1.05284e-22	3.15853e-22	cg04690998
cg10864924	-0.193272	0.101974	-1.89532	0.0590657	0.705611	1	0.348339	4.3459	1.93384e-05	0.0371722	-0.362812	0.0757505	-4.78957	2.69549e-06	0.00435601	cg10864924	10	119800044	RAB11FIP2	RAB11FIP2	Body		ENSG00000107560	ENSG00000107560_cg10864924	445.957	3.22998	0.386217	8.36313	6.10754e-17	1.83226e-16	cg10864924
cg22262581	0.350144	0.0428492	8.17154	1.0143e-14	8.31921e-10	-0.618508	0.146372	-4.22558	3.21476e-05	0.0421201	0.0154118	0.0318303	0.484186	0.628627	0.97328	cg22262581	10	101939519	ERLIN1	ERLIN1	Body		ENSG00000107566	ENSG00000107566_cg22262581	2385.03	2.41068	0.802536	3.00382	0.00266609	0.00719483	cg22262581
cg20378055	-0.266957	0.087361	-3.0558	0.00245808	0.209617	1	0.298424	4.39743	1.5502e-05	0.0342029	-0.181313	0.0648957	-2.79392	0.00556158	0.316841	cg20378055	10	86184730	CCSER2	CCSER2	TSS1500		ENSG00000107771	ENSG00000107771_cg20378055	1371.93	1.92122	0.67238	2.85734	0.00427203	0.00640805	cg20378055
cg21452305	-0.311663	0.0496368	-6.27887	1.27374e-09	1.11139e-05	0.721075	0.169558	4.25266	2.87013e-05	0.0405977	-0.0232157	0.0368725	-0.629622	0.529448	0.962735	cg21452305	10	111666496	XPNPEP1	XPNPEP1	Body		ENSG00000108039	ENSG00000108039_cg21452305	2235.14	1.79285	0.278508	6.43733	1.21595e-10	3.64785e-10	cg21452305
cg16201273	-0.0871613	0.0786728	-1.1079	0.268844	0.909223	1	0.268745	4.77173	2.92618e-06	0.0223872	-0.15921	0.0584416	-2.72425	0.00684436	0.344037	cg16201273	10	80855803	ZMIZ1	ZMIZ1	5'UTR		ENSG00000108175	ENSG00000108175_cg16201273	3898.42	3.55117	0.460088	7.71846	1.17747e-14	3.5324e-14	cg16201273
cg18680920	0.0051891	0.061536	0.0843262	0.932856	0.997048	-0.945376	0.210206	-4.49738	1.00363e-05	0.0310629	0.180155	0.0457117	3.94113	0.000102173	0.0419426	cg18680920	17	48764635	ABCC3	ABCC3	Body		ENSG00000108846	ENSG00000108846_cg18680920	4739.39	-3.6554	0.991299	-3.68749	0.000226478	0.000679435	cg18680920
cg22149419	0.342225	0.109992	3.11137	0.00205185	0.191218	-1	0.37573	-4.72189	3.67598e-06	0.0231226	0.122856	0.0817069	1.50362	0.13379	0.817261	cg22149419	17	27253138	PHF12	PHF12	Body		ENSG00000109118	ENSG00000109118_cg22149419	1434.75	-2.86688	0.35355	-8.10882	5.11127e-16	1.53338e-15	cg22149419
cg10683527	0.200081	0.0747489	2.6767	0.00786728	0.366044	-1	0.255341	-4.38148	1.66035e-05	0.0350079	0.184908	0.0555268	3.33008	0.000982997	0.142698	cg10683527	4	178230606	NEIL3	NEIL3	TSS1500	N_Shore	ENSG00000109674	ENSG00000109674_cg10683527	81.7904	-2.93881	0.537179	-5.47082	4.47964e-08	6.71945e-08	cg10683527
cg08820634	0.372433	0.111862	3.32938	0.000985378	0.126657	-1	0.38212	-4.6625	4.81255e-06	0.0246917	0.198578	0.0830964	2.38973	0.0175128	0.48762	cg08820634	11	134248994	B3GAT1	B3GAT1	3'UTR		ENSG00000109956	ENSG00000109956_cg08820634	30.1716	-2.72827	0.840119	-3.24748	0.00116431	0.00174646	cg08820634
cg13786863	0.243056	0.0864225	2.81241	0.00525996	0.305363	-1	0.295217	-4.35314	1.8749e-05	0.0371443	0.248528	0.0641985	3.87125	0.000134406	0.0490384	cg13786863	11	68610743	CPT1A	CPT1A	TSS1500	N_Shore	ENSG00000110090	ENSG00000110090_cg13786863	3849.11	-0.904651	0.217465	-4.15999	3.18263e-05	9.54788e-05	cg13786863
cg22070650	-0.149602	0.0387219	-3.86351	0.000138519	0.0381178	0.555108	0.132273	4.19667	3.6262e-05	0.0445801	-0.0621071	0.0287644	-2.15917	0.0316743	0.586047	cg22070650	11	47293792	MADD	MADD	5'UTR	S_Shore	ENSG00000110514	ENSG00000110514_cg22070650	1878.12	5.9795	1.21656	4.91509	8.87427e-07	2.66228e-06	cg22070650
cg12004527	-0.190588	0.130009	-1.46597	0.143764	0.836807	-1	0.444107	-4.15196	4.36313e-05	0.0465358	0.235665	0.0965762	2.4402	0.0152907	0.464424	cg12004527	12	63054795	PPM1H	PPM1H	Body		ENSG00000111110	ENSG00000111110_cg12004527	403.15	-2.17668	0.441529	-4.92988	8.22801e-07	2.4684e-06	cg12004527
cg09167772	0.0997647	0.0554392	1.79953	0.0729956	0.739442	-0.820269	0.189379	-4.33136	2.05758e-05	0.0372359	0.151467	0.0411827	3.67793	0.000281182	0.073823	cg09167772	12	113377933	OAS3	OAS3	Body	S_Shore	ENSG00000111331	ENSG00000111331_cg09167772	2591.07	-5.60304	0.865167	-6.47625	9.40295e-11	2.82089e-10	cg09167772
cg23912233	-0.446093	0.0857372	-5.20303	3.76218e-07	0.000684191	1	0.292876	4.72023	3.70393e-06	0.0231226	-0.0884579	0.0636894	-1.3889	0.165952	0.845668	cg23912233	6	91007229	BACH2	BACH2	TSS1500	S_Shore	ENSG00000112182	ENSG00000112182_cg23912233	256.114	9.91345	1.05858	9.36482	7.61834e-21	2.2855e-20	cg23912233
cg20880520	0.0692051	0.049803	1.38958	0.165746	0.8558	-0.756114	0.170126	-4.44443	1.26479e-05	0.0335479	0.187157	0.0369959	5.05885	7.58298e-07	0.00177193	cg20880520	6	111497823	SLC16A10	SLC16A10	Body		ENSG00000112394	ENSG00000112394_cg20880520	130.5	6.71621	2.6796	2.50642	0.0121959	0.0365878	cg20880520
cg25767433	0.113836	0.0721154	1.57853	0.115558	0.807292	-1	0.246345	-4.29462	2.40488e-05	0.0385522	0.193935	0.0535705	3.62019	0.000348492	0.0826575	cg25767433	6	33386985	CUTA	CUTA	TSS1500	S_Shore	ENSG00000112514	ENSG00000112514_cg25767433	1524.59	-3.64153	0.560482	-6.49715	8.18581e-11	2.45574e-10	cg25767433
cg05175353	-0.130907	0.0661055	-1.98027	0.0486383	0.675173	0.932766	0.225815	4.13066	4.76222e-05	0.0476333	-0.119473	0.0491061	-2.43297	0.0155931	0.467549	cg05175353	6	596127	EXOC2	EXOC2	Body		ENSG00000112685	ENSG00000112685_cg05175353	980.052	4.34042	1.24498	3.48634	0.000489683	0.00146905	cg05175353
cg12297676	-0.0651798	0.0710578	-0.917278	0.359775	0.93894	1	0.242732	4.28419	2.51333e-05	0.039066	-0.277704	0.0527849	-5.26105	2.82544e-07	0.000858296	cg12297676	6	1817714	GMDS	GMDS	Body		ENSG00000112699	ENSG00000112699_cg12297676	4955.35	1.39379	0.344118	4.05032	5.11478e-05	0.000153443	cg12297676
cg15831212	0.037428	0.0612088	0.611481	0.541371	0.96641	-0.860077	0.209088	-4.11347	5.10972e-05	0.0480062	0.250388	0.0454686	5.50683	8.18146e-08	0.000370738	cg15831212	5	139672796	PFDN1	PFDN1	Body		ENSG00000113068	ENSG00000113068_cg15831212	775.387	-3.21344	1.12619	-2.85338	0.00432574	0.0129772	cg15831212
cg25907642	0.0199949	0.0778733	0.256763	0.797548	0.988781	1	0.266013	4.42887	1.35322e-05	0.0335479	-0.170708	0.0578477	-2.95099	0.00343171	0.258089	cg25907642	5	78260853	ARSB	ARSB	Body		ENSG00000113273	ENSG00000113273_cg25907642	761.986	2.77514	0.415109	6.68532	2.30419e-11	6.91257e-11	cg25907642
cg05350034	-0.219317	0.0861859	-2.54469	0.0114668	0.42386	1	0.294409	4.19029	3.72355e-05	0.0448023	-0.196854	0.0640227	-3.07474	0.0023119	0.215861	cg05350034	5	58571113	PDE4D	PDE4D	Body		ENSG00000113448	ENSG00000113448_cg05350034	946.83	1.49683	0.566559	2.64196	0.00824274	0.0247282	cg05350034
cg09730457	0.253843	0.0790477	3.21127	0.00147334	0.159604	-1	0.270025	-4.12821	4.81042e-05	0.0476425	0.100355	0.0587201	1.70904	0.0885362	0.756169	cg09730457	3	107363673	BBX	BBX	5'UTR		ENSG00000114439	ENSG00000114439_cg09730457	1318.03	-3.78605	0.768758	-4.92489	8.44071e-07	2.53221e-06	cg09730457
cg01459845	-0.0442799	0.096803	-0.457423	0.647717	0.977298	-1	0.330677	-4.29226	2.42907e-05	0.0385522	0.182843	0.0719096	2.54268	0.0115315	0.420995	cg01459845	3	69255721	FRMD4B	FRMD4B	Body		ENSG00000114541	ENSG00000114541_cg01459845	935.57	-3.29495	0.450268	-7.31774	2.52174e-13	7.56521e-13	cg01459845
cg14742712	0.320901	0.0971542	3.303	0.00107907	0.133632	-1	0.331877	-5.43519	1.17936e-07	0.00879363	0.357095	0.0721704	4.94794	1.28684e-06	0.00255737	cg14742712	3	130806526	NEK11	NEK11	Body		ENSG00000114670	ENSG00000114670_cg14742712	117.15	-8.12883	3.06784	-2.64969	0.00805647	0.0241694	cg14742712
cg10417124	0.30188	0.0909366	3.31968	0.00101892	0.129075	-1	0.310638	-4.31379	2.21718e-05	0.038124	0.0997491	0.0675518	1.47663	0.140882	0.824261	cg10417124	2	102744380	IL1R1	IL1R1	5'UTR		ENSG00000115594	ENSG00000115594_cg10417124	3438.49	-4.54258	0.983361	-4.61944	3.84774e-06	1.15432e-05	cg10417124
cg16143897	0.164606	0.0861589	1.9105	0.057076	0.700447	-1	0.294317	-4.31539	2.20219e-05	0.0380257	0.167903	0.0640026	2.62338	0.00917655	0.386134	cg16143897	2	136720498	DARS	DARS1	5'UTR		ENSG00000115866	ENSG00000115866_cg16143897	1613.63	-3.23086	0.495486	-6.52059	7.00297e-11	2.10089e-10	cg16143897
cg12384562	0.156756	0.076224	2.05652	0.0406459	0.644043	-1	0.26038	-4.50892	9.54038e-06	0.0305035	0.165169	0.0566226	2.91702	0.00381614	0.269337	cg12384562	2	205707683	PARD3B	PARD3B	Body		ENSG00000116117	ENSG00000116117_cg12384562	400.014	-2.56011	0.623008	-4.10927	3.96905e-05	0.000119071	cg12384562
cg22695050	-0.205364	0.058907	-3.48624	0.000567355	0.091377	0.875009	0.201225	4.34841	1.91321e-05	0.0371568	-0.0783696	0.0437587	-1.79095	0.0743663	0.727092	cg22695050	1	32775824	HDAC1	HDAC1	Body		ENSG00000116478	ENSG00000116478_cg22695050	6588.39	1.92052	0.298622	6.43125	1.26556e-10	3.79668e-10	cg22695050
cg26965801	0.160126	0.0727889	2.19987	0.0286216	0.581127	-1	0.248645	-4.31011	2.25213e-05	0.0382439	0.188312	0.0540708	3.48268	0.000574632	0.108049	cg26965801	1	200122591	NR5A2	NR5A2	Body		ENSG00000116833	ENSG00000116833_cg26965801	867.917	-0.494176	0.224313	-2.20306	0.0275907	0.041386	cg26965801
cg07913153	-0.161043	0.062956	-2.55803	0.011046	0.41893	0.971686	0.215056	4.51828	9.15531e-06	0.0305035	-0.129809	0.0467665	-2.77569	0.00587431	0.323369	cg07913153	1	236680761	LGALS8	LGALS8	TSS1500		ENSG00000116977	ENSG00000116977_cg07913153	1479.98	2.7571	0.327772	8.41163	4.04357e-17	1.21307e-16	cg07913153
cg10798745	0.0222354	0.0770257	0.288675	0.77304	0.986765	-1	0.263118	-4.28988	2.4536e-05	0.0385522	0.223829	0.0572181	3.91186	0.000114663	0.0448048	cg10798745	1	145715636	CD160	CD160	TSS200	S_Shore	ENSG00000117281	ENSG00000117281_cg10798745	39.0447	-3.22309	0.951841	-3.38617	0.000708757	0.00106314	cg10798745
cg16495532	0.428365	0.112479	3.80839	0.000171436	0.043695	-1	0.384227	-4.25749	2.81251e-05	0.0405947	0.0913624	0.0835546	1.09344	0.275125	0.905703	cg16495532	1	101472258	DPH5	DPH5	Body		ENSG00000117543	ENSG00000117543_cg16495532	192.745	-1.84644	0.300468	-6.14522	7.98506e-10	2.39552e-09	cg16495532
cg10161121	0.201203	0.0850448	2.36585	0.0186604	0.5064	-1	0.290511	-4.1077	5.23153e-05	0.0488152	0.196163	0.0631751	3.10506	0.00209459	0.206148	cg10161121	1	172628020	FASLG	FASLG	TSS200		ENSG00000117560	ENSG00000117560_cg10161121	52.2083	-2.30033	1.00927	-2.27919	0.0226555	0.0339833	cg10161121
cg09329178	0.0727401	0.0828611	0.877856	0.380764	0.943944	-1	0.283052	-4.81524	2.39401e-06	0.0220135	0.268762	0.0615529	4.36636	1.77176e-05	0.0143879	cg09329178	6	138192206	TNFAIP3	TNFAIP3	5'UTR	S_Shelf	ENSG00000118503	ENSG00000118503_cg09329178	3246.28	-6.97721	0.963271	-7.24325	4.3806e-13	1.31418e-12	cg09329178
cg05601201	0.42943	0.107309	4.00179	8.02743e-05	0.0264206	-1	0.366567	-4.63793	5.37598e-06	0.0252296	0.193412	0.0797141	2.42632	0.0158756	0.470383	cg05601201	6	108956898	FOXO3	FOXO3	Body		ENSG00000118689	ENSG00000118689_cg05601201	2071.93	-1.9497	0.354064	-5.50664	3.65749e-08	1.09725e-07	cg05601201
cg04649230	0.0745716	0.0682068	1.09332	0.275181	0.911773	-1	0.232993	-4.30629	2.28887e-05	0.0382909	0.127916	0.050667	2.52464	0.0121267	0.428336	cg04649230	14	75513709	MLH3	MLH3	Body		ENSG00000119684	ENSG00000119684_cg04649230	541.058	2.85005	0.657038	4.33772	1.4397e-05	4.31909e-05	cg04649230
cg15162818	0.136848	0.0636479	2.15007	0.0323938	0.603687	-0.943801	0.21742	-4.34091	1.97544e-05	0.0371722	0.114246	0.0472804	2.41635	0.0163075	0.475534	cg15162818	2	23858940	KLHL29	KLHL29	Body		ENSG00000119771	ENSG00000119771_cg15162818	382.421	-3.78969	1.67558	-2.26172	0.023715	0.0355724	cg15162818
cg24495488	0.11105	0.0866467	1.28164	0.201013	0.87814	-1	0.295983	-4.14394	4.5094e-05	0.0469941	0.143037	0.064365	2.22227	0.0270527	0.560559	cg24495488	6	151308884	MTHFD1L	MTHFD1L	Body		ENSG00000120254	ENSG00000120254_cg24495488	496.772	-3.28491	0.904231	-3.63282	0.000280346	0.00049135	cg24495488
cg19623926	0.0518224	0.0446789	1.15989	0.247069	0.899932	-0.756447	0.152622	-4.95634	1.23667e-06	0.0177949	0.151453	0.0331894	4.56329	7.50343e-06	0.00839597	cg19623926	6	2961752	SERPINB6	SERPINB6	5'UTR		ENSG00000124570	ENSG00000124570_cg19623926	4037.84	-9.52863	1.58632	-6.00673	1.893e-09	5.67899e-09	cg19623926
cg13273186	0.321363	0.0783199	4.10321	5.32839e-05	0.0202243	-1	0.267539	-4.44589	1.25681e-05	0.0335241	0.0968849	0.0581795	1.66528	0.0969604	0.770821	cg13273186	6	16439367	ATXN1	ATXN1	5'UTR		ENSG00000124788	ENSG00000124788_cg13273186	1492.2	-3.81031	0.416878	-9.14011	6.23914e-20	1.87174e-19	cg13273186
cg10371155	0.292639	0.0864968	3.38324	0.000817107	0.113379	-1	0.295471	-5.62502	4.44055e-08	0.00527682	0.177499	0.0642536	2.76248	0.00611078	0.32898	cg10371155	17	37561101	MED1	MED1	3'UTR	S_Shelf	ENSG00000125686	ENSG00000125686_cg10371155	1259.91	-3.74394	0.667643	-5.6077	2.05036e-08	6.15107e-08	cg10371155
cg04497870	0.146539	0.0653272	2.24315	0.0256583	0.561539	-0.921177	0.223156	-4.12795	4.81558e-05	0.0476425	0.108695	0.0485279	2.23984	0.025875	0.552681	cg04497870	1	42277284	HIVEP3	HIVEP3	5'UTR		ENSG00000127124	ENSG00000127124_cg04497870	476.693	-6.10313	0.693623	-8.79892	1.38141e-18	4.14422e-18	cg04497870
cg06905789	0.0722616	0.0613588	1.17769	0.239906	0.896979	-0.976933	0.2096	-4.66093	4.84687e-06	0.0246917	0.20634	0.04558	4.52699	8.81054e-06	0.00927744	cg06905789	14	99715200	BCL11B	BCL11B	Body	S_Shore	ENSG00000127152	ENSG00000127152_cg06905789	376.478	-7.78555	1.02844	-7.57022	3.72599e-14	1.1178e-13	cg06905789
cg25865751	0.121973	0.0810096	1.50566	0.133265	0.826564	-1	0.276727	-4.30817	2.27069e-05	0.0382909	0.176463	0.0601775	2.93238	0.00363765	0.264665	cg25865751	7	75226291	HIP1	HIP1	Body		ENSG00000127946	ENSG00000127946_cg25865751	897.088	-6.28924	0.730483	-8.60971	7.3247e-18	2.19741e-17	cg25865751
cg13211916	0.0289246	0.0930003	0.311016	0.756016	0.985529	1	0.317687	4.16857	4.07403e-05	0.0453317	-0.282326	0.0690848	-4.08666	5.70006e-05	0.0294034	cg13211916	13	115027249	CDC16	CDC16	Body		ENSG00000130177	ENSG00000130177_cg13211916	1544.59	2.99034	0.435227	6.87076	6.38594e-12	1.91578e-11	cg13211916
cg01329005	0.238901	0.102884	2.32205	0.0209376	0.526588	-1	0.35145	-4.11282	5.12338e-05	0.0480413	0.245065	0.0764268	3.20654	0.00149691	0.174451	cg01329005	19	17516712	BST2	BST2	TSS1500		ENSG00000130303	ENSG00000130303_cg01329005	1210.11	-3.92179	0.439265	-8.92806	4.3355e-19	1.30065e-18	cg01329005
cg01481503	0.164977	0.0699475	2.35858	0.0190225	0.510078	-1	0.238939	-4.79862	2.58528e-06	0.0220135	0.183445	0.0519601	3.53051	0.000483742	0.0980455	cg01481503	1	40515642	CAP1	CAP1	5'UTR		ENSG00000131236	ENSG00000131236_cg01481503	15325.5	-3.04764	0.551804	-5.52305	3.33162e-08	9.99487e-08	cg01481503
cg06673170	-0.0906597	0.065693	-1.38005	0.168656	0.858228	1	0.224406	4.51924	9.117e-06	0.0305035	-0.160803	0.0487996	-3.29517	0.00110846	0.151071	cg06673170	15	101818315	VIMP	SELENOS	TSS1500	S_Shore	ENSG00000131871	ENSG00000131871_cg06673170	2747.36	2.62307	0.383026	6.84827	7.47494e-12	2.24248e-11	cg06673170
cg15420926	0.259324	0.0935081	2.77328	0.00591689	0.322264	-1	0.319422	-4.17269	4.00527e-05	0.0452676	0.107643	0.069462	1.54967	0.122334	0.804718	cg15420926	8	132929147	EFR3A	EFR3A	Body		ENSG00000132294	ENSG00000132294_cg15420926	2111.01	-4.03734	0.607312	-6.64789	2.97319e-11	8.91958e-11	cg15420926
cg02805690	0.0119522	0.0198817	0.601163	0.548211	0.967446	-0.280092	0.0679155	-4.12413	4.89161e-05	0.0476425	0.078432	0.014769	5.31058	2.20865e-07	0.000727516	cg02805690	1	155895456	KIAA0907	KHDC4	Body		ENSG00000132680	ENSG00000132680_cg02805690	1469.7	10.5496	4.05823	2.59957	0.00933419	0.0140013	cg02805690
cg05835326	0.0443543	0.0919542	0.482352	0.629927	0.975575	-1	0.314114	-4.18025	3.88182e-05	0.0450367	0.184601	0.0683077	2.7025	0.0072964	0.352815	cg05835326	1	157004303	ARHGEF11	ARHGEF11	Body		ENSG00000132694	ENSG00000132694_cg05835326	2268.42	-2.27022	0.578187	-3.92646	8.6207e-05	0.000258621	cg05835326
cg02976323	-0.187973	0.0684003	-2.74814	0.00637724	0.333581	1	0.233654	4.53618	8.46032e-06	0.0301699	-0.151552	0.0508108	-2.98266	0.00310552	0.246634	cg02976323	7	140156225	MKRN1	MKRN1	Body		ENSG00000133606	ENSG00000133606_cg02976323	3832.48	1.39102	0.220971	6.29503	3.07344e-10	9.22033e-10	cg02976323
cg20395295	0.132911	0.0579398	2.29394	0.0225238	0.538706	-0.837317	0.197921	-4.23056	3.14863e-05	0.0418992	0.109545	0.0430402	2.54517	0.0114514	0.419902	cg20395295	3	5239540	EDEM1	EDEM1	Body		ENSG00000134109	ENSG00000134109_cg20395295	4027.16	-3.84832	0.422466	-9.10919	8.29993e-20	2.48998e-19	cg20395295
cg17695856	-0.0425965	0.075124	-0.567016	0.571151	0.969879	-1	0.256622	-4.1221	4.93235e-05	0.0476425	0.219502	0.0558054	3.93334	0.000105364	0.0426113	cg17695856	1	109855826	SORT1	SORT1	3'UTR		ENSG00000134243	ENSG00000134243_cg17695856	3435.2	-2.71601	0.487321	-5.57336	2.49879e-08	7.49636e-08	cg17695856
cg11155434	0.162324	0.0684549	2.37126	0.0183948	0.504431	-1	0.233841	-4.54698	8.06593e-06	0.0294027	0.147984	0.0508514	2.91014	0.00389861	0.272014	cg11155434	11	128358527	ETS1	ETS1	Body		ENSG00000134954	ENSG00000134954_cg11155434	5091.21	-6.04666	1.00822	-5.99735	2.00568e-09	6.01704e-09	cg11155434
cg12033124	0.138787	0.086031	1.61322	0.107807	0.797157	-1	0.29388	-4.13158	4.74436e-05	0.0476333	0.101534	0.0639076	1.58877	0.113225	0.793283	cg12033124	12	118745504	TAOK3	TAOK3	5'UTR		ENSG00000135090	ENSG00000135090_cg12033124	1986.77	-2.60321	0.331015	-7.86434	3.71055e-15	1.11316e-14	cg12033124
cg04286193	-0.343446	0.0755896	-4.54357	8.18858e-06	0.00560618	1	0.258212	4.09928	5.41453e-05	0.0494227	-0.0782992	0.0561513	-1.39443	0.164277	0.844154	cg04286193	1	230883168	CAPN9	CAPN9	5'UTR		ENSG00000135773	ENSG00000135773_cg04286193	491.257	-2.02259	0.761303	-2.65675	0.00788984	0.0236695	cg04286193
cg23676548	0.410498	0.0939967	4.36715	1.76572e-05	0.00944088	-1	0.321091	-4.12985	4.77822e-05	0.0476425	0.0511833	0.0698249	0.733024	0.464149	0.953386	cg23676548	12	94569983	PLXNC1	PLXNC1	Body		ENSG00000136040	ENSG00000136040_cg23676548	1526.41	-4.08804	0.45036	-9.07727	1.1133e-19	3.3399e-19	cg23676548
cg02888886	-0.404263	0.0553689	-7.30127	2.87794e-12	8.43021e-08	0.783805	0.189139	4.14407	4.50708e-05	0.0469941	0.0416366	0.0411304	1.01231	0.312253	0.919981	cg02888886	17	43165321	NMT1	NMT1	Body		ENSG00000136448	ENSG00000136448_cg02888886	2664.42	3.36008	0.368143	9.12709	7.03632e-20	2.1109e-19	cg02888886
cg20157782	0.109095	0.0843573	1.29325	0.196976	0.876567	-1	0.288163	-4.31646	2.19223e-05	0.0379335	0.171996	0.0626644	2.74472	0.00644216	0.336071	cg20157782	1	206751776	RASSF5	#N/A	Body		ENSG00000136653	ENSG00000136653_cg20157782	1898.51	-6.58716	0.736557	-8.94318	3.78139e-19	1.13442e-18	cg20157782
cg15584219	0.110817	0.0917652	1.20762	0.2282	0.891668	-1	0.313468	-4.20039	3.57065e-05	0.0444403	0.237987	0.0681672	3.49122	0.000557322	0.10616	cg15584219	8	124050114	DERL1	DERL1	Body	N_Shelf	ENSG00000136986	ENSG00000136986_cg15584219	2617.24	-2.96257	0.341509	-8.67495	4.1372e-18	1.24116e-17	cg15584219
cg08771861	0.145616	0.0791001	1.8409	0.0666788	0.725067	-1	0.270204	-4.29092	2.44278e-05	0.0385522	0.180044	0.058759	3.06411	0.00239293	0.219521	cg08771861	6	43264720	SLC22A7	SLC22A7	TSS1500		ENSG00000137204	ENSG00000137204_cg08771861	2.3317	-5.04481	1.46324	-3.44769	0.000565393	0.00169618	cg08771861
cg23192403	0.280827	0.0707932	3.96686	9.22671e-05	0.0289063	-0.999006	0.241828	-4.13106	4.75451e-05	0.0476333	0.0629657	0.0525883	1.19733	0.232175	0.887169	cg23192403	2	25781496	DTNB	DTNB	Body		ENSG00000138101	ENSG00000138101_cg23192403	176.334	-3.76968	0.388757	-9.69673	3.11313e-22	9.33939e-22	cg23192403
cg17528580	0.249819	0.0819468	3.04855	0.00251614	0.211952	-1	0.279929	-4.11745	5.02726e-05	0.047683	0.116336	0.0608737	1.9111	0.0569978	0.683917	cg17528580	10	69962886	MYPN	MYPN	Body		ENSG00000138347	ENSG00000138347_cg17528580	79.9948	-2.24712	0.759734	-2.95777	0.0030987	0.00929609	cg17528580
cg10930428	-0.043738	0.0711256	-0.614939	0.539087	0.96627	1	0.242964	4.3479	1.91736e-05	0.0371568	-0.224178	0.0528353	-4.24296	2.9893e-05	0.0199984	cg10930428	2	216203744	ATIC	ATIC	Body		ENSG00000138363	ENSG00000138363_cg10930428	1577.56	2.20669	0.323119	6.82935	8.53021e-12	2.55906e-11	cg10930428
cg18006637	0.229864	0.109826	2.09297	0.0372387	0.628264	-1	0.375164	-4.25887	2.79624e-05	0.0405204	0.0850737	0.0815839	1.04278	0.297939	0.914571	cg18006637	4	89713820	FAM13A	FAM13A	Body		ENSG00000138640	ENSG00000138640_cg18006637	890.551	-1.96272	0.325315	-6.03329	1.60652e-09	4.81957e-09	cg18006637
cg01752257	0.169731	0.128562	1.32022	0.187824	0.871111	-1	0.439166	-4.38955	1.60372e-05	0.0342029	0.214723	0.0955018	2.24837	0.0253195	0.548982	cg01752257	15	34531718	SLC12A6	SLC12A6	Body		ENSG00000140199	ENSG00000140199_cg01752257	700.944	-2.88835	0.677991	-4.26016	2.0428e-05	6.12841e-05	cg01752257
cg27139419	0.210248	0.0865894	2.4281	0.0157994	0.479558	-1	0.295787	-5.4503	1.0921e-07	0.00879363	0.227538	0.0643224	3.53746	0.000471715	0.0966637	cg27139419	15	99212404	IGF1R	IGF1R	Body		ENSG00000140443	ENSG00000140443_cg27139419	1235.8	-2.7927	0.433368	-6.44417	1.16234e-10	3.48701e-10	cg27139419
cg10466178	0.197112	0.0828738	2.37847	0.0180462	0.500806	-1	0.283095	-4.17128	4.02875e-05	0.0452676	0.197706	0.0615623	3.21148	0.00147229	0.173251	cg10466178	15	63848722	USP3	USP3	Body		ENSG00000140455	ENSG00000140455_cg10466178	828.749	-2.11378	0.459815	-4.59702	4.28585e-06	6.42877e-06	cg10466178
cg04029645	0.16188	0.061756	2.62128	0.00923187	0.390285	-0.952478	0.210957	-4.51503	9.28729e-06	0.0305035	0.116152	0.0458751	2.53193	0.0118829	0.425144	cg04029645	16	82665755	CDH13	CDH13	Body	S_Shelf	ENSG00000140945	ENSG00000140945_cg04029645	355.808	-5.03696	1.94386	-2.59121	0.00956379	0.0286914	cg04029645
cg13508072	-0.175774	0.0717197	-2.45085	0.014855	0.468565	1	0.244993	4.29328	2.41857e-05	0.0385522	-0.142067	0.0532765	-2.66659	0.00810177	0.367843	cg13508072	17	591826	VPS53	VPS53	Body		ENSG00000141252	ENSG00000141252_cg13508072	1272.98	2.60888	0.362498	7.19696	6.15717e-13	1.84715e-12	cg13508072
cg04470054	0.533639	0.130604	4.08594	5.71679e-05	0.0212647	-1	0.446139	-4.56592	7.41618e-06	0.0286919	0.0610824	0.0970181	0.629597	0.529464	0.962735	cg04470054	17	78830472	RPTOR	RPTOR	Body	N_Shore	ENSG00000141564	ENSG00000141564_cg04470054	743.212	-2.12192	0.300281	-7.06644	1.58959e-12	4.76878e-12	cg04470054
cg08653904	-0.108611	0.0357615	-3.03708	0.00261072	0.215686	0.594928	0.122161	4.87005	1.85552e-06	0.0198171	-0.0728671	0.0265652	-2.74295	0.00647615	0.336886	cg08653904	1	8497643	RERE	RERE	Body		ENSG00000142599	ENSG00000142599_cg08653904	3373.25	7.84178	1.69436	4.62818	3.68892e-06	1.10668e-05	cg08653904
cg09085347	0.0384782	0.0899505	0.427771	0.669142	0.978796	-1	0.307269	-4.18015	3.88355e-05	0.0450367	0.0985274	0.0668192	1.47454	0.141445	0.825024	cg09085347	1	35920411	KIAA0319L	KIAA0319L	Body		ENSG00000142687	ENSG00000142687_cg09085347	2610.67	-2.68317	0.347321	-7.72533	1.11565e-14	3.34695e-14	cg09085347
cg09242164	0.133811	0.0469691	2.84891	0.00470778	0.288948	-0.661055	0.160445	-4.12013	4.97242e-05	0.0476425	0.0931596	0.0348907	2.67004	0.00802119	0.366635	cg09242164	1	27673991	SYTL1	SYTL1	Body	N_Shore	ENSG00000142765	ENSG00000142765_cg09242164	1405.18	-7.40557	2.31702	-3.19616	0.00139272	0.00417815	cg09242164
cg21272956	0.278926	0.131801	2.11626	0.035193	0.617878	-1	0.450231	-4.35406	1.86754e-05	0.0371443	0.135939	0.097908	1.38844	0.166092	0.845839	cg21272956	1	84622022	PRKACB	PRKACB	Body		ENSG00000142875	ENSG00000142875_cg21272956	3718.16	-1.2426	0.240607	-5.16443	2.41172e-07	7.23517e-07	cg21272956
cg24185736	0.372626	0.113692	3.27752	0.00117741	0.140272	-1	0.388368	-4.70682	3.93707e-06	0.0231226	0.136049	0.0844551	1.61091	0.108311	0.786974	cg24185736	1	224020061	TP53BP2	TP53BP2	Body		ENSG00000143514	ENSG00000143514_cg24185736	1084.45	-2.50738	0.271535	-9.23412	2.60406e-20	7.81217e-20	cg24185736
cg05796981	0.120971	0.101186	1.19553	0.232879	0.894135	-1	0.34565	-4.22916	3.16714e-05	0.0420333	0.120608	0.0751657	1.60456	0.109701	0.788931	cg05796981	1	228275734	ARF1	ARF1	5'UTR		ENSG00000143761	ENSG00000143761_cg05796981	12801	-2.04284	0.402665	-5.07331	3.90958e-07	1.17287e-06	cg05796981
cg09122593	0.0595123	0.0634282	0.938263	0.348907	0.935892	-0.905856	0.216669	-4.18082	3.87271e-05	0.0450367	0.100132	0.0471173	2.12517	0.0344358	0.600028	cg09122593	1	203020141	PPFIA4	PPFIA4	TSS200		ENSG00000143847	ENSG00000143847_cg09122593	48.9482	-6.17994	1.44185	-4.28611	1.81826e-05	5.45478e-05	cg09122593
cg11235594	0.199261	0.127945	1.5574	0.120489	0.812766	-1	0.437057	-4.62546	5.68553e-06	0.0256929	0.247136	0.0950431	2.60025	0.009803	0.396176	cg11235594	2	110907413	NPHP1	NPHP1	Body		ENSG00000144061	ENSG00000144061_cg11235594	64.0944	-2.57517	0.531054	-4.84917	1.23978e-06	3.71933e-06	cg11235594
cg01678313	-0.371393	0.08964	-4.14316	4.52395e-05	0.0181443	1	0.306208	4.27242	2.64124e-05	0.0398793	-0.0744236	0.0665886	-1.11766	0.264655	0.901597	cg01678313	3	13083892	IQSEC1	IQSEC1	Body		ENSG00000144711	ENSG00000144711_cg01678313	1823.68	5.39724	0.63438	8.50789	1.77134e-17	5.31402e-17	cg01678313
cg25664154	0.2042	0.0721565	2.82996	0.00498747	0.297504	-1	0.246485	-5.01542	9.33768e-07	0.0166646	0.256121	0.053601	4.77828	2.83927e-06	0.00450433	cg25664154	3	45706712	LIMD1	LIMD1	Body		ENSG00000144791	ENSG00000144791_cg25664154	1442.92	-2.37513	0.960005	-2.47408	0.013358	0.040074	cg25664154
cg15892341	0.262442	0.0827199	3.17266	0.00167615	0.171286	-1	0.282569	-4.16972	4.05468e-05	0.0453243	0.093625	0.061448	1.52365	0.12871	0.811947	cg15892341	3	119346422	PLA1A	PLA1A	Body		ENSG00000144837	ENSG00000144837_cg15892341	114.647	-5.24169	0.508277	-10.3127	6.17605e-25	1.85281e-24	cg15892341
cg00902153	0.00474751	0.08987	0.0528264	0.957907	0.998176	-1	0.306994	-4.4157	1.4326e-05	0.0336307	0.221282	0.0667594	3.31462	0.00103682	0.146621	cg00902153	3	188506715	LPP	LPP	Body		ENSG00000145012	ENSG00000145012_cg00902153	5205.58	-2.97617	0.44398	-6.7034	2.03631e-11	6.10892e-11	cg00902153
cg07574468	0.331094	0.0960157	3.44834	0.000649521	0.0995242	-1	0.327987	-4.21439	3.36845e-05	0.0432358	0.129261	0.0713247	1.81229	0.0709973	0.719314	cg07574468	6	46554898	CYP39A1	CYP39A1	ExonBnd		ENSG00000146233	ENSG00000146233_cg07574468	143.242	-2.74302	0.52761	-5.19896	2.00412e-07	3.00617e-07	cg07574468
cg02756107	0.215643	0.101697	2.12044	0.0348355	0.615665	-1	0.347395	-4.24433	2.97224e-05	0.0408342	0.310134	0.0755452	4.10529	5.28347e-05	0.0281094	cg02756107	7	99517460	TRIM4	TRIM4	TSS1500	S_Shore	ENSG00000146833	ENSG00000146833_cg02756107	889.078	-2.02628	0.599888	-3.37776	0.000730786	0.00219236	cg02756107
cg14331169	-0.422646	0.0764538	-5.52813	7.3337e-08	0.000226982	1	0.261165	4.67198	4.6109e-06	0.0246917	-0.144669	0.0567933	-2.54728	0.011384	0.418795	cg14331169	9	97591831	C9orf3	AOPEP	Body		ENSG00000148120	ENSG00000148120_cg14331169	814.724	3.29732	0.408869	8.0645	7.35345e-16	2.20604e-15	cg14331169
cg17201343	0.145747	0.0791513	1.84137	0.0666098	0.724952	-1	0.270379	-4.56633	7.40271e-06	0.0286919	0.14224	0.0587971	2.41917	0.0161843	0.474317	cg17201343	9	109655439	ZNF462	ZNF462	5'UTR		ENSG00000148143	ENSG00000148143_cg17201343	330.129	-2.23659	0.42826	-5.2225	1.76524e-07	5.29572e-07	cg17201343
cg15645287	0.143163	0.0686817	2.08444	0.0380136	0.632229	-1	0.234615	-4.43092	1.34122e-05	0.0335479	0.129469	0.0510198	2.53762	0.0116957	0.422822	cg15645287	10	34569552	PARD3	PARD3	Body		ENSG00000148498	ENSG00000148498_cg15645287	1152.11	-2.25064	0.58184	-3.86814	0.000109668	0.000329004	cg15645287
cg21586279	0.0707041	0.0630313	1.12173	0.262925	0.906894	-0.897321	0.215314	-4.16751	4.09201e-05	0.0453317	0.159497	0.0468225	3.40641	0.000753298	0.123991	cg21586279	10	115327142	HABP2	HABP2	5'UTR		ENSG00000148702	ENSG00000148702_cg21586279	4.89925	-12.9596	2.43138	-5.33014	9.81392e-08	2.94418e-07	cg21586279
cg06432889	0.204576	0.0916991	2.23094	0.0264656	0.56679	-1	0.313242	-5.30159	2.30993e-07	0.0100416	0.196807	0.0681182	2.8892	0.00415973	0.279654	cg06432889	10	106020685	GSTO1	GSTO1	Body		ENSG00000148834	ENSG00000148834_cg06432889	1600.07	-3.01902	0.383672	-7.86874	3.58231e-15	1.07469e-14	cg06432889
cg07092212	0.217039	0.0646872	3.35521	0.000900994	0.120161	-0.974905	0.22097	-4.41194	1.45612e-05	0.0337371	0.0719902	0.0480525	1.49816	0.135203	0.818561	cg07092212	11	46382544	DGKZ	DGKZ	Body		ENSG00000149091	ENSG00000149091_cg07092212	2146.74	-4.06477	0.465142	-8.73877	2.35667e-18	7.07e-18	cg07092212
cg12413242	0.0923677	0.0656977	1.40595	0.160832	0.852015	-0.995669	0.224422	-4.4366	1.30858e-05	0.0335479	0.165083	0.0488031	3.38263	0.000818848	0.129147	cg12413242	12	2292890	CACNA1C	CACNA1C	Body		ENSG00000151067	ENSG00000151067_cg12413242	224.123	-8.27815	1.6122	-5.1347	2.82598e-07	8.47795e-07	cg12413242
cg07870074	0.00267136	0.0910813	0.0293293	0.976623	0.998947	-1	0.311132	-4.25246	2.87261e-05	0.0405977	0.272263	0.0676592	4.02403	7.34257e-05	0.0342893	cg07870074	10	706006	DIP2C	DIP2C	Body		ENSG00000151240	ENSG00000151240_cg07870074	400.11	-2.96347	0.526614	-5.62741	1.82937e-08	5.4881e-08	cg07870074
cg18840084	-0.236025	0.0798575	-2.95558	0.00338252	0.245753	1	0.272792	5.05382	7.76854e-07	0.0163377	-0.126318	0.0593217	-2.12937	0.0340836	0.598137	cg18840084	10	11976474	UPF2	UPF2	Body		ENSG00000151461	ENSG00000151461_cg18840084	1442.52	3.36772	0.367321	9.16835	4.80325e-20	1.44097e-19	cg18840084
cg08825225	0.236317	0.0419723	5.6303	4.31997e-08	0.000153403	-0.63426	0.143376	-4.42374	1.38363e-05	0.0335479	0.0377967	0.0311789	1.21225	0.226423	0.884808	cg08825225	11	128586960	FLI1	FLI1	Body		ENSG00000151702	ENSG00000151702_cg08825225	1023.86	-9.29452	0.745707	-12.464	1.17274e-35	3.51821e-35	cg08825225
cg13888582	0.25166	0.110107	2.28559	0.0230151	0.542093	-1	0.376124	-4.60976	6.09978e-06	0.0264175	0.327455	0.0817926	4.00348	7.97334e-05	0.0359718	cg13888582	5	79812943	FAM151B	FAM151B	Body		ENSG00000152380	ENSG00000152380_cg13888582	31.4684	-2.76204	0.600242	-4.60153	4.19392e-06	1.25818e-05	cg13888582
cg23037321	0.362528	0.0935669	3.87453	0.0001327	0.0369841	-1	0.319623	-4.60205	6.31373e-06	0.0270331	0.206679	0.0695057	2.97355	0.00319632	0.249779	cg23037321	1	181003203	MR1	MR1	1stExon		ENSG00000153029	ENSG00000153029_cg23037321	643.3	-3.91247	0.433743	-9.02025	1.87653e-19	5.62958e-19	cg23037321
cg11085226	-0.104165	0.0392969	-2.65071	0.00848306	0.378182	0.589489	0.134237	4.39139	1.59107e-05	0.0342029	-0.0838078	0.0291915	-2.87097	0.00440009	0.2865	cg11085226	16	81714957	CMIP	CMIP	Body	S_Shelf	ENSG00000153815	ENSG00000153815_cg11085226	3276.33	6.26051	2.07805	3.01269	0.00258941	0.00776824	cg11085226
cg07159758	-0.385961	0.137333	-2.81041	0.00529189	0.306419	1	0.469126	4.90389	1.5836e-06	0.0193859	-0.22995	0.102017	-2.25405	0.0249556	0.546757	cg07159758	17	55474061	MSI2	MSI2	Body		ENSG00000153944	ENSG00000153944_cg07159758	2296.47	2.33858	0.310711	7.52656	5.2095e-14	1.56285e-13	cg07159758
cg18248499	0.10273	0.0823769	1.24707	0.2134	0.88479	-1	0.281398	-4.19133	3.70763e-05	0.0448023	0.0879746	0.0611932	1.43765	0.151633	0.833969	cg18248499	11	124768241	ROBO4	ROBO4	TSS1500		ENSG00000154133	ENSG00000154133_cg18248499	478.708	-7.75953	0.963707	-8.05175	8.16185e-16	2.44855e-15	cg18248499
cg00426382	0.24763	0.0777019	3.18692	0.00159842	0.167008	-1	0.265428	-4.32729	2.09354e-05	0.037381	0.139273	0.0577204	2.41288	0.0164605	0.477211	cg00426382	3	170973243	TNIK	TNIK	Body		ENSG00000154310	ENSG00000154310_cg00426382	818.821	-2.75696	0.342128	-8.05826	7.7388e-16	2.32164e-15	cg00426382
cg20869070	0.123117	0.0783577	1.57122	0.117245	0.809308	-1	0.267668	-4.14112	4.56207e-05	0.0470048	0.165161	0.0582076	2.83745	0.00487521	0.299903	cg20869070	10	74489461	MCU	MCU	Body		ENSG00000156026	ENSG00000156026_cg20869070	2405.51	-2.14244	0.513082	-4.17563	2.97158e-05	4.45737e-05	cg20869070
cg18871648	-0.00109813	0.0451364	-0.0243292	0.980607	0.999143	-0.731711	0.154185	-4.74567	3.29763e-06	0.023117	0.173481	0.0335293	5.17402	4.33713e-07	0.00117791	cg18871648	14	74227431	ELMSAN1	MIDEAS	TSS1500	S_Shore	ENSG00000156030	ENSG00000156030_cg18871648	1652.92	-3.81466	1.26705	-3.01067	0.00260672	0.00782017	cg18871648
cg06035001	-0.279599	0.07426	-3.76514	0.000202303	0.0483894	1	0.253671	4.39561	1.56243e-05	0.0342029	-0.0955733	0.0551636	-1.73254	0.0842625	0.748011	cg06035001	16	70424854	ST3GAL2	ST3GAL2	Body		ENSG00000157350	ENSG00000157350_cg06035001	867.201	5.32091	0.432087	12.3144	7.57414e-35	2.27224e-34	cg06035001
cg20494891	-0.0363336	0.0680977	-0.533552	0.594069	0.972001	-1	0.23262	-4.76006	3.08718e-06	0.0227575	0.164076	0.050586	3.24351	0.00132162	0.165064	cg20494891	15	59642565	MYO1E	MYO1E	Body		ENSG00000157483	ENSG00000157483_cg20494891	4001.54	-2.53236	0.830094	-3.05069	0.00228317	0.00684952	cg20494891
cg18718397	0.184147	0.0978867	1.88123	0.0609638	0.710786	-1	0.334379	-4.12008	4.97329e-05	0.0476425	0.15223	0.0727146	2.09353	0.0371884	0.613726	cg18718397	21	38827862	DYRK1A	DYRK1A	Body		ENSG00000157540	ENSG00000157540_cg18718397	1882.85	-3.28915	0.48571	-6.77183	1.27159e-11	3.81478e-11	cg18718397
cg08863830	-0.187441	0.0701952	-2.67029	0.00801539	0.369115	1	0.239785	4.25427	2.85081e-05	0.0405977	-0.146416	0.0521441	-2.80791	0.00533202	0.311756	cg08863830	1	2202028	SKI	SKI	Body		ENSG00000157933	ENSG00000157933_cg08863830	2078.35	4.45275	1.07101	4.15754	3.21699e-05	9.65098e-05	cg08863830
cg24213248	0.382875	0.0762122	5.0238	8.971e-07	0.001245	-1	0.260339	-4.41078	1.46342e-05	0.0338107	0.04401	0.0566138	0.777373	0.437586	0.948924	cg24213248	2	236845381	AGAP1	AGAP1	Body		ENSG00000157985	ENSG00000157985_cg24213248	1557.76	-1.18874	0.274238	-4.33469	1.45962e-05	2.18944e-05	cg24213248
cg09857878	-0.0441072	0.0321344	-1.37259	0.170964	0.859625	0.469784	0.10977	4.27969	2.56147e-05	0.0392597	-0.0958236	0.0238708	-4.01425	7.63657e-05	0.0349718	cg09857878	9	97904855	FANCC	FANCC	Body		ENSG00000158169	ENSG00000158169_cg09857878	392.384	7.54175	1.95172	3.86416	0.000111473	0.00033442	cg09857878
cg11189432	0.318209	0.0997933	3.18868	0.00158904	0.166472	-1	0.340892	-4.41667	1.42658e-05	0.0336226	0.183315	0.0741309	2.47286	0.0139892	0.449954	cg11189432	3	139938974	CLSTN2	CLSTN2	Body		ENSG00000158258	ENSG00000158258_cg11189432	85.0042	3.20532	1.03907	3.08479	0.00203696	0.00611089	cg11189432
cg01627750	0.0908053	0.0331373	2.74027	0.00652776	0.337048	-0.50121	0.113196	-4.42779	1.35957e-05	0.0335479	0.077801	0.0246159	3.1606	0.00174462	0.189111	cg01627750	5	139228242	NRG2	NRG2	Body	Island	ENSG00000158458	ENSG00000158458_cg01627750	17.2588	-23.2782	5.57036	-4.17893	2.9288e-05	8.78641e-05	cg01627750
cg24812271	-0.127437	0.104053	-1.22473	0.221691	0.888451	-1	0.355443	-4.22773	3.18607e-05	0.0421006	0.304014	0.0772951	3.93315	0.00010544	0.0426113	cg24812271	20	48297245	B4GALT5	B4GALT5	Body		ENSG00000158470	ENSG00000158470_cg24812271	3060.85	-2.06705	0.54809	-3.77138	0.00016235	0.00048705	cg24812271
cg15926084	0.224035	0.0865213	2.58936	0.010111	0.404198	-1	0.295555	-4.3995	1.53645e-05	0.0342029	0.102256	0.0642719	1.59098	0.112725	0.792706	cg15926084	7	47886309	PKD1L1	PKD1L1	Body		ENSG00000158683	ENSG00000158683_cg15926084	50.3048	-2.3027	0.862085	-2.67108	0.00756085	0.0113413	cg15926084
cg01303222	-0.269437	0.0818878	-3.29032	0.001127	0.136598	1	0.279727	4.09577	5.49244e-05	0.0497774	-0.120521	0.0608299	-1.98128	0.0485236	0.657808	cg01303222	19	17350726	NR2F6	NR2F6	Body	S_Shelf	ENSG00000160113	ENSG00000160113_cg01303222	2116.9	0.955356	0.271949	3.51299	0.000443094	0.00132928	cg01303222
cg13750061	0.126466	0.057788	2.18845	0.0294514	0.58617	-0.838165	0.197403	-4.24596	2.95194e-05	0.0408331	0.173982	0.0429275	4.05293	6.53549e-05	0.0317368	cg13750061	11	118214845	CD3G	CD3G	TSS1500		ENSG00000160654	ENSG00000160654_cg13750061	290.015	-7.07002	1.37359	-5.14712	2.6452e-07	7.93559e-07	cg13750061
cg21265697	-0.0687313	0.0382144	-1.79857	0.0731486	0.73983	0.542651	0.13054	4.15698	4.27376e-05	0.0463288	-0.0788803	0.0283874	-2.77871	0.00582144	0.322092	cg21265697	11	72133817	CLPB	CLPB	Body		ENSG00000162129	ENSG00000162129_cg21265697	277.769	6.61884	2.00395	3.3029	0.000956906	0.00287072	cg21265697
cg07635579	0.196144	0.0614531	3.19177	0.00157273	0.165766	-0.863988	0.209922	-4.11575	5.06226e-05	0.0477244	0.0935689	0.0456501	2.0497	0.0413121	0.631797	cg07635579	11	62445600	UBXN1	UBXN1	Body	N_Shore	ENSG00000162191	ENSG00000162191_cg07635579	1439.15	3.61246	0.90392	3.99643	6.43041e-05	0.000192912	cg07635579
cg12273849	-0.145432	0.0704691	-2.06377	0.0399475	0.641669	1	0.240721	4.24466	2.96815e-05	0.0408342	-0.106536	0.0523476	-2.03516	0.0427634	0.637314	cg12273849	1	246760703	CNST	CNST	Body		ENSG00000162852	ENSG00000162852_cg12273849	964.838	1.69124	0.251693	6.71945	1.82418e-11	5.47254e-11	cg12273849
cg21400802	0.0830362	0.0624252	1.33017	0.184529	0.869103	-0.89066	0.213243	-4.17674	3.93875e-05	0.0451649	0.13784	0.0463722	2.97247	0.00320721	0.250097	cg21400802	1	153312501	PGLYRP4	PGLYRP4	Body		ENSG00000163218	ENSG00000163218_cg21400802	22.2111	-3.7641	0.905094	-4.1588	3.19928e-05	9.59783e-05	cg21400802
cg26988221	0.187502	0.0632936	2.96241	0.00331062	0.242745	-1	0.21621	-5.11039	5.91254e-07	0.0138555	0.120517	0.0470173	2.56325	0.0108851	0.411163	cg26988221	2	219090266	ARPC2	ARPC2	Body		ENSG00000163466	ENSG00000163466_cg26988221	9397.64	-3.41907	1.07039	-3.19422	0.00140208	0.00420625	cg26988221
cg00776398	0.0492288	0.0773719	0.636262	0.525118	0.965143	-1	0.264301	-4.15047	4.38988e-05	0.0467048	0.175006	0.0574753	3.04489	0.00254601	0.225582	cg00776398	1	203123375	ADORA1	ADORA1	Body		ENSG00000163485	ENSG00000163485_cg00776398	86.0155	-7.23271	1.39638	-5.17963	2.22327e-07	6.66981e-07	cg00776398
cg13193239	-0.117447	0.0644963	-1.82098	0.0696619	0.731941	0.913345	0.220318	4.14557	4.47927e-05	0.0468791	-0.151204	0.0479107	-3.15596	0.00177166	0.19031	cg13193239	4	111539479	PITX2	PITX2	Body	Island	ENSG00000164093	ENSG00000164093_cg13193239	2.32286	5.66474	2.09581	2.70289	0.00687405	0.0206221	cg13193239
cg17356268	0.163261	0.0860695	1.89685	0.0588616	0.705085	-1	0.294012	-4.576	7.09129e-06	0.0281146	0.210236	0.0639362	3.28822	0.00113516	0.15263	cg17356268	8	105360676	DCSTAMP	DCSTAMP	5'UTR		ENSG00000164935	ENSG00000164935_cg17356268	19.197	-6.08836	1.65185	-3.68578	0.000228001	0.000684003	cg17356268
cg17085146	0.199425	0.0835197	2.38776	0.0176052	0.496355	-1	0.285301	-5.14397	5.02239e-07	0.0124828	0.172447	0.0620421	2.77951	0.00580745	0.321904	cg17085146	11	100607228	ARHGAP42	ARHGAP42	Body		ENSG00000165895	ENSG00000165895_cg17085146	512.283	-2.49611	0.565902	-4.41086	1.02963e-05	3.08889e-05	cg17085146
cg01636184	0.290826	0.0592834	4.90569	1.5703e-06	0.00182428	-0.847451	0.202511	-4.18472	3.81065e-05	0.0449771	0.0606784	0.0440383	1.37785	0.169333	0.848397	cg01636184	11	8895695	ST5	DENND2B	5'UTR	S_Shelf	ENSG00000166444	ENSG00000166444_cg01636184	1580.56	-2.59513	0.38537	-6.73414	1.64907e-11	4.9472e-11	cg01636184
cg02988397	0.00653875	0.0974016	0.0671319	0.946524	0.997504	-1	0.332722	-4.33765	2.00311e-05	0.0371722	0.342334	0.0723542	4.73136	3.5205e-06	0.00512244	cg02988397	15	45007647	B2M	B2M	Body	S_Shelf	ENSG00000166710	ENSG00000166710_cg02988397	133110	-2.58482	0.564803	-4.5765	4.72816e-06	1.28179e-05	cg02988397
cg21106065	-0.0970588	0.0440604	-2.20286	0.0284077	0.579719	0.620583	0.150509	4.12322	4.90981e-05	0.0476425	-0.0954471	0.03273	-2.9162	0.00382588	0.269479	cg21106065	15	67370226	SMAD3	SMAD3	Body		ENSG00000166949	ENSG00000166949_cg21106065	2110.07	5.97108	1.0505	5.68403	1.31554e-08	3.94662e-08	cg21106065
cg16956345	0.0892386	0.0522167	1.709	0.0885427	0.769317	-0.739434	0.178371	-4.14548	4.48105e-05	0.0468791	0.0953331	0.0387889	2.45774	0.0145788	0.456802	cg16956345	12	57908937	MARS	MARS1	ExonBnd		ENSG00000166986	ENSG00000166986_cg16956345	2848.05	-3.8947	1.31038	-2.9722	0.00295671	0.00887014	cg16956345
cg06895397	0.0411771	0.0765904	0.537628	0.591255	0.971642	-1	0.261631	-4.30263	2.3247e-05	0.0385191	0.243869	0.0568947	4.28632	2.4908e-05	0.0176016	cg06895397	4	26406431	RBPJ	RBPJ	Body		ENSG00000168214	ENSG00000168214_cg06895397	2381.75	-1.97423	0.906806	-2.17712	0.0294714	0.044207	cg06895397
cg20880499	0.126647	0.0632219	2.00321	0.0461045	0.666329	-0.958942	0.215965	-4.44027	1.28788e-05	0.0335479	0.142871	0.0469641	3.04214	0.0025686	0.226239	cg20880499	6	32815091	TAP1	TAP1	Body	S_Shelf	ENSG00000168394	ENSG00000168394_cg20880499	5623.77	-5.33763	1.42723	-3.73986	0.00018412	0.00055236	cg20880499
cg13780718	0.0662512	0.125937	0.526067	0.599252	0.972581	-1	0.430198	-4.25995	2.78352e-05	0.0405204	0.268644	0.0935515	2.87162	0.00439129	0.286258	cg13780718	20	44513768	ZSWIM1	ZSWIM1	3'UTR		ENSG00000168612	ENSG00000168612_cg13780718	299.207	-1.2624	0.352335	-3.58297	0.000339715	0.000509572	cg13780718
cg13020289	-0.174862	0.0759515	-2.30229	0.0220423	0.535448	1	0.259449	5.00073	1.00159e-06	0.0166646	-0.239884	0.0564201	-4.25174	2.8813e-05	0.0195479	cg13020289	8	141734767	PTK2	PTK2	Body		ENSG00000169398	ENSG00000169398_cg13020289	2263.68	2.24126	0.302363	7.41248	1.23956e-13	3.71868e-13	cg13020289
cg19460570	0.0890037	0.0984549	0.904004	0.366759	0.940514	1	0.33632	4.17052	4.04137e-05	0.0452827	-0.242556	0.0731367	-3.31647	0.00103023	0.146115	cg19460570	15	31632090	KLF13	KLF13	Body		ENSG00000169926	ENSG00000169926_cg19460570	5260.37	3.55619	0.588433	6.0435	1.5081e-09	4.5243e-09	cg19460570
cg06022525	0.130239	0.100452	1.29653	0.195847	0.876148	-1	0.343144	-4.30606	2.29115e-05	0.0382909	0.295504	0.0746206	3.96009	9.47807e-05	0.0400553	cg06022525	17	9193705	STX8	STX8	Body		ENSG00000170310	ENSG00000170310_cg06022525	379.901	-2.27981	0.427177	-5.33692	9.45365e-08	2.83609e-07	cg06022525
cg13408712	-0.0419086	0.0482604	-0.868385	0.385917	0.94458	0.715253	0.164857	4.33863	1.99476e-05	0.0371722	-0.132528	0.03585	-3.69675	0.000262039	0.0715692	cg13408712	11	129817591	PRDM10	PRDM10	TSS200		ENSG00000170325	ENSG00000170325_cg13408712	481.171	2.99298	0.950808	3.14783	0.00164486	0.00493457	cg13408712
cg01780326	-0.197542	0.0478008	-4.1326	4.72446e-05	0.0186655	0.684409	0.163287	4.19146	3.70554e-05	0.0448023	-0.108088	0.0355085	-3.04401	0.0025532	0.225798	cg01780326	14	75609136	TMED10	TMED10	Body		ENSG00000170348	ENSG00000170348_cg01780326	9753.5	2.53168	0.357301	7.08558	1.38459e-12	4.15378e-12	cg01780326
cg20431273	0.149742	0.0824288	1.81662	0.07033	0.733557	-1	0.281575	-4.47314	1.11602e-05	0.0322171	0.262484	0.0612318	4.28672	2.48658e-05	0.0175968	cg20431273	5	138749919	DNAJC18	DNAJC18	Body		ENSG00000170464	ENSG00000170464_cg20431273	194.395	-3.49812	0.778714	-4.49218	7.04983e-06	2.11495e-05	cg20431273
cg01332959	0.0745823	0.028901	2.58062	0.0103646	0.408506	-0.459079	0.0987251	-4.65007	5.0901e-06	0.0250566	0.116623	0.0214689	5.43218	1.19752e-07	0.00046995	cg01332959	5	138719470	SLC23A1	SLC23A1	TSS1500		ENSG00000170482	ENSG00000170482_cg01332959	63.068	9.03497	2.83311	3.18907	0.00142734	0.00428201	cg01332959
cg05239225	-0.129154	0.0916697	-1.4089	0.159958	0.851276	1	0.313142	5.59664	5.14692e-08	0.00527682	-0.398084	0.0680963	-5.8459	1.38124e-08	0.000103934	cg05239225	15	86022419	AKAP13	AKAP13	5'UTR		ENSG00000170776	ENSG00000170776_cg05239225	4147.77	2.95586	0.60865	4.85641	1.19534e-06	1.81296e-06	cg05239225
cg12500226	0.121891	0.0706955	1.72417	0.0857646	0.764527	-1	0.241494	-4.19134	3.7075e-05	0.0448023	0.112405	0.0525158	2.1404	0.033174	0.593862	cg12500226	4	6790096	KIAA0232	KIAA0232	5'UTR		ENSG00000170871	ENSG00000170871_cg12500226	2143.38	-2.86911	0.609999	-4.70348	2.55769e-06	7.67307e-06	cg12500226
cg24566566	0.126506	0.0650427	1.94497	0.0527655	0.687469	-0.958301	0.222184	-4.31309	2.22381e-05	0.0381579	0.161193	0.0483166	3.33618	0.000962472	0.140936	cg24566566	8	10819827	XKR6	XKR6	Body		ENSG00000171044	ENSG00000171044_cg24566566	97.0367	-3.49995	0.963815	-3.63135	0.000281937	0.000422906	cg24566566
cg01674530	-0.0585282	0.079755	-0.73385	0.463646	0.957636	1	0.272442	4.44668	1.25248e-05	0.0335241	-0.318634	0.0592456	-5.37819	1.57349e-07	0.000576107	cg01674530	2	36805906	FEZ2	FEZ2	Body		ENSG00000171055	ENSG00000171055_cg01674530	990.032	2.29361	0.580366	3.952	7.75e-05	0.0002325	cg01674530
cg21787323	-0.0889448	0.0782959	-1.13601	0.256911	0.904542	1	0.267457	4.75995	3.0887e-06	0.0227575	-0.263462	0.0581617	-4.52983	8.70096e-06	0.00924411	cg21787323	11	85338252	TMEM126B	TMEM126B	TSS1500	N_Shore	ENSG00000171204	ENSG00000171204_cg21787323	698.48	2.75783	0.373217	7.38933	1.47566e-13	4.42697e-13	cg21787323
cg17660183	0.19742	0.0958841	2.05894	0.0404117	0.643262	-1	0.327538	-4.31798	2.17811e-05	0.0378515	0.138142	0.071227	1.93946	0.0534358	0.674073	cg17660183	12	105065386	CHST11	CHST11	Body		ENSG00000171310	ENSG00000171310_cg17660183	975.565	-5.43779	0.677005	-8.03212	9.57999e-16	2.874e-15	cg17660183
cg14799482	0.354649	0.0836995	4.23716	3.06278e-05	0.013833	-1	0.285916	-4.52359	8.94358e-06	0.0305035	0.126365	0.0621757	2.03238	0.0430452	0.63865	cg14799482	1	90135931	LRRC8C	LRRC8C	5'UTR		ENSG00000171488	ENSG00000171488_cg14799482	690.428	-5.05877	0.479432	-10.5516	4.9949e-26	1.49847e-25	cg14799482
cg04570362	0.0449525	0.0650878	0.690645	0.490353	0.961222	1	0.222338	4.64793	5.1394e-06	0.025091	-0.257901	0.0483501	-5.33404	1.96422e-07	0.000675652	cg04570362	1	9871402	CLSTN1	CLSTN1	Body		ENSG00000171603	ENSG00000171603_cg04570362	7742.01	1.91478	0.402283	4.75978	1.93807e-06	5.81422e-06	cg04570362
cg07109727	-0.162703	0.0647815	-2.51156	0.0125749	0.439788	1	0.221292	4.68269	4.39267e-06	0.0246769	-0.19421	0.0481225	-4.03575	7.0046e-05	0.0332642	cg07109727	9	20382623	MLLT3	MLLT3	Body		ENSG00000171843	ENSG00000171843_cg07109727	1054.17	0.808314	0.361266	2.23745	0.0252571	0.0378857	cg07109727
cg01880148	0.247082	0.0830202	2.97617	0.00316999	0.23792	-1	0.283595	-4.73622	3.44333e-06	0.0231226	0.155302	0.0616711	2.51824	0.0123443	0.430874	cg01880148	18	56355280	MALT1	MALT1	Body		ENSG00000172175	ENSG00000172175_cg01880148	1261.26	-3.82555	0.363326	-10.5292	6.33383e-26	1.90015e-25	cg01880148
cg05006960	-0.115074	0.0846189	-1.35991	0.174937	0.862535	1	0.289056	4.42094	1.40049e-05	0.0335684	-0.265195	0.0628586	-4.21892	3.30551e-05	0.0213813	cg05006960	6	20154331	MBOAT1	MBOAT1	Body		ENSG00000172197	ENSG00000172197_cg05006960	1239.59	0.614328	0.231746	2.65087	0.00802856	0.0134198	cg05006960
cg27220062	0.0552478	0.0845075	0.653762	0.513794	0.963897	-1	0.288676	-4.42568	1.37205e-05	0.0335479	0.277362	0.0627759	4.41829	1.41665e-05	0.0125749	cg27220062	15	38848671	RASGRP1	RASGRP1	Body		ENSG00000172575	ENSG00000172575_cg27220062	446.562	-3.40058	1.27119	-2.67511	0.00747048	0.0112057	cg27220062
cg15073665	0.0564453	0.122819	0.45958	0.646169	0.977183	-1	0.419548	-4.91461	1.50577e-06	0.0192972	0.283066	0.0912356	3.10258	0.00211165	0.206683	cg15073665	11	66659874	PC	PC	5'UTR		ENSG00000173599	ENSG00000173599_cg15073665	733.068	-1.55593	0.382791	-4.06471	4.80918e-05	7.21377e-05	cg15073665
cg14021073	-0.0658541	0.0215042	-3.06238	0.00240631	0.207399	0.317679	0.0734579	4.32464	2.11729e-05	0.037381	-0.0487482	0.0159743	-3.05167	0.00249101	0.223465	cg14021073	11	1410385	BRSK2	BRSK2	TSS1500	Island	ENSG00000174672	ENSG00000174672_cg14021073	21.7406	-12.9713	4.58055	-2.83183	0.00462828	0.0138848	cg14021073
cg23930101	0.0522243	0.0470012	1.11113	0.267454	0.908709	-0.679363	0.160555	-4.23134	3.13836e-05	0.0418992	0.122468	0.0349146	3.50765	0.000525348	0.102567	cg23930101	3	57677517	DENND6A	DENND6A	Body	N_Shore	ENSG00000174839	ENSG00000174839_cg23930101	657.829	-6.63062	1.74157	-3.80726	0.000140513	0.000421539	cg23930101
cg17573365	0.13189	0.0805673	1.63701	0.102736	0.790786	-1	0.275216	-4.1921	3.69574e-05	0.0448023	0.251142	0.0598489	4.19626	3.63247e-05	0.0226098	cg17573365	11	65868160	PACS1	PACS1	Body		ENSG00000175115	ENSG00000175115_cg17573365	1953.92	-4.83846	0.572334	-8.45392	2.81691e-17	8.45073e-17	cg17573365
cg20824474	0.125308	0.0741613	1.68967	0.0921892	0.774781	-1	0.253333	-4.33172	2.05444e-05	0.0372359	0.1527	0.0550903	2.77182	0.00594275	0.324955	cg20824474	3	184018337	PSMD2	PSMD2	TSS200	S_Shore	ENSG00000175166	ENSG00000175166_cg20824474	4499.85	-2.3665	0.751528	-3.14892	0.00163874	0.00491623	cg20824474
cg24237035	0.119794	0.0986652	1.21415	0.225701	0.890414	-1	0.337038	-4.15535	4.30259e-05	0.0463601	0.205385	0.0732928	2.80225	0.00542378	0.314007	cg24237035	11	9023437	NRIP3	NRIP3	Body	N_Shore	ENSG00000175352	ENSG00000175352_cg24237035	49.074	-6.43906	0.918661	-7.00918	2.39721e-12	7.19162e-12	cg24237035
cg26861995	-0.0195821	0.053814	-0.363884	0.716215	0.982739	-0.753545	0.183828	-4.0992	5.4164e-05	0.0494227	0.149884	0.0399754	3.74941	0.00021478	0.0645514	cg26861995	3	127831673	RUVBL1	RUVBL1	Body		ENSG00000175792	ENSG00000175792_cg26861995	782.851	-4.33817	0.619633	-7.0012	2.53775e-12	7.61325e-12	cg26861995
cg22257680	-0.197987	0.0798483	-2.47954	0.0137355	0.454982	1	0.27276	4.24471	2.96745e-05	0.0408342	-0.184051	0.0593149	-3.10294	0.00210915	0.206563	cg22257680	3	176828875	TBL1XR1	TBL1XR1	5'UTR		ENSG00000177565	ENSG00000177565_cg22257680	3705.05	2.25567	0.324086	6.96008	3.40086e-12	1.02026e-11	cg22257680
cg16181467	0.299347	0.0678793	4.40998	1.46845e-05	0.00837557	-1	0.231874	-4.40384	1.50793e-05	0.0342029	0.0482681	0.0504237	0.957249	0.339256	0.928088	cg16181467	11	36084541	LDLRAD3	LDLRAD3	5'UTR		ENSG00000179241	ENSG00000179241_cg16181467	273.744	-8.15983	0.868605	-9.39418	5.76634e-21	1.7299e-20	cg16181467
cg13366857	0.285346	0.095932	2.97446	0.00318714	0.238335	-1	0.327702	-5.16256	4.58715e-07	0.0119899	0.212273	0.0712625	2.97874	0.00314431	0.247974	cg13366857	13	92420235	GPC5	GPC5	Body		ENSG00000179399	ENSG00000179399_cg13366857	7.29988	3.48928	1.23755	2.8195	0.00480981	0.0144294	cg13366857
cg06389399	0.142368	0.0556987	2.55604	0.0111079	0.419614	-0.835205	0.190266	-4.38968	1.60285e-05	0.0342029	0.0789212	0.0413755	1.90744	0.0574724	0.6854	cg06389399	3	192554068	MB21D2	MB21D2	Body		ENSG00000180611	ENSG00000180611_cg06389399	192.847	-3.03337	1.42187	-2.13336	0.0328953	0.0493429	cg06389399
cg15382025	0.0799755	0.0673013	1.18832	0.2357	0.895427	-1	0.2299	-4.88368	1.74094e-06	0.0198171	0.271853	0.0499944	5.43767	1.16456e-07	0.000461554	cg15382025	17	55957555	CUEDC1	CUEDC1	Body		ENSG00000180891	ENSG00000180891_cg15382025	661.234	-2.52588	0.859618	-2.93838	0.00329931	0.00494897	cg15382025
cg05837206	-0.142421	0.0673003	-2.1162	0.0351979	0.617878	0.954748	0.229896	4.15295	4.34527e-05	0.0465336	-0.146651	0.0499936	-2.93339	0.00362618	0.264488	cg05837206	9	140559432	EHMT1	EHMT1	Body		ENSG00000181090	ENSG00000181090_cg05837206	1867.3	3.18054	0.34454	9.23128	2.67424e-20	8.02273e-20	cg05837206
cg14051567	0.0975865	0.0895734	1.08946	0.276875	0.912305	-1	0.305981	-4.48336	1.06726e-05	0.0319598	0.201884	0.0665391	3.03407	0.0026361	0.228997	cg14051567	4	96089109	UNC5C	UNC5C	3'UTR		ENSG00000182168	ENSG00000182168_cg14051567	528.781	-4.68457	0.676054	-6.92928	4.22981e-12	1.26894e-11	cg14051567
cg23298114	0.10629	0.0865396	1.22822	0.220381	0.888024	-1	0.295617	-4.30913	2.26146e-05	0.0382909	0.203501	0.0642855	3.16559	0.00171603	0.187588	cg23298114	8	118933411	EXT1	EXT1	Body		ENSG00000182197	ENSG00000182197_cg23298114	2268.7	-2.84877	0.585361	-4.86668	1.13489e-06	3.40466e-06	cg23298114
cg26699890	0.306094	0.0917263	3.33703	0.000959644	0.124816	-1	0.313335	-4.62885	5.59974e-06	0.0256584	0.122514	0.0681384	1.79801	0.073237	0.724403	cg26699890	20	51694290	TSHZ2	TSHZ2	Body		ENSG00000182463	ENSG00000182463_cg26699890	151.077	-7.37829	0.839627	-8.78758	1.52813e-18	4.58438e-18	cg26699890
cg14114018	-0.186726	0.0654719	-2.852	0.00466346	0.287718	1	0.223651	4.75139	3.21245e-06	0.0229115	-0.18699	0.0486354	-3.84473	0.000148998	0.0522027	cg14114018	14	73022502	RGS6	RGS6	Body		ENSG00000182732	ENSG00000182732_cg14114018	35.8203	4.03315	0.482842	8.35294	6.65849e-17	1.99755e-16	cg14114018
cg13161865	0.0732557	0.0655894	1.11688	0.264989	0.907778	-0.942309	0.224052	-4.20576	3.49183e-05	0.0439258	0.194869	0.0487227	3.99955	8.09954e-05	0.0362421	cg13161865	13	24825312	SPATA13	SPATA13	Body		ENSG00000182957	ENSG00000182957_cg13161865	1334.26	-3.6211	0.856896	-4.22583	2.38062e-05	3.57093e-05	cg13161865
cg01745607	0.333512	0.0977401	3.41223	0.000738017	0.106883	-1	0.333878	-4.55501	7.78398e-06	0.029286	0.208871	0.0726057	2.87679	0.00432202	0.284455	cg01745607	X	54207850	FAM120C	FAM120C	Body	N_Shore	ENSG00000184083	ENSG00000184083_cg01745607	147.324	-3.5848	0.624019	-5.7447	9.20815e-09	2.76245e-08	cg01745607
cg19065582	0.226737	0.0753581	3.00879	0.00285815	0.226506	-1	0.257422	-4.12885	4.79786e-05	0.0476425	0.110016	0.0559793	1.9653	0.0503543	0.664596	cg19065582	5	168419943	SLIT3	SLIT3	Body		ENSG00000184347	ENSG00000184347_cg19065582	379.215	-4.20259	1.28048	-3.28205	0.00103056	0.00309169	cg19065582
cg18919209	-0.200284	0.0709764	-2.82184	0.00511198	0.300969	1	0.242454	4.15666	4.27939e-05	0.0463288	-0.0997739	0.0527244	-1.89237	0.0594589	0.6906	cg18919209	11	96012039	MAML2	MAML2	Body		ENSG00000184384	ENSG00000184384_cg18919209	638.439	3.00342	0.458286	6.55358	5.61743e-11	1.68523e-10	cg18919209
cg05704833	0.163997	0.085965	1.90772	0.0574364	0.701378	-1	0.293655	-4.70471	3.97503e-06	0.0231226	0.175609	0.0638586	2.74996	0.00634274	0.334319	cg05704833	22	19874827	TXNRD2	TXNRD2	Body		ENSG00000184470	ENSG00000184470_cg05704833	501.577	-2.49089	0.352619	-7.06399	1.61793e-12	4.85378e-12	cg05704833
cg12329423	0.223928	0.100848	2.22045	0.0271777	0.572781	-1	0.344496	-4.73736	3.42531e-06	0.0231226	0.232992	0.0749146	3.1101	0.00206039	0.204838	cg12329423	4	7628455	SORCS2	SORCS2	Body		ENSG00000184985	ENSG00000184985_cg12329423	266.198	-7.22013	1.01418	-7.11916	1.08585e-12	3.25756e-12	cg12329423
cg25095994	-0.0279369	0.0219361	-1.27355	0.203863	0.879922	-0.310263	0.0749334	-4.14052	4.57332e-05	0.0470048	0.0685059	0.0162951	4.20407	3.51642e-05	0.0221856	cg25095994	2	231191727	SP140L	SP140L	TSS200		ENSG00000185404	ENSG00000185404_cg25095994	853.774	-13.3269	4.40791	-3.02341	0.00249942	0.00749826	cg25095994
cg17889882	-0.172639	0.072126	-2.39357	0.0173343	0.494043	1	0.246381	4.42684	1.36516e-05	0.0335479	-0.236465	0.0535784	-4.41344	1.44666e-05	0.0127542	cg17889882	16	22029124	C16orf52	MOSMO	Body		ENSG00000185716	ENSG00000185716_cg17889882	322.101	3.10162	0.388298	7.98773	1.37451e-15	4.12352e-15	cg17889882
cg09720642	0.126237	0.0732827	1.72261	0.0860481	0.765057	-1	0.250332	-4.13647	4.65013e-05	0.0471446	0.0949478	0.0544376	1.74416	0.0822135	0.743893	cg09720642	16	78929792	WWOX	WWOX	Body		ENSG00000186153	ENSG00000186153_cg09720642	168.459	-3.0216	0.792913	-3.81076	0.000138539	0.000207809	cg09720642
cg05800339	0.0747614	0.038349	1.9495	0.05222	0.685736	-0.588269	0.130999	-4.49062	1.03384e-05	0.0317582	0.0604804	0.0284874	2.12306	0.0346136	0.600649	cg05800339	16	75142026	ZNRF1	ZNRF1	3'UTR		ENSG00000186187	ENSG00000186187_cg05800339	490.846	-6.36137	1.231	-5.16763	2.37076e-07	7.11227e-07	cg05800339
cg04182170	0.0119204	0.0675865	0.176372	0.860128	0.992935	-0.97063	0.230874	-4.20415	3.51522e-05	0.0440849	0.151177	0.0502063	3.01112	0.00283697	0.236874	cg04182170	16	14280209	MKL2	MRTFB	Body		ENSG00000186260	ENSG00000186260_cg04182170	1072.33	2.2272	1.04191	2.13761	0.0325484	0.0488225	cg04182170
cg01774645	0.112665	0.0639924	1.7606	0.0793826	0.752526	-1	0.218597	-4.76336	3.04078e-06	0.0227575	0.225957	0.0475364	4.75334	3.18387e-06	0.00485387	cg01774645	1	161040044	ARHGAP30	ARHGAP30	TSS1500		ENSG00000186517	ENSG00000186517_cg01774645	2065.19	-7.59262	0.982752	-7.72588	1.11085e-14	3.33254e-14	cg01774645
cg21050995	-0.231095	0.0576156	-4.01098	7.73754e-05	0.0258504	1	0.196814	5.95622	7.61367e-09	0.0024638	-0.179805	0.0427994	-4.20111	3.55992e-05	0.0223227	cg21050995	5	130528961	LYRM7	LYRM7	Body		ENSG00000186687	ENSG00000186687_cg21050995	583.351	2.08289	0.259617	8.02295	1.03232e-15	3.09697e-15	cg21050995
cg14350986	-0.0716752	0.0417593	-1.71639	0.0871814	0.767341	0.612525	0.142649	4.29393	2.41193e-05	0.0385522	-0.119368	0.0310207	-3.848	0.000147118	0.0517654	cg14350986	12	113697173	TPCN1	TPCN1	Body		ENSG00000186815	ENSG00000186815_cg14350986	2979.12	4.10874	1.50696	2.7265	0.00640091	0.0192027	cg14350986
cg15662730	0.206865	0.0951764	2.17349	0.0305695	0.592536	-1	0.325121	-4.10199	5.35495e-05	0.0493492	0.134882	0.0707012	1.90778	0.0574285	0.685294	cg15662730	19	30050792	VSTM2B	VSTM2B	Body		ENSG00000187135	ENSG00000187135_cg15662730	1.98792	-5.22408	1.4744	-3.5432	0.000395304	0.00118591	cg15662730
cg02950026	-0.143027	0.0469286	-3.04777	0.00252253	0.212244	0.881814	0.160307	5.50078	8.43937e-08	0.007691	-0.0991579	0.0348607	-2.84441	0.00477287	0.297264	cg02950026	9	95371328	CENPP	CENPP	Body		ENSG00000188312	ENSG00000188312_cg02950026	110.246	4.85013	1.55188	3.12533	0.00177605	0.00532814	cg02950026
cg15848553	0.187848	0.0530833	3.53875	0.000469514	0.0809356	-0.846222	0.181331	-4.66672	4.72178e-06	0.0246917	0.125257	0.0394326	3.17648	0.00165499	0.18423	cg15848553	10	126390998	FAM53B	FAM53B	Body		ENSG00000189319	ENSG00000189319_cg15848553	1481.92	-4.69439	0.629889	-7.45273	9.14314e-14	2.74294e-13	cg15848553
cg12634113	0.130181	0.0742205	1.75398	0.0805123	0.754613	-1	0.253536	-4.26657	2.70709e-05	0.0400059	0.131294	0.0551343	2.38135	0.0179083	0.491389	cg12634113	1	15082412	KAZN	KAZN	Body		ENSG00000189337	ENSG00000189337_cg12634113	586.315	-2.08504	0.470586	-4.43073	9.39147e-06	1.40872e-05	cg12634113
cg21885317	-0.218067	0.0723846	-3.01261	0.00282347	0.224668	1	0.247264	4.63763	5.3831e-06	0.0252296	-0.205403	0.0537705	-3.81999	0.000163946	0.0549968	cg21885317	8	124248094	C8orf76	C8orf76	Body		ENSG00000189376	ENSG00000189376_cg21885317	76.2732	1.74787	0.343503	5.08837	3.61159e-07	1.08348e-06	cg21885317
cg01060950	0.226886	0.114317	1.9847	0.0481395	0.673345	-1	0.390506	-4.50472	9.71825e-06	0.0305756	0.206967	0.0849201	2.4372	0.0154153	0.465685	cg01060950	20	49178355	PTPN1	PTPN1	5'UTR		ENSG00000196396	ENSG00000196396_cg01060950	2396.15	-3.02136	0.564803	-5.3494	8.82478e-08	1.93565e-07	cg01060950
cg11953335	0.24676	0.0863753	2.85683	0.00459506	0.285524	-1	0.295056	-4.5204	9.07031e-06	0.0305035	0.126505	0.0641634	1.9716	0.0496254	0.661951	cg11953335	4	141037812	MAML3	MAML3	Body		ENSG00000196782	ENSG00000196782_cg11953335	369.227	-1.08459	0.280048	-3.87285	0.00010757	0.000161355	cg11953335
cg08752433	0.214427	0.125843	1.70393	0.0894889	0.771089	-1	0.429878	-4.17373	3.98809e-05	0.0452676	0.180384	0.0934819	1.92961	0.0546511	0.677877	cg08752433	12	111016566	PPTC7	PPTC7	Body	N_Shelf	ENSG00000196850	ENSG00000196850_cg08752433	1450.25	-1.28674	0.438985	-2.93116	0.00337701	0.00862606	cg08752433
cg01233922	-0.300731	0.0733015	-4.10266	5.34042e-05	0.0202392	1	0.250396	4.74806	3.2617e-06	0.0230622	-0.108768	0.0544516	-1.99752	0.046722	0.650965	cg01233922	7	127693937	SND1	SND1	Body		ENSG00000197157	ENSG00000197157_cg01233922	4967.45	3.09213	0.359142	8.60978	7.32027e-18	2.19608e-17	cg01233922
cg09022733	0.072946	0.091401	0.798088	0.425487	0.951942	-1	0.312224	-4.25085	2.89207e-05	0.0406172	0.174512	0.0678967	2.57026	0.0106722	0.408333	cg09022733	14	94855174	SERPINA1	SERPINA1	5'UTR		ENSG00000197249	ENSG00000197249_cg09022733	13438.5	-3.69541	1.13936	-3.24342	0.00118104	0.00177156	cg09022733
cg09011861	-0.158125	0.0754199	-2.0966	0.0369136	0.626719	1	0.257633	4.36153	1.80879e-05	0.0369043	-0.120744	0.0560252	-2.15517	0.0319886	0.587233	cg09011861	4	3245554	HTT	HTT	3'UTR		ENSG00000197386	ENSG00000197386_cg09011861	2579.58	3.63391	0.545352	6.66344	2.675e-11	8.025e-11	cg09011861
cg08792700	0.141182	0.0646235	2.18468	0.0297297	0.587683	-1	0.220753	-5.20492	3.72729e-07	0.0111701	0.220597	0.0480052	4.59527	6.5079e-06	0.00770234	cg08792700	9	86911279	SLC28A3	SLC28A3	Body		ENSG00000197506	ENSG00000197506_cg08792700	357.284	-3.76676	0.892044	-4.22262	2.41482e-05	3.62223e-05	cg08792700
cg23240479	-0.308129	0.0623841	-4.93923	1.34088e-06	0.00164391	1	0.213103	5.30018	2.32618e-07	0.0100416	-0.0699034	0.0463417	-1.50843	0.132555	0.815673	cg23240479	11	126083901	FAM118B	FAM118B	5'UTR	S_Shore	ENSG00000197798	ENSG00000197798_cg23240479	949.576	1.59605	0.235765	6.76965	1.29094e-11	3.87283e-11	cg23240479
cg27130197	0.152719	0.0857965	1.78002	0.0761424	0.746409	-1	0.293079	-4.71884	3.7275e-06	0.0231226	0.234158	0.0637334	3.67403	0.000285319	0.0743381	cg27130197	8	29028955	KIF13B	KIF13B	Body		ENSG00000197892	ENSG00000197892_cg27130197	3433.01	-1.50576	0.577494	-2.6074	0.00912323	0.0136848	cg27130197
cg11552057	-0.355241	0.0660944	-5.37476	1.60093e-07	0.00039911	1	0.225777	4.51569	9.26053e-06	0.0305035	-0.118002	0.0490978	-2.40341	0.0168841	0.481543	cg11552057	16	81972194	PLCG2	PLCG2	Body		ENSG00000197943	ENSG00000197943_cg11552057	1868.06	6.85151	0.599431	11.43	2.96037e-30	8.88112e-30	cg11552057
cg24896703	0.176014	0.0733032	2.40117	0.0169856	0.490854	-1	0.250402	-4.56353	7.49537e-06	0.0287273	0.152571	0.0544529	2.80188	0.00542986	0.314115	cg24896703	5	150575512	CCDC69	CCDC69	Body		ENSG00000198624	ENSG00000198624_cg24896703	2099.46	-4.01172	1.14819	-3.49397	0.000475897	0.00142769	cg24896703
cg00813334	-0.189269	0.0718822	-2.63304	0.00892589	0.385749	1	0.245548	4.23092	3.14384e-05	0.0418992	-0.100707	0.0533973	-1.88599	0.0603164	0.692845	cg00813334	20	33379348	NCOA6	NCOA6	5'UTR		ENSG00000198646	ENSG00000198646_cg00813334	1799.22	2.26553	0.367647	6.16224	7.17234e-10	2.1517e-09	cg00813334
cg24276672	-0.133717	0.075166	-1.77896	0.0763161	0.746797	1	0.256766	4.41214	1.45484e-05	0.0337371	-0.186941	0.0558367	-3.348	0.000923847	0.137838	cg24276672	5	94878980	TTC37	SKIC3	Body		ENSG00000198677	ENSG00000198677_cg24276672	2422.86	2.56741	0.359243	7.14672	8.8875e-13	2.66625e-12	cg24276672
cg07218288	0.0495249	0.0764691	0.647645	0.517737	0.964424	-1	0.261217	-4.81064	2.44549e-06	0.0220135	0.244036	0.0568046	4.29605	2.39037e-05	0.0171378	cg07218288	6	32813211	PSMB8	PSMB8	TSS1500	S_Shore	ENSG00000204264	ENSG00000204264_cg07218288	3688.26	-3.70062	0.521551	-7.09541	1.28968e-12	3.86903e-12	cg07218288
cg24493649	-0.133122	0.0697735	-1.90792	0.05741	0.701349	0.992564	0.238345	4.1644	4.14481e-05	0.0454965	-0.166275	0.0518308	-3.20803	0.00148941	0.173993	cg24493649	6	31847922	EHMT2	EHMT2	Body		ENSG00000204371	ENSG00000204371_cg24493649	1295.66	2.83952	0.359684	7.89449	2.91503e-15	8.7451e-15	cg24493649
cg07156249	0.178853	0.138101	1.29509	0.196341	0.876396	-1	0.471749	-4.11934	4.98837e-05	0.0476425	0.354843	0.102587	3.45894	0.000625485	0.112578	cg07156249	6	32822911	PSMB9	PSMB9	Body	S_Shore	ENSG00000240065	ENSG00000240065_cg07156249	2126.24	-3.21714	0.377635	-8.51916	1.60719e-17	4.82157e-17	cg07156249
cg13644626	0.379111	0.0983511	3.85467	0.000143361	0.0389091	-1	0.335965	-4.19274	3.686e-05	0.0448023	0.112125	0.0730595	1.53471	0.12597	0.809004	cg13644626	9	112545351	PALM2	#N/A	Body	S_Shelf	ENSG00000243444	ENSG00000243444_cg13644626	31.4191	-2.77504	1.00084	-2.77272	0.00555898	0.00833847	cg13644626
cg25254263	-0.0922166	0.0767393	-1.20169	0.230486	0.893036	1	0.26214	4.40794	1.48147e-05	0.0340361	-0.26974	0.0570053	-4.73184	3.51279e-06	0.00512244	cg25254263	12	92479585	C12orf79	#N/A	Body		ENSG00000257242	ENSG00000257242_cg25254263	22.8466	5.55077	0.497936	11.1476	7.35956e-29	2.20787e-28	cg25254263
cg23878255	0.281582	0.0761244	3.69897	0.000259857	0.0560875	-1	0.260039	-4.20818	3.4567e-05	0.0438683	0.0612816	0.0565486	1.0837	0.279417	0.907609	cg23878255	7	141645174	CLEC5A	CLEC5A	Body		ENSG00000258227	ENSG00000258227_cg23878255	101.462	-9.22785	1.20763	-7.64127	2.15085e-14	6.45256e-14	cg23878255

## Sheet: C. Gene on UC
Table S4c. The differntial expression analysis between UC at diagnosis (n=206) and controls (n=20) for the genes that are associated with UC-associated CpGs from Fibroblast
	baseMean	log2FoldChange	lfcSE	stat	pvalue	padj	Hugo_Symbol
ENSG00000185404	748.48	0.968231	0.058187	16.64	3.57643e-62	4.86395e-60	SP140L
ENSG00000071051	981.052	-0.733203	0.046531	-15.7573	6.12116e-56	5.54985e-54	NCK2
ENSG00000070214	6735.12	-1.25037	0.0853868	-14.6436	1.48127e-48	8.36095e-47	SLC44A1
ENSG00000061273	1837.75	1.26849	0.0866395	14.641	1.53694e-48	8.36095e-47	HDAC7
ENSG00000008513	2115.93	2.15979	0.157289	13.7314	6.5871e-43	2.98615e-41	ST3GAL1
ENSG00000166986	2480.4	0.811964	0.0598162	13.5743	5.68602e-42	2.20942e-40	MARS1
ENSG00000049192	71.4945	2.29009	0.170253	13.4511	3.03195e-41	1.03086e-39	ADAMTS6
ENSG00000142875	4011.97	-1.17849	0.08925	-13.2044	8.28048e-40	2.50254e-38	PRKACB
ENSG00000142765	1189.2	1.64557	0.125199	13.1436	1.85123e-39	5.03536e-38	SYTL1
ENSG00000062038	626.7	3.63872	0.28378	12.8223	1.22977e-37	2.78748e-36	CDH3
ENSG00000115594	2840.17	1.48671	0.116162	12.7985	1.67091e-37	3.49605e-36	IL1R1
ENSG00000119771	315.743	1.59942	0.127688	12.526	5.38226e-36	9.83322e-35	KLHL29
ENSG00000070961	2331.88	-1.11848	0.0892972	-12.5254	5.42273e-36	9.83322e-35	ATP2B1
ENSG00000154133	370.269	1.65612	0.136595	12.1243	7.84853e-34	1.25577e-32	ROBO4
ENSG00000171310	779.6	1.46603	0.121075	12.1085	9.52517e-34	1.43936e-32	CHST11
ENSG00000053254	1842.94	-0.861896	0.0714888	-12.0564	1.79528e-33	2.57008e-32	FOXN3
ENSG00000095397	234.372	1.3455	0.113235	11.8824	1.46123e-32	1.98727e-31	WHRN
ENSG00000116833	970.602	-1.31255	0.111777	-11.7425	7.71334e-32	9.99062e-31	NR5A2
ENSG00000196782	410.076	-1.3459	0.115141	-11.6891	1.44884e-31	1.7913e-30	MAML3
ENSG00000157985	1598.38	-1.01312	0.0882185	-11.4842	1.58328e-30	1.8724e-29	AGAP1
ENSG00000134109	3514.99	0.709202	0.0618214	11.4718	1.82829e-30	2.07206e-29	EDEM1
ENSG00000186687	589.968	-0.778062	0.068171	-11.4134	3.58487e-30	3.90034e-29	LYRM7
ENSG00000116117	411.476	-0.985448	0.0867165	-11.364	6.31665e-30	6.60819e-29	PARD3B
ENSG00000143847	47.967	2.2649	0.200782	11.2804	1.64008e-29	1.65223e-28	PPFIA4
ENSG00000071242	1303.55	1.02899	0.0916614	11.226	3.03903e-29	2.9522e-28	RPS6KA2
ENSG00000110090	4263.82	-1.26688	0.114726	-11.0427	2.37911e-28	2.23144e-27	CPT1A
ENSG00000144837	104.646	1.94937	0.177852	10.9606	5.90987e-28	5.35828e-27	PLA1A
ENSG00000120254	433.229	1.14039	0.104281	10.9357	7.77893e-28	6.82538e-27	MTHFD1L
ENSG00000169926	4929.09	-0.493107	0.0459401	-10.7337	7.07179e-27	6.01102e-26	KLF13
ENSG00000007944	793.218	-0.833375	0.0776821	-10.728	7.51906e-27	6.19753e-26	MYLIP
ENSG00000105137	403.287	1.29198	0.121984	10.5914	3.26806e-26	2.61445e-25	SYDE1
ENSG00000148120	762.109	0.91621	0.0868893	10.5446	5.38195e-26	4.14881e-25	AOPEP
ENSG00000095787	3848.16	-0.260336	0.0246935	-10.5427	5.49108e-26	4.14881e-25	WAC
ENSG00000197506	306.661	1.63597	0.157646	10.3775	3.14018e-25	2.30846e-24	SLC28A3
ENSG00000186187	500.153	-0.703165	0.0677983	-10.3714	3.34532e-25	2.39454e-24	ZNRF1
ENSG00000163485	79.308	1.71449	0.165426	10.3641	3.61111e-25	2.51852e-24	ADORA1
ENSG00000171055	1000.24	-0.613199	0.0593334	-10.3348	4.90394e-25	3.33468e-24	FEZ2
ENSG00000179241	227.029	1.41441	0.138642	10.2019	1.94401e-24	1.25898e-23	LDLRAD3
ENSG00000068028	940.735	0.736011	0.072811	10.1085	5.06465e-24	3.16544e-23	RASSF1
ENSG00000186517	1692.51	1.24389	0.123067	10.1074	5.12057e-24	3.16544e-23	ARHGAP30
ENSG00000258227	73.6034	3.36027	0.332638	10.1019	5.41939e-24	3.27572e-23	CLEC5A
ENSG00000165895	523.719	-0.815044	0.0809265	-10.0714	7.39109e-24	4.37039e-23	ARHGAP42
ENSG00000010810	1120.33	1.04437	0.10476	9.96921	2.07867e-23	1.20297e-22	FYN
ENSG00000198624	1781.76	1.19172	0.120696	9.87373	5.41146e-23	3.0665e-22	CCDC69
ENSG00000136653	1609.66	1.11863	0.113902	9.82101	9.14195e-23	4.97322e-22	#N/A
ENSG00000138640	902.906	-0.856182	0.0875472	-9.77965	1.3768e-22	7.34294e-22	FAM13A
ENSG00000132680	1360.37	0.687593	0.071367	9.63461	5.71097e-22	2.93091e-21	KHDC4
ENSG00000144061	67.691	1.02869	0.106969	9.61675	6.79459e-22	3.42246e-21	NPHP1
ENSG00000184384	618.783	-0.601857	0.0628241	-9.58004	9.70061e-22	4.79739e-21	MAML2
ENSG00000162852	961.585	-0.589512	0.0618121	-9.53716	1.46791e-21	7.12986e-21	CNST
ENSG00000175115	1622.08	0.889953	0.0937673	9.49108	2.28642e-21	1.07225e-20	PACS1
ENSG00000151702	879.989	0.973295	0.103685	9.38701	6.17285e-21	2.79836e-20	FLI1
ENSG00000062725	1092.85	-0.334887	0.0363389	-9.21568	3.09313e-20	1.35699e-19	APPBP2
ENSG00000171603	7403.54	-0.766471	0.0832411	-9.20784	3.32755e-20	1.41421e-19	CLSTN1
ENSG00000042832	73.0466	1.94729	0.21156	9.20441	3.43552e-20	1.43763e-19	TG
ENSG00000156030	1610.22	-0.630344	0.0688401	-9.15664	5.35402e-20	2.20651e-19	MIDEAS
ENSG00000086015	2228.95	-0.915703	0.101507	-9.02106	1.86272e-19	7.45089e-19	MAST2
ENSG00000081237	5388.43	1.34223	0.148881	9.01549	1.9599e-19	7.72598e-19	PTPRC
ENSG00000196850	1423.42	-0.459006	0.0509349	-9.01161	2.03054e-19	7.89008e-19	PPTC7
ENSG00000142687	2450.71	-0.452693	0.0506221	-8.94259	3.80169e-19	1.45642e-18	KIAA0319L
ENSG00000184083	135.065	0.693678	0.0781468	8.87661	6.89293e-19	2.60399e-18	FAM120C
ENSG00000132694	2136.89	-0.525695	0.0611587	-8.59558	8.28421e-18	3.00441e-17	ARHGEF11
ENSG00000240065	1943.69	1.21602	0.142798	8.51569	1.65606e-17	5.92694e-17	PSMB9
ENSG00000134243	3459.75	-0.819084	0.0975985	-8.39239	4.76371e-17	1.68276e-16	SORT1
ENSG00000118689	1959.28	-0.484234	0.058105	-8.33378	7.83041e-17	2.69604e-16	FOXO3
ENSG00000113448	927.073	-0.466702	0.0568332	-8.21179	2.17911e-16	7.22826e-16	PDE4D
ENSG00000182197	2148.57	-0.394339	0.0481663	-8.18704	2.67736e-16	8.774e-16	EXT1
ENSG00000158169	375.028	-0.377501	0.0466642	-8.08973	5.97961e-16	1.91348e-15	FANCC
ENSG00000054611	1046.27	-0.469167	0.0583139	-8.04553	8.58697e-16	2.71588e-15	TBC1D22A
ENSG00000127124	405.705	0.855325	0.106889	8.00202	1.22394e-15	3.81393e-15	HIVEP3
ENSG00000153029	561.317	0.683757	0.0854587	8.00102	1.23392e-15	3.81393e-15	MR1
ENSG00000127946	715.186	0.789899	0.100381	7.869	3.57495e-15	1.08043e-14	HIP1
ENSG00000140443	1163.93	-0.569439	0.0725253	-7.8516	4.10776e-15	1.22781e-14	IGF1R
ENSG00000182463	131.739	1.20256	0.155504	7.73326	1.04823e-14	3.09911e-14	TSHZ2
ENSG00000086991	28.0356	1.76341	0.229217	7.6932	1.43503e-14	4.19709e-14	NOX4
ENSG00000188312	104.935	0.627036	0.0818399	7.66174	1.83432e-14	5.25196e-14	CENPP
ENSG00000074047	144.977	0.808108	0.108593	7.4416	9.94719e-14	2.76085e-13	GLI2
ENSG00000184985	204.994	1.37314	0.184701	7.43438	1.05058e-13	2.88643e-13	SORCS2
ENSG00000136040	1256.55	0.6732	0.0911685	7.38413	1.53453e-13	4.17391e-13	PLXNC1
ENSG00000065534	3809.96	-0.633527	0.0862191	-7.34788	2.01382e-13	5.42335e-13	MYLK
ENSG00000179399	20.2188	-2.20158	0.30031	-7.33101	2.28433e-13	6.09155e-13	GPC5
ENSG00000103671	726.18	-0.402902	0.0554889	-7.26095	3.8438e-13	1.0053e-12	TRIP4
ENSG00000099250	1231.47	0.821943	0.113307	7.25415	4.04187e-13	1.04704e-12	NRP1
ENSG00000151067	184.563	1.01097	0.140601	7.1903	6.46479e-13	1.65889e-12	CACNA1C
ENSG00000149091	1893.44	0.376663	0.0529181	7.11784	1.09633e-12	2.78694e-12	DGKZ
ENSG00000169398	2110.64	-0.278022	0.0391618	-7.09932	1.25376e-12	3.12865e-12	PTK2
ENSG00000168612	297.353	-0.466725	0.0658173	-7.09122	1.32933e-12	3.25745e-12	ZSWIM1
ENSG00000177565	3508.18	-0.31317	0.0443055	-7.06841	1.56715e-12	3.80594e-12	TBL1XR1
ENSG00000074695	4852.22	0.424995	0.0601711	7.06312	1.62809e-12	3.91894e-12	LMAN1
ENSG00000168394	4807.37	0.816141	0.116542	7.003	2.50545e-12	5.97791e-12	TAP1
ENSG00000069974	2551.16	-0.541232	0.0775219	-6.98166	2.91704e-12	6.89943e-12	RAB27A
ENSG00000118503	2820.67	0.871881	0.126558	6.8892	5.61075e-12	1.31562e-11	TNFAIP3
ENSG00000154310	783.035	-0.600026	0.0879276	-6.82409	8.84872e-12	2.05714e-11	TNIK
ENSG00000196396	2097.96	0.423711	0.0631837	6.70601	2.0002e-11	4.61064e-11	PTPN1
ENSG00000198646	1673.02	-0.378919	0.0568566	-6.66447	2.65622e-11	6.07137e-11	NCOA6
ENSG00000144711	1516.84	0.53495	0.081992	6.52441	6.82676e-11	1.52203e-10	IQSEC1
ENSG00000071127	10600.4	-0.345704	0.053685	-6.4395	1.19871e-10	2.65081e-10	WDR1
ENSG00000116977	1355.26	0.238571	0.0372412	6.40609	1.49302e-10	3.24881e-10	LGALS8
ENSG00000134954	4298.4	0.676055	0.105875	6.38541	1.70937e-10	3.69007e-10	ETS1
ENSG00000057935	744.567	-0.37205	0.0590208	-6.30371	2.90607e-10	6.22402e-10	MTA3
ENSG00000156026	2393.68	-0.529538	0.084395	-6.27452	3.50711e-10	7.4526e-10	MCU
ENSG00000141564	683.475	-0.303901	0.0493282	-6.16079	7.23817e-10	1.52619e-09	RPTOR
ENSG00000107566	2364.41	-0.510254	0.0832604	-6.12841	8.87592e-10	1.85712e-09	ERLIN1
ENSG00000110514	1712.79	-0.225209	0.0378987	-5.94239	2.80898e-09	5.83239e-09	MADD
ENSG00000107560	405.47	0.344836	0.0586156	5.883	4.02897e-09	8.30211e-09	RAB11FIP2
ENSG00000197892	3290.43	-0.623155	0.106143	-5.87091	4.33405e-09	8.79748e-09	KIF13B
ENSG00000111331	2140.48	0.719533	0.12459	5.77522	7.68542e-09	1.53708e-08	OAS3
ENSG00000005810	1770.73	0.625109	0.109027	5.73354	9.83564e-09	1.95277e-08	MYCBP2
ENSG00000197798	961.238	-0.445308	0.0785634	-5.66813	1.44364e-08	2.84543e-08	FAM118B
ENSG00000089006	2850.06	-0.341935	0.0604076	-5.66046	1.50965e-08	2.95414e-08	SNX5
ENSG00000170871	2081.07	-0.411714	0.07413	-5.55396	2.79276e-08	5.42593e-08	KIAA0232
ENSG00000054654	3179.57	-0.617583	0.112038	-5.51227	3.5424e-08	6.83356e-08	SYNE2
ENSG00000007237	1033.64	0.575791	0.104843	5.49195	3.97527e-08	7.6146e-08	GAS7
ENSG00000175166	4217.54	-0.283354	0.0519296	-5.4565	4.85624e-08	9.23704e-08	PSMD2
ENSG00000171044	96.5592	0.426865	0.0783592	5.44754	5.10707e-08	9.64668e-08	XKR6
ENSG00000100982	897.862	-0.257605	0.0476513	-5.40605	6.4431e-08	1.20864e-07	PCIF1
ENSG00000112394	124.743	-0.585643	0.109539	-5.34644	8.97016e-08	1.67115e-07	SLC16A10
ENSG00000172197	1331.71	-0.579494	0.109332	-5.30034	1.1559e-07	2.1388e-07	MBOAT1
ENSG00000182732	41.4927	0.756317	0.145293	5.20546	1.93518e-07	3.53268e-07	RGS6
ENSG00000117543	200.027	-0.362115	0.0699281	-5.17839	2.23806e-07	4.05835e-07	DPH5
ENSG00000079950	2127.61	-0.28652	0.0563654	-5.08325	3.71034e-07	6.68352e-07	STX7
ENSG00000059758	788.689	0.277176	0.0547355	5.06393	4.10704e-07	7.34944e-07	CDK17
ENSG00000085449	2395.83	-0.235036	0.0475808	-4.93972	7.82347e-07	1.39084e-06	WDFY1
ENSG00000113273	678.414	0.285175	0.0585839	4.86781	1.1284e-06	1.99301e-06	ARSB
ENSG00000103534	3657.51	0.634142	0.133458	4.75161	2.01807e-06	3.54138e-06	TMC5
ENSG00000117560	57.1346	0.80484	0.169481	4.74886	2.04564e-06	3.56677e-06	FASLG
ENSG00000157540	1753.71	-0.142377	0.0302908	-4.70035	2.59718e-06	4.47109e-06	DYRK1A
ENSG00000143761	12663.1	-0.30087	0.0642448	-4.68319	2.82446e-06	4.80158e-06	ARF1
ENSG00000151240	377.175	-0.297891	0.0636833	-4.6777	2.90117e-06	4.90136e-06	DIP2C
ENSG00000170310	411.708	-0.476223	0.102205	-4.65951	3.16957e-06	5.32175e-06	STX8
ENSG00000025800	1522.08	-0.150984	0.0344027	-4.38872	1.14021e-05	1.90268e-05	KPNA6
ENSG00000091409	9410.76	0.377636	0.0902504	4.18432	2.8602e-05	4.68659e-05	ITGA6
ENSG00000092445	150.172	0.412281	0.0992267	4.15494	3.25372e-05	5.29947e-05	TYRO3
ENSG00000135773	571.514	-0.870515	0.209595	-4.15333	3.27677e-05	5.30524e-05	CAPN9
ENSG00000162129	250.652	0.264989	0.0644621	4.11077	3.94338e-05	6.34674e-05	CLPB
ENSG00000257242	29.986	0.727922	0.183912	3.95799	7.55831e-05	0.000120933	#N/A
ENSG00000108175	3514.44	-0.255214	0.0654608	-3.89874	9.66955e-05	0.000153808	ZMIZ1
ENSG00000153944	2047.39	0.162577	0.0426275	3.81391	0.000136784	0.000216309	MSI2
ENSG00000243444	36.3673	0.677841	0.178309	3.8015	0.000143824	0.000226128	#N/A
ENSG00000197249	11455.6	0.585489	0.154917	3.77938	0.000157218	0.000245766	SERPINA1
ENSG00000140455	802.361	-0.179569	0.0479293	-3.74654	0.000179291	0.000277463	USP3
ENSG00000108039	2203.89	-0.266182	0.0719965	-3.69715	0.000218038	0.000333181	XPNPEP1
ENSG00000008394	2497.08	-0.4466	0.12299	-3.63119	0.000282113	0.000428686	MGST1
ENSG00000189376	84.8022	0.428614	0.118644	3.61261	0.000303136	0.000458072	C8orf76
ENSG00000112699	4676.16	0.373131	0.10421	3.58055	0.000342867	0.000515247	GMDS
ENSG00000117281	50.2128	-0.585912	0.16437	-3.56458	0.000364434	0.000544649	CD160
ENSG00000166444	1419.43	0.240646	0.0680589	3.53584	0.000406475	0.000604159	DENND2B
ENSG00000175792	729.537	0.240784	0.0682544	3.52774	0.000419126	0.000619578	RUVBL1
ENSG00000160654	266.996	0.534151	0.152433	3.50416	0.000458043	0.000673447	CD3G
ENSG00000138363	1513.93	-0.223455	0.0641833	-3.48151	0.000498598	0.000729133	ATIC
ENSG00000112514	1599.29	-0.354117	0.10406	-3.40301	0.000666472	0.000969414	CUTA
ENSG00000140945	290.971	0.484423	0.14408	3.36219	0.000773274	0.00111878	CDH13
ENSG00000151461	1311.23	-0.124786	0.0380082	-3.28314	0.00102658	0.0014774	UPF2
ENSG00000109674	81.1646	0.328896	0.103199	3.18701	0.00143754	0.00205795	NEIL3
ENSG00000148702	12.9372	1.07672	0.338227	3.18341	0.00145552	0.00206767	HABP2
ENSG00000145012	4906.63	-0.268921	0.0850871	-3.16054	0.00157475	0.00221934	LPP
ENSG00000115866	1489.76	0.142952	0.0468033	3.05431	0.00225579	0.00314653	DARS1
ENSG00000138347	81.9512	0.624489	0.209042	2.98738	0.00281377	0.00390482	MYPN
ENSG00000204264	3571.6	0.28356	0.0964781	2.93911	0.00329151	0.00454462	PSMB8
ENSG00000108846	4449.34	-0.271671	0.0941672	-2.88499	0.00391426	0.00537717	ABCC3
ENSG00000197157	4461.66	0.134448	0.046639	2.88275	0.0039422	0.00538834	SND1
ENSG00000170325	455.887	-0.146174	0.0514708	-2.83995	0.00451212	0.00613649	PRDM10
ENSG00000066032	16.1168	-0.657248	0.233123	-2.81932	0.00481252	0.00651247	CTNNA2
ENSG00000180891	623.224	-0.174606	0.0646905	-2.6991	0.00695275	0.009316	CUEDC1
ENSG00000158258	102.065	-0.589083	0.225646	-2.61065	0.00903691	0.0119904	CLSTN2
ENSG00000131871	2775.01	-0.213568	0.0826225	-2.58486	0.00974183	0.012863	SELENOS
ENSG00000140199	594.914	0.289773	0.118292	2.44964	0.0143001	0.0187001	SLC12A6
ENSG00000162191	1453.75	-0.221751	0.0906588	-2.44599	0.0144454	0.0187998	UBXN1
ENSG00000124788	1321.37	0.15285	0.0631036	2.42221	0.0154264	0.0199809	ATXN1
ENSG00000109956	36.5454	0.390618	0.163346	2.39135	0.0167865	0.0216394	B3GAT1
ENSG00000189337	556.912	0.234004	0.10225	2.28854	0.022106	0.0282293	KAZN
ENSG00000125686	1149.96	-0.138471	0.0618319	-2.23948	0.0251248	0.0319343	MED1
ENSG00000158458	24.6727	0.444753	0.200393	2.2194	0.0264592	0.033474	NRG2
ENSG00000105939	2113.25	0.0957326	0.0455092	2.10359	0.0354143	0.0443903	ZC3HAV1
ENSG00000174672	28.6101	0.299993	0.146666	2.04541	0.0408143	0.0509242	BRSK2
ENSG00000106266	867.031	-0.121521	0.0598983	-2.02879	0.0424796	0.05276	SNX8
ENSG00000025423	112.214	0.26342	0.133405	1.97459	0.0483144	0.0597342	HSD17B6
ENSG00000127152	339.997	0.228594	0.117218	1.95017	0.0511559	0.0626775	BCL11B
ENSG00000136986	2408.12	0.0763386	0.0410792	1.85833	0.0631228	0.0766491	DERL1
ENSG00000197386	2335.64	-0.0967436	0.0542056	-1.78475	0.0743018	0.0894251	HTT
ENSG00000107771	1233.76	0.0916246	0.0538737	1.70073	0.0889939	0.105705	CCSER2
ENSG00000069702	464.517	-0.184578	0.110526	-1.66999	0.0949213	0.112255	TGFBR3
ENSG00000198677	2229.79	-0.0780707	0.0486721	-1.60402	0.108711	0.127454	SKIC3
ENSG00000136448	2390.82	0.0550882	0.0347408	1.58569	0.112809	0.131691	NMT1
ENSG00000163466	9208.13	-0.10772	0.0712587	-1.51168	0.130615	0.15118	ARPC2
ENSG00000131236	14347.5	-0.0843625	0.0577077	-1.46189	0.143771	0.165702	CAP1
ENSG00000070985	103.136	-0.351532	0.242102	-1.452	0.146502	0.168137	TRPM5
ENSG00000148834	1621.05	-0.139006	0.1013	-1.37222	0.169994	0.194279	GSTO1
ENSG00000113068	764.64	-0.0982972	0.0755047	-1.30187	0.192961	0.217782	PFDN1
ENSG00000049656	3581.03	0.0682092	0.0564537	1.20823	0.226958	0.255093	CLPTM1L
ENSG00000114670	118.369	-0.120451	0.100492	-1.19861	0.230681	0.258211	NEK11
ENSG00000137204	11.0468	0.325391	0.320502	1.01525	0.309985	0.345557	SLC22A7
ENSG00000186153	163.853	-0.076116	0.0753645	-1.00997	0.312509	0.346949	WWOX
ENSG00000047578	768.03	-0.0568533	0.0568237	-1.00052	0.317059	0.350569	KATNIP
ENSG00000068781	10.6892	0.33568	0.347019	0.967326	0.333381	0.367124	#N/A
ENSG00000082269	1891.08	-0.0813524	0.0862502	-0.943214	0.345571	0.377945	FAM135A
ENSG00000180611	184.869	0.090163	0.0980393	0.919661	0.35775	0.389232	MB21D2
ENSG00000073921	4646.67	-0.0338132	0.0375	-0.901685	0.367224	0.397948	PICALM
ENSG00000081320	2229.1	0.0979134	0.108938	0.898801	0.368758	0.398025	STK17B
ENSG00000187135	10.8622	0.282102	0.324216	0.870107	0.384242	0.411678	VSTM2B
ENSG00000204371	1174.18	0.0474579	0.0547056	0.867516	0.38566	0.411678	EHMT2
ENSG00000170776	3712.2	0.0623555	0.0719219	0.866989	0.385948	0.411678	AKAP13
ENSG00000157483	3675.58	-0.0648935	0.0786713	-0.824868	0.409446	0.435037	MYO1E
ENSG00000035664	696.462	-0.0964962	0.118108	-0.817016	0.413919	0.438078	DAPK2
ENSG00000075790	1920.97	0.0578523	0.0749037	0.772356	0.439904	0.463774	BCAP29
ENSG00000174839	604.346	0.027573	0.0379065	0.727396	0.466984	0.489475	DENND6A
ENSG00000158683	55.4385	-0.0699361	0.103746	-0.674106	0.500244	0.521327	PKD1L1
ENSG00000186260	957.657	0.0657817	0.111187	0.591634	0.554096	0.575244	MRTFB
ENSG00000168214	2149.74	0.0217977	0.0371553	0.586664	0.557429	0.576505	RBPJ
ENSG00000130177	1473.3	0.0313555	0.056329	0.556649	0.577767	0.595275	CDC16
ENSG00000182957	1219.09	0.0259934	0.0541494	0.480031	0.631206	0.647879	SPATA13
ENSG00000144791	1308.2	-0.0191388	0.0503326	-0.380248	0.703761	0.719636	LIMD1
ENSG00000186815	2740.18	0.0158972	0.0533643	0.297899	0.765781	0.780121	TPCN1
ENSG00000119684	505.089	-0.0132041	0.0454191	-0.290717	0.771268	0.782779	MLH3
ENSG00000111110	367.132	-0.0215911	0.077625	-0.278145	0.780901	0.78961	PPM1H
ENSG00000184347	338.145	-0.0258098	0.138667	-0.186128	0.852344	0.855489	SLIT3
ENSG00000132294	1915.95	-0.00393858	0.0525478	-0.0749523	0.940253	0.940253	EFR3A
