# Supplementary material for: Longitudinal DNA methylation profiling of the rectal mucosa identifies cell-specific signatures of disease status, severity and clinical outcomes in ulcerative colitis cell-specific DNA methylation signatures of UC
Source: Clin Epigenetics. 2023 Mar 24;15:50. doi: 10.1186/s13148-023-01462-4 (PMC10039532; doi:10.1186/s13148-023-01462-4)
Supplement: Supplementary file 5 — Additional file 5. List of DNA methylation signatures and pathways associated in the rectal mucosa of patients with UC post-treatment. [file 13148_2023_1462_MOESM5_ESM.xlsx]

## Sheet: A. DNAm on disease course
Table S5a. The Epidish CellDMC EWAS analysis between UC at diagnosis (n=73) vs UC at follow-up (n=73), identified 668 CpG sites as derived from immune cells
	IC.Estimate	IC.SE	IC.t	IC.p	IC.adjP	IlmnID	CHR	MAPINFO	UCSC_RefGene_Name	UCSC_RefGene_Group	Relation_to_UCSC_CpG_Island
cg03609354	0.273184	0.0458711	5.95547	2.18272e-08	0.00380715	cg03609354	2	231750324	LOC151484	TSS1500
cg10803329	0.290786	0.0484365	6.00345	1.73073e-08	0.00380715	cg10803329	7	47388354	TNS3	Body
cg22292299	0.251816	0.041977	5.99892	1.76913e-08	0.00380715	cg22292299	2	136756637	DARS-AS1	Body
cg23953290	0.174522	0.0293564	5.94494	2.29643e-08	0.00380715	cg23953290	12	111048024			N_Shelf
cg24558507	0.216292	0.036396	5.94274	2.32089e-08	0.00380715	cg24558507	17	29865609
cg03395275	0.234306	0.0406061	5.77022	5.29671e-08	0.00424501	cg03395275	2	73313324	RAB11FIP5	Body
cg04074518	0.30532	0.0522513	5.8433	3.74026e-08	0.00424501	cg04074518	12	111793284
cg04641694	0.476905	0.0840272	5.6756	8.28102e-08	0.00424501	cg04641694	3	156696245	LEKR1	Body
cg08491711	0.256496	0.0447345	5.73373	6.29603e-08	0.00424501	cg08491711	2	3247878	TSSC1	Body
cg09901194	0.336106	0.0586913	5.72668	6.50933e-08	0.00424501	cg09901194	2	240303404	HDAC4	5'UTR
cg10361659	0.326442	0.0564219	5.78573	4.92065e-08	0.00424501	cg10361659	13	51482542	RNASEH2B	TSS1500	N_Shore
cg14554139	0.234526	0.0405162	5.78844	4.85779e-08	0.00424501	cg14554139	11	59185053
cg17434329	0.313971	0.0549766	5.71099	7.00989e-08	0.00424501	cg17434329	15	65221053	ANKDD1A	Body
cg24892659	0.362149	0.0637362	5.68199	8.0361e-08	0.00424501	cg24892659	16	27240805	NSMCE1	Body
cg25271915	0.293015	0.0516188	5.67652	8.24564e-08	0.00424501	cg25271915	9	115580424	SNX30	Body
cg26130929	0.334396	0.0571601	5.85015	3.61979e-08	0.00424501	cg26130929	16	15833980	MYH11	Body
cg06804344	0.258818	0.0458327	5.64701	9.47074e-08	0.0045693	cg06804344	3	128778699	GP9	TSS1500
cg02642949	0.264161	0.0471909	5.59771	1.19268e-07	0.00465821	cg02642949	5	176078832	TSPAN17	Body
cg16586807	0.177767	0.0317087	5.60625	1.14607e-07	0.00465821	cg16586807	7	2948081	CARD11	Body	S_Shore
cg25683989	0.343507	0.0611607	5.61647	1.09263e-07	0.00465821	cg25683989	12	111124215	HVCN1	5'UTR	N_Shelf
cg26262196	0.337027	0.0599854	5.61848	1.08243e-07	0.00465821	cg26262196	7	30696540	CRHR2	Body
cg22051510	0.328974	0.0589112	5.58424	1.26997e-07	0.00473464	cg22051510	12	117415829	LOC100506551	Body
cg24296129	0.149375	0.0269523	5.54221	1.54401e-07	0.0052766	cg24296129	3	58101072	FLNB	Body
cg26650816	0.250498	0.0451709	5.54555	1.52023e-07	0.0052766	cg26650816	1	41129371	RIMS3	5'UTR	N_Shore
cg02045804	0.346433	0.0632475	5.47742	2.08321e-07	0.00535463	cg02045804	17	73128545	NT5C	TSS1500	S_Shore
cg09242530	0.288833	0.0523409	5.51829	1.72492e-07	0.00535463	cg09242530	5	79439551	SERINC5	Body
cg14449498	0.219611	0.040139	5.47126	2.14316e-07	0.00535463	cg14449498	7	7294577	LOC101927354	TSS1500
cg15849017	0.197444	0.035967	5.48958	1.9697e-07	0.00535463	cg15849017	12	123619618
cg16348111	0.170915	0.0312451	5.47013	2.15441e-07	0.00535463	cg16348111	21	30503106	MAP3K7CL	1stExon
cg16542941	0.28386	0.0515461	5.50692	1.81812e-07	0.00535463	cg16542941	7	104886382	SRPK2	Body	S_Shore
cg19610383	0.334926	0.061042	5.48681	1.99503e-07	0.00535463	cg19610383	8	26485445	DPYSL2	Body
cg24717645	0.281482	0.0511463	5.50348	1.84726e-07	0.00535463	cg24717645	2	85751446
cg27436324	0.260614	0.0475981	5.4753	2.10369e-07	0.00535463	cg27436324	22	35694370	TOM1	TSS1500	N_Shore
cg13429555	0.200336	0.036784	5.44628	2.40414e-07	0.00579956	cg13429555	1	203002234
cg03812187	0.330705	0.0608885	5.43133	2.57484e-07	0.00581076	cg03812187	12	110572945	IFT81	Body
cg07738651	0.385572	0.0711453	5.41951	2.7182e-07	0.00581076	cg07738651	2	137435473
cg08825974	0.268616	0.0495974	5.41593	2.76301e-07	0.00581076	cg08825974	4	144293419	GAB1	Body
cg26089367	0.334234	0.0616589	5.42069	2.70354e-07	0.00581076	cg26089367	22	36776109	MYH9	5'UTR
cg26775079	0.269318	0.0495269	5.43781	2.49944e-07	0.00581076	cg26775079	19	56158830	CCDC106	TSS200	N_Shore
cg05773382	0.409759	0.0763881	5.36417	3.4995e-07	0.00623082	cg05773382	14	22946935
cg18285539	0.30549	0.056756	5.38252	3.21884e-07	0.00623082	cg18285539	12	54779260	ZNF385A	5'UTR
cg18491199	0.304587	0.0568285	5.35976	3.57049e-07	0.00623082	cg18491199	17	40609900	ATP6V0A1	TSS1500	N_Shore
cg22617236	0.334168	0.0622	5.37247	3.36971e-07	0.00623082	cg22617236	9	129110705	MVB12B	Body
cg23730277	0.32862	0.0611754	5.37176	3.38059e-07	0.00623082	cg23730277	4	102734752	BANK1	Body
cg25170117	0.363464	0.0677839	5.36211	3.53258e-07	0.00623082	cg25170117	20	5022267
cg26381498	0.111348	0.0207482	5.36665	3.46029e-07	0.00623082	cg26381498	1	52418755	RAB3B	Body
cg27184438	0.161675	0.0300297	5.38382	3.19973e-07	0.00623082	cg27184438	7	4690819
cg27157038	0.127832	0.0238779	5.35356	3.67258e-07	0.00627544	cg27157038	10	98063999	DNTT	TSS200
cg02331158	0.221708	0.04152	5.3398	3.9096e-07	0.00635703	cg02331158	9	84211203	TLE1	Body
cg14513117	0.214123	0.0401177	5.33737	3.95284e-07	0.00635703	cg14513117	2	134883195	MIR3679	TSS1500
cg14725190	0.257744	0.0482199	5.34519	3.81499e-07	0.00635703	cg14725190	9	134453457	RAPGEF1	3'UTR
cg21979320	0.253243	0.0476862	5.31062	4.46237e-07	0.00703845	cg21979320	19	38413993	SIPA1L3	5'UTR
cg21284750	0.165712	0.0312577	5.30149	4.65056e-07	0.00719688	cg21284750	14	23846358	CMTM5	5'UTR
cg09242027	0.231393	0.0436825	5.29716	4.74242e-07	0.00720313	cg09242027	3	106139757
cg13559409	0.265784	0.0502423	5.29004	4.89747e-07	0.00730338	cg13559409	9	107545269	ABCA1	3'UTR
cg01316843	0.346242	0.0656462	5.27437	5.25625e-07	0.00755605	cg01316843	2	8142717
cg04686571	0.325567	0.0616825	5.2781	5.16851e-07	0.00755605	cg04686571	1	8591268	RERE	Body
cg10823206	0.202422	0.038405	5.27072	5.34328e-07	0.00755605	cg10823206	12	112337829	ADAM1A	Body
cg08246318	0.27739	0.0527374	5.25984	5.61173e-07	0.00780117	cg08246318	6	42894099			S_Shore
cg04947335	0.148129	0.0282442	5.24458	6.01009e-07	0.0082157	cg04947335	9	6411086			N_Shore
cg04083553	0.351803	0.0671749	5.23711	6.21509e-07	0.00835666	cg04083553	3	128778575	GP9	TSS1500
cg02026242	0.124217	0.0238143	5.21604	6.83092e-07	0.00861948	cg02026242	17	80938685	B3GNTL1	Body
cg02925581	0.355184	0.0680622	5.21852	6.7554e-07	0.00861948	cg02925581	21	42803740	MX1	5'UTR
cg10824972	0.346221	0.0662997	5.22205	6.64946e-07	0.00861948	cg10824972	6	11429244
cg12998149	0.295281	0.0565504	5.22155	6.66428e-07	0.00861948	cg12998149	6	135427048
cg27009704	0.301559	0.0579034	5.20797	7.08198e-07	0.00880087	cg27009704	5	118367693
cg04903019	0.296931	0.0570724	5.2027	7.25091e-07	0.00887631	cg04903019	8	141118919	TRAPPC9	Body
cg04989124	0.305704	0.0588373	5.19574	7.47991e-07	0.00889124	cg04989124	20	36404559	CTNNBL1	Body
cg14981848	0.197062	0.0379092	5.19825	7.39672e-07	0.00889124	cg14981848	6	21190122	CDKAL1	Body
cg05815405	0.314379	0.0605468	5.19233	7.59498e-07	0.00889904	cg05815405	17	65809308
cg17445458	0.241474	0.046579	5.18417	7.87663e-07	0.00909907	cg17445458	14	95933893	SYNE3	Body
cg04499011	0.318607	0.0616156	5.17088	8.35742e-07	0.00933714	cg04499011	6	36972127	FGD2	TSS1500
cg16085171	0.295227	0.0570631	5.17369	8.25322e-07	0.00933714	cg16085171	12	123569118	PITPNM2	5'UTR
cg18711196	0.281014	0.0543643	5.16909	8.42424e-07	0.00933714	cg18711196	11	69818876
cg24323734	0.275833	0.0534221	5.16328	8.64495e-07	0.00945401	cg24323734	2	227771518	RHBDD1	ExonBnd
cg13333922	0.31546	0.061252	5.15021	9.16233e-07	0.00972476	cg13333922	22	47557451	TBC1D22A	Body	N_Shore
cg16286735	0.300481	0.0583673	5.14811	9.24823e-07	0.00972476	cg16286735	17	45371778	ITGB3	Body
cg23724678	0.417046	0.0809948	5.14904	9.21008e-07	0.00972476	cg23724678	6	88589477	LOC101928911	Body
cg10854528	0.257744	0.0501644	5.13798	9.67335e-07	0.00997331	cg10854528	2	54855934	SPTBN1	Body	N_Shore
cg16528810	0.362037	0.0704802	5.13672	9.7278e-07	0.00997331	cg16528810	4	146445764	SMAD1	Body
cg21984599	0.194689	0.0379533	5.12971	1.00351e-06	0.0101613	cg21984599	7	44161870	POLD2	5'UTR	N_Shore
cg12894733	0.283389	0.055376	5.11754	1.05906e-06	0.0104655	cg12894733	8	24188575	ADAM28	Body
cg24660450	0.319646	0.0624518	5.11829	1.05556e-06	0.0104655	cg24660450	1	64088820	PGM1	TSS200
cg01255527	0.286587	0.0562638	5.09364	1.17709e-06	0.0105077	cg01255527	8	124526866	FBXO32	5'UTR
cg02460440	0.357536	0.0700126	5.10674	1.11091e-06	0.0105077	cg02460440	8	131428346	ASAP1	5'UTR
cg04291097	0.205774	0.0403252	5.10288	1.13002e-06	0.0105077	cg04291097	6	42209899	TRERF1	Body
cg06892465	0.325005	0.0636781	5.10387	1.1251e-06	0.0105077	cg06892465	2	25633546	DTNB	Body
cg09201499	0.295185	0.0579551	5.09334	1.17864e-06	0.0105077	cg09201499	16	88838113	FAM38A	Body	Island
cg13137321	0.268183	0.0524659	5.11156	1.08745e-06	0.0105077	cg13137321	13	29017056	FLT1	Body
cg19106967	0.216264	0.0423956	5.1011	1.13893e-06	0.0105077	cg19106967	3	196666675	NCBP2	Body	N_Shelf
cg19888099	0.384351	0.0754264	5.09571	1.16637e-06	0.0105077	cg19888099	22	23274312
cg22712890	0.385657	0.0756732	5.09635	1.1631e-06	0.0105077	cg22712890	3	9794287	OGG1	Body	S_Shelf
cg24328152	0.21939	0.043096	5.09073	1.1923e-06	0.0105152	cg24328152	8	28965839	KIF13B	Body
cg00910293	0.30006	0.0589973	5.08599	1.21747e-06	0.0106105	cg00910293	19	2694864	GNG7	5'UTR
cg06039667	0.312503	0.0615269	5.07913	1.25486e-06	0.0106105	cg06039667	3	32478497	CMTM7	Body
cg17129871	0.238194	0.04688	5.08092	1.24499e-06	0.0106105	cg17129871	17	73834006	UNC13D	Body
cg17627375	0.324155	0.0637807	5.08233	1.23727e-06	0.0106105	cg17627375	20	57699641
cg03512076	0.230104	0.0453749	5.07118	1.29959e-06	0.0107667	cg03512076	8	103907077
cg24395607	0.27614	0.0544357	5.07278	1.29046e-06	0.0107667	cg24395607	7	47968639	PKD1L1	Body
cg16225800	0.263201	0.0519675	5.06473	1.337e-06	0.010966	cg16225800	8	126591906
cg02563364	0.259825	0.0514224	5.05276	1.40919e-06	0.0111244	cg02563364	2	102272387
cg20615030	0.188945	0.0373867	5.0538	1.40281e-06	0.0111244	cg20615030	9	115665203
cg24648986	0.280733	0.0555352	5.05505	1.39509e-06	0.0111244	cg24648986	2	235478819
cg26905726	0.320858	0.0635044	5.05254	1.41058e-06	0.0111244	cg26905726	17	42934554	EFTUD2	Body
cg11639516	0.438063	0.0867978	5.04694	1.44567e-06	0.0112926	cg11639516	13	74488481	KLF12	Body
cg14741870	0.280332	0.0556023	5.04173	1.47908e-06	0.0114446	cg14741870	6	30174091	TRIM26	5'UTR
cg15806395	0.306644	0.0608956	5.03556	1.51968e-06	0.011541	cg15806395	5	150698935	SLC36A2	Body
cg24489626	0.289016	0.0573837	5.03654	1.51312e-06	0.011541	cg24489626	22	18453180	MICAL3	5'UTR
cg11838921	0.352189	0.070061	5.0269	1.57845e-06	0.0118773	cg11838921	5	123370759
cg14668581	0.215304	0.042865	5.02285	1.60663e-06	0.0119222	cg14668581	6	110147513
cg24982532	0.326061	0.064928	5.02188	1.61349e-06	0.0119222	cg24982532	4	169304803	DDX60L	Body
cg01179423	0.327796	0.0653287	5.01764	1.6437e-06	0.012037	cg01179423	14	71825149
cg21040241	0.28827	0.0574793	5.0152	1.6613e-06	0.0120582	cg21040241	21	44799742
cg00990362	0.119171	0.0238066	5.0058	1.73098e-06	0.0123967	cg00990362	10	76633909	KAT6B	Body
cg16396540	0.271905	0.0543348	5.00426	1.74265e-06	0.0123967	cg16396540	12	122889790	CLIP1	5'UTR
cg27610794	0.271315	0.0542318	5.00287	1.75327e-06	0.0123967	cg27610794	8	134783460
cg26043924	0.249284	0.0498485	5.00082	1.76899e-06	0.012401	cg26043924	1	38417021
cg00285174	0.304214	0.0610128	4.98607	1.88651e-06	0.0125734	cg00285174	5	132368863
cg03248292	0.409887	0.0822197	4.98526	1.89319e-06	0.0125734	cg03248292	12	92861062
cg06061876	0.406955	0.081505	4.99301	1.83035e-06	0.0125734	cg06061876	18	51746758	MBD2	Body	N_Shelf
cg12141090	0.290268	0.0581193	4.99436	1.81961e-06	0.0125734	cg12141090	21	30503083	MAP3K7CL	1stExon
cg16706613	0.339667	0.0681051	4.9874	1.87566e-06	0.0125734	cg16706613	12	52423671			N_Shelf
cg16707952	0.27734	0.0556631	4.98248	1.91622e-06	0.0125734	cg16707952	6	30851632	DDR1	TSS1500	N_Shore
cg21466939	0.213704	0.0428884	4.9828	1.91362e-06	0.0125734	cg21466939	2	235332274
cg26870057	0.345198	0.0692593	4.98414	1.90243e-06	0.0125734	cg26870057	2	118947242			S_Shelf
cg24091162	0.331974	0.0667689	4.97199	2.00581e-06	0.0130567	cg24091162	17	62010456	CD79B	TSS1500
cg13872829	0.0859211	0.0172951	4.96795	2.04133e-06	0.0130803	cg13872829	5	142229527	ARHGAP26	Body
cg20856761	0.348387	0.070105	4.96951	2.0275e-06	0.0130803	cg20856761	7	76911208	CCDC146	Body
cg01283579	0.187872	0.0379171	4.95482	2.16109e-06	0.0136698	cg01283579	6	154967438
cg08770755	0.330229	0.0666561	4.95423	2.16665e-06	0.0136698	cg08770755	7	150144057	LINC00996	Body
cg26874185	0.225082	0.0455241	4.94423	2.26261e-06	0.0141662	cg26874185	7	139408686	HIPK2	Body
cg02505099	0.337224	0.0683344	4.93491	2.35588e-06	0.014616	cg02505099	3	122718411	SEMA5B	5'UTR
cg05418785	0.249954	0.0506822	4.93179	2.38792e-06	0.014616	cg05418785	9	34256562	KIF24	Body
cg07597976	0.320018	0.06487	4.93323	2.3731e-06	0.014616	cg07597976	16	28943019	CD19	TSS1500
cg17247713	0.287728	0.0583675	4.9296	2.41057e-06	0.0146454	cg17247713	20	47514319
cg10867767	0.22619	0.0459187	4.92589	2.44959e-06	0.0147731	cg10867767	2	12044265
cg12455427	0.198526	0.0403499	4.92013	2.5114e-06	0.0148278	cg12455427	16	88919719	GALNS	Body	N_Shelf
cg14861275	0.303585	0.0617045	4.91999	2.5129e-06	0.0148278	cg14861275	19	42970376	LIPE-AS1	Body
cg20246571	0.188469	0.0382814	4.92324	2.47784e-06	0.0148278	cg20246571	10	14228734	FRMD4A	Body
cg13265331	0.268841	0.0547516	4.9102	2.62142e-06	0.0153576	cg13265331	1	15671522	FHAD1	Body
cg02605292	0.29982	0.0611952	4.89941	2.74622e-06	0.0157384	cg02605292	17	9936785	GAS7	Body
cg06179054	0.223005	0.0455037	4.90081	2.72971e-06	0.0157384	cg06179054	2	2883407
cg06932760	0.300395	0.0613504	4.89638	2.78235e-06	0.0157384	cg06932760	12	109193661	SSH1	Body
cg15819435	0.31235	0.0637478	4.89977	2.74193e-06	0.0157384	cg15819435	3	15387432
cg23215558	0.331931	0.0677842	4.89688	2.77628e-06	0.0157384	cg23215558	6	108274086	SEC63	Body
cg14422093	0.229656	0.0469427	4.89227	2.83196e-06	0.0159092	cg14422093	1	227009245
cg18260755	0.334299	0.068449	4.88391	2.93573e-06	0.01638	cg18260755	13	28631240	FLT3	Body
cg08017518	0.322613	0.0661407	4.87768	3.01542e-06	0.016711	cg08017518	4	2698377	FAM193A	Body
cg10411548	0.268419	0.0551161	4.87006	3.11571e-06	0.0169319	cg10411548	17	78587698	RPTOR	Body
cg12730832	0.256255	0.0526196	4.86995	3.11723e-06	0.0169319	cg12730832	11	48145766	PTPRJ	Body
cg26574610	0.332194	0.0681851	4.87194	3.09065e-06	0.0169319	cg26574610	22	24095989	VPREB3	Body	S_Shelf
cg04339177	0.320287	0.0658723	4.86224	3.222e-06	0.0172463	cg04339177	15	31214142	FAN1	Body
cg06415233	0.237795	0.0489048	4.86241	3.21967e-06	0.0172463	cg06415233	3	127410671	MGLL	3'UTR
cg27206140	0.300524	0.0618225	4.86107	3.23819e-06	0.0172463	cg27206140	17	727177	NXN	Body
cg07558704	0.201674	0.0415255	4.85664	3.30033e-06	0.0173519	cg07558704	2	73286489	SFXN5	Body
cg21314102	0.294117	0.0605564	4.85691	3.29649e-06	0.0173519	cg21314102	10	98064914	DNTT	Body
cg19765834	0.290946	0.05994	4.85396	3.33852e-06	0.0174409	cg19765834	6	36972003	FGD2	TSS1500
cg04982372	0.300936	0.0620791	4.84762	3.43035e-06	0.0174489	cg04982372	14	62049795	FLJ22447	Body
cg10488100	0.265644	0.0547695	4.85022	3.39239e-06	0.0174489	cg10488100	6	158441038	SYNJ2	5'UTR
cg16287740	0.318068	0.0656236	4.84685	3.44158e-06	0.0174489	cg16287740	7	128595046	TNPO3	3'UTR
cg23947874	0.151605	0.0312812	4.84653	3.44642e-06	0.0174489	cg23947874	12	49921719
cg24422865	0.300328	0.061925	4.84987	3.39749e-06	0.0174489	cg24422865	17	62002921
cg11518040	0.274162	0.0566272	4.84152	3.521e-06	0.0176091	cg11518040	19	11158716	SMARCA4	Body
cg16654610	0.369119	0.0762352	4.84185	3.51607e-06	0.0176091	cg16654610	4	471390	ZNF721	5'UTR	S_Shelf
cg21898734	0.263008	0.0543411	4.83994	3.54486e-06	0.017621	cg21898734	10	69531152
cg27377279	0.308709	0.0638171	4.83741	3.58347e-06	0.0177056	cg27377279	17	43490881	ARHGAP27	Body
cg00739471	0.428901	0.088798	4.83008	3.69748e-06	0.0180082	cg00739471	14	69415588	ACTN1	Body
cg01876183	0.292221	0.0604932	4.83064	3.68861e-06	0.0180082	cg01876183	20	43211328	PKIG	1stExon
cg02378491	0.244687	0.0507295	4.82336	3.805e-06	0.0180082	cg02378491	2	234288715	DGKD	Body
cg02445907	0.207287	0.0429799	4.82289	3.81273e-06	0.0180082	cg02445907	6	36294404	C6orf222	Body
cg09257665	0.29195	0.0605401	4.82242	3.82037e-06	0.0180082	cg09257665	22	33695774	LARGE	Body
cg14173325	0.303432	0.0628757	4.8259	3.76401e-06	0.0180082	cg14173325	17	44814810	NSF	Body
cg19040148	0.378211	0.0783272	4.8286	3.72088e-06	0.0180082	cg19040148	6	6617007	LY86	Body
cg24924051	0.259736	0.0538297	4.82514	3.7762e-06	0.0180082	cg24924051	3	32408427	CMTM8	Body
cg08163918	0.293878	0.0610012	4.81758	3.90005e-06	0.0182788	cg08163918	12	57628654	SHMT2	3'UTR	N_Shore
cg06643002	0.336528	0.0699121	4.81359	3.96694e-06	0.0182789	cg06643002	14	105735797	BRF1	Body	N_Shelf
cg08905753	0.33764	0.0701337	4.81424	3.95604e-06	0.0182789	cg08905753	6	32783347	HLA-DOB	Body
cg26417800	0.274211	0.0569377	4.81597	3.92689e-06	0.0182789	cg26417800	16	25084671
cg01475805	0.286904	0.0597085	4.80508	4.11334e-06	0.0184356	cg01475805	12	112430863	TMEM116	Body
cg02645716	0.309863	0.0644392	4.80861	4.05195e-06	0.0184356	cg02645716	15	59735681	FAM81A	5'UTR
cg05024762	0.32858	0.0683555	4.80693	4.08114e-06	0.0184356	cg05024762	10	104472143	ARL3	Body	N_Shore
cg14592365	0.276064	0.0574284	4.8071	4.07807e-06	0.0184356	cg14592365	11	111288100
cg17092391	0.287299	0.0597802	4.80592	4.09872e-06	0.0184356	cg17092391	7	73515902	LIMK1	Body
cg03832206	0.252673	0.0526114	4.80263	4.15641e-06	0.0185112	cg03832206	3	101715944	LOC152225	Body
cg14532224	0.128452	0.0267591	4.8003	4.1979e-06	0.0185112	cg14532224	22	22671606	BMS1P20	Body
cg26536319	0.269843	0.0562067	4.8009	4.18729e-06	0.0185112	cg26536319	16	67587126
cg27224881	0.17758	0.0370419	4.79402	4.31157e-06	0.0189107	cg27224881	15	33191698	FMN1	Body
cg01805855	0.235923	0.0492397	4.79133	4.36117e-06	0.0189259	cg01805855	13	31308361	ALOX5AP	TSS1500
cg24982017	0.288251	0.0601502	4.79218	4.34528e-06	0.0189259	cg24982017	6	151218701	MTHFD1L	Body
cg27526617	0.302317	0.0631148	4.78995	4.38674e-06	0.0189367	cg27526617	12	68876570
cg05992079	0.279288	0.0583338	4.78775	4.42786e-06	0.0189479	cg05992079	9	35650999	SIT1	TSS200	S_Shelf
cg09221159	0.312014	0.06519	4.78623	4.4566e-06	0.0189479	cg09221159	10	90031426
cg12506121	0.245743	0.051363	4.78443	4.49079e-06	0.0189479	cg12506121	12	50238076	BCDIN3D	TSS1500	S_Shore
cg16200808	0.326054	0.0681517	4.78423	4.49452e-06	0.0189479	cg16200808	7	44190259	GCK	Body
cg17697586	0.324181	0.067768	4.78369	4.50485e-06	0.0189479	cg17697586	15	83475212	FSD2	TSS1500	N_Shelf
cg00326300	0.292428	0.0612356	4.77546	4.66505e-06	0.0191312	cg00326300	1	33772032			N_Shore
cg04101217	0.228279	0.0477738	4.77833	4.60862e-06	0.0191312	cg04101217	1	246845391
cg04346861	0.290682	0.0608697	4.77548	4.66449e-06	0.0191312	cg04346861	2	240291097	HDAC4	5'UTR
cg15173196	-0.0213404	0.00446625	-4.77814	4.61231e-06	0.0191312	cg15173196	1	202311278	UBE2T	TSS200	Island
cg16186474	0.277884	0.0581893	4.77552	4.66381e-06	0.0191312	cg16186474	6	114076822
cg06016162	0.200946	0.0421117	4.77174	4.73915e-06	0.0193383	cg06016162	1	230400054	GALNT2	Body
cg15713224	0.242113	0.0507699	4.76882	4.79808e-06	0.0193695	cg15713224	2	43178769
cg16661042	0.375568	0.0787358	4.76997	4.7747e-06	0.0193695	cg16661042	15	100054579
cg17634650	0.256533	0.0538047	4.76786	4.81763e-06	0.0193695	cg17634650	4	10966220
cg26978854	0.224013	0.0470123	4.76499	4.87651e-06	0.0195106	cg26978854	7	47512240	TNS3	5'UTR
cg16495530	0.253989	0.0533279	4.76279	4.92223e-06	0.0195979	cg16495530	11	122597027	UBASH3B	Body
cg07524424	0.284041	0.0597314	4.7553	5.08066e-06	0.0197677	cg07524424	18	60773424
cg09897323	0.272564	0.0573055	4.75634	5.05847e-06	0.0197677	cg09897323	10	99131612	RRP12	Body
cg11812782	0.320522	0.0673613	4.75825	5.01767e-06	0.0197677	cg11812782	5	172220351
cg20055861	0.3088	0.0649259	4.75619	5.06167e-06	0.0197677	cg20055861	15	68055293	MAP2K5	Body
cg22783628	0.303505	0.0638275	4.75508	5.08538e-06	0.0197677	cg22783628	11	64914347
cg13625021	0.340431	0.0716249	4.75297	5.13105e-06	0.0198512	cg13625021	18	12750061	LOC100996324	TSS1500
cg26079745	0.32142	0.0677132	4.74679	5.2668e-06	0.0202807	cg26079745	3	113724620	KIAA1407	Body
cg06559756	0.240752	0.0507374	4.74507	5.30511e-06	0.0203327	cg06559756	17	65464297	PITPNC1	Body
cg03270085	0.123186	0.0259899	4.73975	5.42563e-06	0.0205072	cg03270085	14	102306745	PPP2R5C	Body
cg12144121	0.241373	0.0509042	4.74171	5.38097e-06	0.0205072	cg12144121	1	41367690
cg12241892	0.277046	0.0584405	4.74065	5.40496e-06	0.0205072	cg12241892	22	35730942	MIR3909	TSS1500
cg08369013	0.166533	0.0352097	4.72974	5.65947e-06	0.0212929	cg08369013	15	31693543			S_Shelf
cg06292310	0.300459	0.0636365	4.72149	5.85979e-06	0.0213607	cg06292310	11	68581324	CPT1A	Body
cg08259450	0.178547	0.0378131	4.72184	5.85108e-06	0.0213607	cg08259450	10	76869460	DUSP13	TSS1500	N_Shore
cg08986727	0.12023	0.0254597	4.72237	5.83794e-06	0.0213607	cg08986727	5	14489178	TRIO	Body	S_Shore
cg12185510	0.245449	0.0519822	4.72179	5.85238e-06	0.0213607	cg12185510	6	41992211	CCND3	5'UTR
cg13924015	0.241607	0.0511371	4.72469	5.78139e-06	0.0213607	cg13924015	9	107911118
cg15683107	0.323976	0.0686081	4.72212	5.84415e-06	0.0213607	cg15683107	6	186703	LOC285766	Body
cg17965495	0.296578	0.0627726	4.72464	5.78259e-06	0.0213607	cg17965495	3	194170224	ATP13A3	Body
cg06988399	0.314059	0.0666599	4.71137	6.11465e-06	0.0221911	cg06988399	4	84096454
cg00873906	0.261083	0.0554891	4.70512	6.27735e-06	0.0223319	cg00873906	13	49148448
cg03166160	0.257883	0.0548249	4.70376	6.31322e-06	0.0223319	cg03166160	6	43345603
cg04400594	0.287267	0.0610399	4.70622	6.24837e-06	0.0223319	cg04400594	4	39642189			S_Shore
cg12550229	0.292397	0.0621643	4.70362	6.31683e-06	0.0223319	cg12550229	4	103531828	NFKB1	Body
cg24736694	0.2767	0.0588071	4.70521	6.27487e-06	0.0223319	cg24736694	9	126097641
cg25736645	-0.0174927	0.00371872	-4.70396	6.30787e-06	0.0223319	cg25736645	19	47734805	BBC3	TSS1500	Island
cg01165928	0.307654	0.0654606	4.69984	6.41809e-06	0.022496	cg01165928	7	102082517	ORAI2	5'UTR
cg16800932	0.312868	0.0665671	4.70004	6.41257e-06	0.022496	cg16800932	10	47637564	ANTXRLP1	Body
cg15436385	0.253919	0.054045	4.69829	6.45981e-06	0.0225459	cg15436385	11	72858122			S_Shelf
cg03339956	0.200379	0.0426618	4.69693	6.49676e-06	0.0225788	cg03339956	10	114818235	TCF7L2	Body
cg04430871	0.182441	0.0388585	4.695	6.54952e-06	0.0226577	cg04430871	20	45396694
cg12477512	0.200027	0.0426279	4.69241	6.62126e-06	0.0226577	cg12477512	5	133797405
cg14314196	0.240463	0.0512809	4.68913	6.71285e-06	0.0226577	cg14314196	15	64235247	DAPK2	Body
cg21438477	0.309818	0.0660546	4.69032	6.67932e-06	0.0226577	cg21438477	17	19574366	ALDH3A2	Body
cg23018472	0.362451	0.0772563	4.69153	6.64552e-06	0.0226577	cg23018472	3	155236978	PLCH1	Body
cg26713363	0.242736	0.0517351	4.6919	6.63529e-06	0.0226577	cg26713363	6	13296066	LOC100130357	TSS1500
cg26950022	0.300607	0.064097	4.68988	6.69177e-06	0.0226577	cg26950022	1	230259000	GALNT2	Body
cg15662251	0.190339	0.0406086	4.68715	6.76871e-06	0.0226597	cg15662251	1	26197855	PAQR7	TSS200	N_Shelf
cg16990516	0.30236	0.0645035	4.6875	6.7589e-06	0.0226597	cg16990516	7	150146890	GIMAP8	TSS1500
cg10262316	0.228899	0.0488729	4.68357	6.87112e-06	0.0229091	cg10262316	3	72631596
cg21946473	0.116805	0.0249467	4.68218	6.91105e-06	0.0229489	cg21946473	22	46188349	ATXN10	Body
cg10485057	0.263409	0.056306	4.67817	7.02805e-06	0.0232433	cg10485057	8	9640656
cg16518729	0.193783	0.0414836	4.67132	7.23249e-06	0.0238234	cg16518729	17	80845575	TBCD	Body
cg10498814	0.28428	0.0608724	4.6701	7.26938e-06	0.0238491	cg10498814	2	86142098
cg10217889	0.190981	0.0409414	4.66475	7.43366e-06	0.0240937	cg10217889	5	143172149
cg11473412	0.275268	0.0590102	4.66476	7.43339e-06	0.0240937	cg11473412	8	124525772	FBXO32	Body
cg14014990	0.399889	0.0857007	4.66612	7.39142e-06	0.0240937	cg14014990	3	29321523	RBMS3	TSS1500
cg15527117	0.285235	0.0611585	4.66386	7.46144e-06	0.0240937	cg15527117	2	47952034
cg18065752	0.221376	0.0475178	4.65881	7.62042e-06	0.0243198	cg18065752	11	72887385
cg20576272	0.293955	0.0630895	4.65933	7.60371e-06	0.0243198	cg20576272	12	56601980	RNF41	Body
cg21316598	0.2829	0.0607029	4.66041	7.56977e-06	0.0243198	cg21316598	20	43210220	PKIG	TSS1500
cg06097220	0.321651	0.0691231	4.65331	7.79738e-06	0.0247882	cg06097220	4	81797139	C4orf22	Body
cg10097977	0.249907	0.0537324	4.65095	7.8743e-06	0.024936	cg10097977	22	33670007	LARGE	3'UTR
cg05870818	0.24993	0.0537538	4.64954	7.92081e-06	0.0249605	cg05870818	19	7765019	FCER2	TSS1500
cg09498234	0.413947	0.0890424	4.64887	7.94289e-06	0.0249605	cg09498234	12	8731989
cg15869923	0.214892	0.0462609	4.64522	8.06458e-06	0.0252462	cg15869923	20	36405121	CTNNBL1	Body
cg14060402	0.296842	0.0639368	4.64273	8.14856e-06	0.0254121	cg14060402	9	37141146	ZCCHC7	Body
cg07821160	0.0543922	0.0117179	4.64182	8.17968e-06	0.0254125	cg07821160	1	28504285	PTAFR	TSS1500
cg00659453	0.185864	0.0401078	4.63412	8.44614e-06	0.025568	cg00659453	17	20208448	SPECC1	Body
cg00663986	0.259187	0.0559231	4.63471	8.42532e-06	0.025568	cg00663986	17	80866232	TBCD	Body	S_Shelf
cg03477049	0.150317	0.0324374	4.63407	8.44795e-06	0.025568	cg03477049	18	30347555	KLHL14	Body	N_Shelf
cg10512886	0.188375	0.0406083	4.63882	8.28242e-06	0.025568	cg10512886	12	54779367	ZNF385A	Body
cg19982061	0.218436	0.0470964	4.63805	8.30898e-06	0.025568	cg19982061	3	46970947	CCDC12	Body
cg20005536	0.26987	0.0582347	4.63419	8.44371e-06	0.025568	cg20005536	1	49255621	AGBL4	Body
cg24368124	0.354672	0.0765106	4.63559	8.39445e-06	0.025568	cg24368124	11	65918985	PACS1	Body
cg20250250	0.350141	0.075615	4.63057	8.57161e-06	0.0258469	cg20250250	14	100479169
cg06323049	0.312767	0.0676137	4.62579	8.74345e-06	0.026111	cg06323049	16	28943094	CD19	TSS200
cg24908346	0.234545	0.0506911	4.62696	8.70133e-06	0.026111	cg24908346	22	40346570	GRAP2	5'UTR
cg25904998	0.294963	0.0637692	4.62548	8.7547e-06	0.026111	cg25904998	6	155662007
cg27298291	0.32262	0.0697878	4.62287	8.85039e-06	0.0263008	cg27298291	2	17986054
cg02566312	0.355441	0.0769451	4.61941	8.97838e-06	0.0265848	cg02566312	3	169589175	LRRC31	TSS1500
cg16210395	0.32929	0.0713292	4.61648	9.08819e-06	0.0268131	cg16210395	15	57802103	CGNL1	Body
cg03168886	0.320767	0.0695227	4.61385	9.18778e-06	0.0268175	cg03168886	8	22387548	PPP3CC	Body
cg16160471	0.268806	0.0582563	4.6142	9.17457e-06	0.0268175	cg16160471	6	13296758	LOC100130357	TSS1500
cg21128959	0.255569	0.0553841	4.61447	9.16409e-06	0.0268175	cg21128959	18	57523136
cg25169641	-0.0124942	0.0027098	-4.61075	9.30663e-06	0.0270681	cg25169641	17	43225227	HEXIM1	1stExon	Island
cg04781080	0.227544	0.0493996	4.60619	9.48433e-06	0.0271793	cg04781080	15	68924114	CORO2B	Body
cg06600229	0.243924	0.0529546	4.60629	9.48034e-06	0.0271793	cg06600229	1	153661410	NPR1	ExonBnd	N_Shore
cg24367295	0.249664	0.0541878	4.60739	9.43723e-06	0.0271793	cg24367295	16	27773209	KIAA0556	Body
cg24615666	0.25926	0.0562803	4.60658	9.46904e-06	0.0271793	cg24615666	4	146016366	ANAPC10	Body	N_Shelf
cg27143412	0.200921	0.0436261	4.60552	9.51055e-06	0.0271793	cg27143412	11	64395143	NRXN2	Body	N_Shelf
cg01770799	0.283093	0.0614926	4.6037	9.58282e-06	0.0272141	cg01770799	16	85951663	IRF8	Body
cg08442681	0.277958	0.0603918	4.60258	9.62734e-06	0.0272141	cg08442681	5	66491336	CD180	Body
cg10066748	0.241935	0.0525895	4.60043	9.71307e-06	0.0272141	cg10066748	13	110386825
cg13169662	0.319503	0.069439	4.60121	9.68206e-06	0.0272141	cg13169662	21	44817653			N_Shore
cg18584881	0.231179	0.0502359	4.60186	9.6558e-06	0.0272141	cg18584881	9	91392228
cg18669481	0.327268	0.0711674	4.59857	9.78817e-06	0.0272141	cg18669481	4	124570724
cg22849677	0.334427	0.0727122	4.59933	9.75771e-06	0.0272141	cg22849677	1	226874745	ITPKB	Body
cg26696655	0.223049	0.0485037	4.59859	9.78732e-06	0.0272141	cg26696655	5	124021405	ZNF608	Body
cg24211276	0.427425	0.0929819	4.59686	9.85766e-06	0.0273147	cg24211276	14	100952457	WDR25	Body
cg06475245	0.126534	0.0275441	4.59389	9.97967e-06	0.0275597	cg06475245	12	111105936	HVCN1	Body
cg09035609	0.220953	0.0481156	4.59212	1.00529e-05	0.0275761	cg09035609	11	9877530	LOC101928008	Body
cg22608691	0.274537	0.0597767	4.5927	1.00289e-05	0.0275761	cg22608691	5	131335422	ACSL6	Body
cg08763102	0.208347	0.0454166	4.58746	1.02485e-05	0.027926	cg08763102	4	3079751	HTT	Body	S_Shelf
cg14875206	0.278324	0.0606675	4.58769	1.02386e-05	0.027926	cg14875206	17	46120772
cg05062263	0.314355	0.0685483	4.58588	1.03155e-05	0.0280154	cg05062263	8	9577928	TNKS	Body
cg01339704	-0.186181	0.0407091	-4.57344	1.08592e-05	0.0284579	cg01339704	17	4488235	SMTNL2	1stExon	Island
cg03100639	0.231782	0.0506113	4.57965	1.05844e-05	0.0284579	cg03100639	16	31483137	TGFB1I1	TSS1500	N_Shore
cg03324175	0.289119	0.0631677	4.577	1.07007e-05	0.0284579	cg03324175	11	61124464	CYBASC3	TSS200
cg05524458	0.256192	0.0559787	4.5766	1.07186e-05	0.0284579	cg05524458	5	10566782	ANKRD33B	Body	S_Shore
cg07651551	-0.357955	0.0781576	-4.57991	1.05732e-05	0.0284579	cg07651551	5	96191390
cg08440987	0.285896	0.0625125	4.57342	1.08601e-05	0.0284579	cg08440987	11	128479784
cg15087459	-0.357011	0.0780238	-4.57567	1.07598e-05	0.0284579	cg15087459	12	95400186			S_Shelf
cg16636885	-0.378976	0.0828307	-4.57531	1.07758e-05	0.0284579	cg16636885	1	159252119
cg18452449	0.223818	0.048898	4.57724	1.06902e-05	0.0284579	cg18452449	3	52260671	TLR9	TSS1500
cg22867657	0.305576	0.0667663	4.57679	1.071e-05	0.0284579	cg22867657	2	16802329	FAM49A	5'UTR
cg26609776	0.276295	0.060393	4.57495	1.07915e-05	0.0284579	cg26609776	2	45955703	PRKCE	Body
cg05450916	0.241752	0.0528783	4.57186	1.09301e-05	0.0284597	cg05450916	3	30684783	TGFBR2	Body
cg07434082	0.212244	0.0464173	4.57252	1.09003e-05	0.0284597	cg07434082	13	111839104	ARHGEF7	TSS200
cg00566623	0.230399	0.0504264	4.56902	1.10588e-05	0.0286131	cg00566623	7	65274558
cg16958493	0.267237	0.0584836	4.56944	1.10396e-05	0.0286131	cg16958493	9	37324327	ZCCHC7	Body
cg25089625	0.29406	0.0643773	4.56776	1.11163e-05	0.0286714	cg25089625	11	95918334	MAML2	Body
cg04427426	0.173703	0.0381151	4.55734	1.16039e-05	0.0287536	cg04427426	7	27088136
cg05080444	0.317158	0.0694668	4.56561	1.12155e-05	0.0287536	cg05080444	1	8749780	RERE	5'UTR
cg05579731	0.320259	0.0701912	4.56267	1.13521e-05	0.0287536	cg05579731	11	61648132	FADS3	Body
cg07134065	-0.0342937	0.00752051	-4.56003	1.14761e-05	0.0287536	cg07134065	3	13921803	WNT7A	TSS200	Island
cg07390370	0.266156	0.058395	4.55786	1.1579e-05	0.0287536	cg07390370	22	43036196	ATP5L2	1stExon
cg07753717	0.276882	0.0606963	4.56176	1.13944e-05	0.0287536	cg07753717	22	46636223	PPARA	3'UTR
cg12203456	0.267171	0.0585755	4.56115	1.14233e-05	0.0287536	cg12203456	2	9689597	ADAM17	Body
cg14531304	0.236183	0.0517513	4.56382	1.12985e-05	0.0287536	cg14531304	1	211870586
cg16010403	0.211612	0.046429	4.55776	1.15838e-05	0.0287536	cg16010403	5	157234870	CLINT1	Body
cg21141089	0.270764	0.0593582	4.56153	1.14055e-05	0.0287536	cg21141089	17	46949704
cg24384486	0.262878	0.0576739	4.558	1.15722e-05	0.0287536	cg24384486	4	6972330	TBC1D14	Body
cg26707052	0.214727	0.0470788	4.56102	1.14296e-05	0.0287536	cg26707052	11	13250995
cg26787217	0.274939	0.0603186	4.55811	1.15671e-05	0.0287536	cg26787217	15	44267249	FRMD5	Body
cg02317848	0.248263	0.0545189	4.55371	1.17785e-05	0.0290982	cg02317848	21	45137152			N_Shore
cg25661677	0.266042	0.0584429	4.55217	1.1853e-05	0.0291944	cg25661677	7	120820850	CPED1	Body
cg02959816	0.369022	0.0810922	4.55065	1.19274e-05	0.0292897	cg02959816	19	16829666	NWD1	TSS1500
cg09794722	0.254485	0.0559335	4.54978	1.19701e-05	0.0293068	cg09794722	22	33916175	LARGE	Body
cg00414565	0.260848	0.0573783	4.54611	1.21521e-05	0.0295329	cg00414565	12	69291229	CPM	Body
cg02895588	0.392553	0.0863578	4.54566	1.21745e-05	0.0295329	cg02895588	6	485915	EXOC2	3'UTR
cg02988730	0.286693	0.0630636	4.54609	1.21531e-05	0.0295329	cg02988730	1	110167509	AMPD2	Body
cg12123829	0.287595	0.0632868	4.5443	1.22425e-05	0.0295329	cg12123829	18	33595773	RPRD1A	Body
cg18698026	0.313823	0.069051	4.5448	1.22177e-05	0.0295329	cg18698026	9	37144929	ZCCHC7	Body
cg09434536	0.284001	0.062537	4.54133	1.2393e-05	0.0297212	cg09434536	15	70614790
cg19098793	-0.0141552	0.00311679	-4.54159	1.23798e-05	0.0297212	cg19098793	7	1609793	KIAA1908	Body	Island
cg00417823	0.228143	0.0502691	4.53843	1.25412e-05	0.0299889	cg00417823	16	56330268	GNAO1	Body
cg08156015	0.328323	0.0723603	4.53734	1.25975e-05	0.0300359	cg08156015	7	139408541	HIPK2	Body
cg05816398	0.246232	0.0542767	4.5366	1.26359e-05	0.0300401	cg05816398	7	104623427			N_Shore
cg20618826	0.243945	0.0537923	4.53495	1.27217e-05	0.0301566	cg20618826	10	81148896	ZCCHC24	Body	S_Shelf
cg13200575	0.325697	0.0718524	4.53286	1.28313e-05	0.0303288	cg13200575	17	38096571
cg02053451	0.262906	0.0580525	4.52877	1.30482e-05	0.0303991	cg02053451	2	47922605
cg07959027	0.253192	0.0559147	4.52818	1.30797e-05	0.0303991	cg07959027	8	11351835	BLK	1stExon
cg09445967	0.213446	0.0471298	4.5289	1.30408e-05	0.0303991	cg09445967	11	60634850	ZP1	TSS200
cg14433165	0.3287	0.072591	4.52811	1.30834e-05	0.0303991	cg14433165	8	28911793
cg20259210	0.257378	0.0568359	4.52845	1.30654e-05	0.0303991	cg20259210	1	167620788	RCSD1	Body
cg24149178	0.155627	0.0343528	4.53026	1.29687e-05	0.0303991	cg24149178	6	42883584	PTCRA	TSS200	S_Shelf
cg04056617	0.326241	0.0720703	4.52671	1.31585e-05	0.0304873	cg04056617	20	49432062	BCAS4	Body
cg03161912	0.201453	0.0445341	4.52357	1.33288e-05	0.0305937	cg03161912	5	133229901
cg04055913	0.224334	0.0496048	4.52244	1.33909e-05	0.0305937	cg04055913	15	44173036	FRMD5	Body
cg18263670	0.112344	0.0248408	4.52258	1.33833e-05	0.0305937	cg18263670	2	134707882
cg19755815	0.275591	0.060903	4.52507	1.32471e-05	0.0305937	cg19755815	17	80873572	TBCD	Body	S_Shelf
cg20139871	0.244305	0.0540143	4.52296	1.33621e-05	0.0305937	cg20139871	11	59039430
cg04283136	0.175881	0.0389166	4.51943	1.35566e-05	0.0308007	cg04283136	4	141664717	TBC1D9	Body
cg23233468	-0.0281233	0.00622197	-4.51999	1.35254e-05	0.0308007	cg23233468	17	37027923	LASP1	5'UTR	S_Shore
cg01389668	0.274912	0.0610577	4.5025	1.4528e-05	0.0309343	cg01389668	11	92952840
cg02156708	0.215996	0.0479841	4.5014	1.45934e-05	0.0309343	cg02156708	3	119605081	GSK3B	Body
cg03595776	0.268911	0.0597185	4.50298	1.44997e-05	0.0309343	cg03595776	6	6765393
cg04046247	0.295278	0.0654804	4.50942	1.41232e-05	0.0309343	cg04046247	11	67358098
cg04090409	0.219438	0.0486978	4.50611	1.43152e-05	0.0309343	cg04090409	4	153109679
cg04534320	0.258506	0.0573947	4.504	1.44392e-05	0.0309343	cg04534320	17	56002984	CUEDC1	5'UTR
cg05187549	0.290786	0.0644466	4.51205	1.39723e-05	0.0309343	cg05187549	5	138904075
cg05302721	0.222555	0.049422	4.50316	1.44887e-05	0.0309343	cg05302721	20	16009730	MACROD2	Body
cg08747931	0.30737	0.0682086	4.50632	1.43029e-05	0.0309343	cg08747931	1	222014008	LOC101929771	TSS200
cg09372614	0.252158	0.0559769	4.50468	1.43991e-05	0.0309343	cg09372614	13	114909276			N_Shelf
cg10295477	0.307873	0.0682549	4.51064	1.40527e-05	0.0309343	cg10295477	4	53567487
cg10718835	0.296355	0.0658124	4.50302	1.4497e-05	0.0309343	cg10718835	13	21046726	CRYL1	Body
cg10729236	0.233133	0.0516415	4.51445	1.38357e-05	0.0309343	cg10729236	14	56169332
cg12627726	0.236517	0.0523744	4.51589	1.37545e-05	0.0309343	cg12627726	1	41290409	KCNQ4	Body
cg12880295	0.333265	0.0740295	4.50179	1.457e-05	0.0309343	cg12880295	7	47661289	LINC01447	TSS1500
cg13331446	0.177331	0.0393525	4.50622	1.4309e-05	0.0309343	cg13331446	5	96210904	ERAP2	TSS1500
cg14471540	0.301751	0.0669132	4.50958	1.41137e-05	0.0309343	cg14471540	8	130596505	CCDC26	Body
cg18455946	0.271886	0.0603446	4.50556	1.43474e-05	0.0309343	cg18455946	1	221390578
cg18887769	0.302119	0.0668989	4.51605	1.37456e-05	0.0309343	cg18887769	14	22945181
cg19636156	0.233423	0.0518604	4.50099	1.46179e-05	0.0309343	cg19636156	2	7088067	RNF144A	5'UTR
cg22036538	0.250036	0.0555362	4.50221	1.45452e-05	0.0309343	cg22036538	12	6554051	CD27	1stExon
cg22879476	0.323908	0.0718542	4.50786	1.42137e-05	0.0309343	cg22879476	21	39114939	KCNJ6	Body
cg23766561	0.241807	0.0535536	4.51523	1.37914e-05	0.0309343	cg23766561	3	73002225	GXYLT2	Body
cg23786157	0.254083	0.0564073	4.50443	1.4414e-05	0.0309343	cg23786157	12	68406574	IFNG-AS1	Body
cg24562595	0.248548	0.055224	4.50072	1.46338e-05	0.0309343	cg24562595	18	45517470
cg27210863	0.252917	0.0561855	4.50146	1.45895e-05	0.0309343	cg27210863	10	82299606	SH2D4B	TSS1500	S_Shelf
cg27654356	0.191084	0.0423297	4.51418	1.38511e-05	0.0309343	cg27654356	9	2728708	KCNV2	Body
cg06593991	0.246138	0.0547063	4.49926	1.47213e-05	0.0310254	cg06593991	16	24989622	ARHGAP17	Body
cg09035857	0.238453	0.0530043	4.49874	1.47525e-05	0.0310254	cg09035857	22	22189326	MAPK1	Body
cg02162443	0.197675	0.0440137	4.49121	1.52126e-05	0.0314369	cg02162443	20	19687393	SLC24A3	Body
cg03224259	0.287429	0.063999	4.49115	1.52165e-05	0.0314369	cg03224259	8	123801550	ZHX2	5'UTR
cg05475515	0.351346	0.0782156	4.49202	1.51625e-05	0.0314369	cg05475515	7	2932384
cg07433769	0.305587	0.067996	4.49418	1.50293e-05	0.0314369	cg07433769	18	13620827	C18orf1	TSS200
cg13318911	0.224681	0.0500031	4.49335	1.50806e-05	0.0314369	cg13318911	22	17747817	CECR3	TSS200
cg16815651	0.293619	0.0653334	4.49416	1.50308e-05	0.0314369	cg16815651	10	1466996	ADARB2	Body
cg26564960	0.237792	0.052942	4.49155	1.51916e-05	0.0314369	cg26564960	1	6082758			N_Shelf
cg12096354	0.145575	0.0324219	4.49001	1.52873e-05	0.0315038	cg12096354	15	70816640
cg01778030	0.211345	0.0471015	4.487	1.54755e-05	0.0316034	cg01778030	2	60281026
cg10016973	0.378233	0.0842995	4.48678	1.54898e-05	0.0316034	cg10016973	6	53794529	LOC101927189	TSS1500
cg11141166	0.244083	0.0543931	4.48738	1.54516e-05	0.0316034	cg11141166	3	31750713	OSBPL10-AS1	Body
cg27479267	0.176469	0.0393291	4.48699	1.54766e-05	0.0316034	cg27479267	8	41703005	ANK1	Body
cg03733278	0.198656	0.0443159	4.48271	1.57482e-05	0.0316582	cg03733278	22	20760922	ZNF74	Body	Island
cg10321486	0.193956	0.043254	4.48412	1.56586e-05	0.0316582	cg10321486	1	184580661	C1orf21	Body
cg16325984	0.27563	0.0614872	4.48273	1.57474e-05	0.0316582	cg16325984	2	240291068	HDAC4	5'UTR
cg19078186	-0.0190346	0.00424522	-4.48377	1.56808e-05	0.0316582	cg19078186	8	87526527	CPNE3	TSS200	N_Shore
cg19134288	0.135605	0.030244	4.48369	1.56855e-05	0.0316582	cg19134288	4	40304957
cg27299047	0.186435	0.0415834	4.48341	1.57038e-05	0.0316582	cg27299047	7	2103248	MAD1L1	Body	N_Shelf
cg03755131	0.231408	0.0516476	4.48053	1.58889e-05	0.0317058	cg03755131	10	134447036	INPP5A	Body
cg16504933	0.178833	0.0399046	4.48153	1.58245e-05	0.0317058	cg16504933	11	45116742	PRDM11	Body
cg19412793	0.27994	0.0624874	4.47995	1.59265e-05	0.0317058	cg19412793	5	1133408
cg21010715	0.417199	0.0931112	4.48065	1.5881e-05	0.0317058	cg21010715	3	99378992	COL8A1	5'UTR
cg08399082	0.248355	0.055447	4.47914	1.59786e-05	0.0317324	cg08399082	15	40215131			S_Shore
cg04074908	0.220327	0.0492298	4.47548	1.62184e-05	0.0319606	cg04074908	6	44101190	TMEM63B	5'UTR
cg15169428	0.319005	0.0712859	4.47501	1.62493e-05	0.0319606	cg15169428	3	16880306
cg26434400	0.0715266	0.0159811	4.47569	1.62049e-05	0.0319606	cg26434400	6	31833072	SLC44A4	Body	S_Shelf
cg26854931	0.25429	0.0568071	4.47637	1.616e-05	0.0319606	cg26854931	1	228332360	GUK1	5'UTR	S_Shelf
cg01584932	-0.395291	0.0883731	-4.47299	1.63839e-05	0.0321481	cg01584932	2	74708767	TTC31	TSS1500	N_Shore
cg02064830	0.278993	0.0624089	4.47041	1.65565e-05	0.0323135	cg02064830	19	17637930	FAM129C	Body
cg11256132	0.264142	0.0590845	4.47058	1.6545e-05	0.0323135	cg11256132	1	244515893	C1orf100	TSS200
cg21102668	0.298133	0.066697	4.46996	1.65864e-05	0.0323135	cg21102668	3	31750687	OSBPL10-AS1	Body
cg04786323	0.203416	0.045525	4.46822	1.6704e-05	0.0324656	cg04786323	9	117124991	AKNA	Body
cg02000623	0.166376	0.0372569	4.46563	1.68804e-05	0.0326388	cg02000623	18	55513061
cg04782928	0.255905	0.0573564	4.46167	1.71542e-05	0.0326388	cg04782928	10	45445921	TMEM72-AS1	Body
cg04828493	0.275483	0.0617642	4.46024	1.7254e-05	0.0326388	cg04828493	13	111328783	CARS2	Body	N_Shelf
cg06184361	0.202391	0.0453475	4.46312	1.70536e-05	0.0326388	cg06184361	1	226559034	PARP1	Body
cg13761364	0.26126	0.0585812	4.45979	1.72855e-05	0.0326388	cg13761364	9	140325278	NOXA1	Body
cg14484016	0.269513	0.0604058	4.46171	1.71518e-05	0.0326388	cg14484016	1	180915632
cg14587889	0.258678	0.057969	4.46234	1.71075e-05	0.0326388	cg14587889	8	81051024	TPD52	Body
cg16176495	0.272085	0.0609827	4.46168	1.71538e-05	0.0326388	cg16176495	2	193016788	TMEFF2	Body
cg16411369	0.267724	0.0600027	4.46186	1.71411e-05	0.0326388	cg16411369	6	6933384
cg18358155	0.291989	0.0654118	4.46387	1.70019e-05	0.0326388	cg18358155	12	113609660	DDX54	Body
cg19372952	0.183606	0.0411623	4.46053	1.72338e-05	0.0326388	cg19372952	6	87884827	ZNF292	Body
cg23746050	0.277233	0.0621446	4.4611	1.71938e-05	0.0326388	cg23746050	11	69063559	MYEOV	Body
cg26800884	0.120341	0.0269857	4.45944	1.73105e-05	0.0326388	cg26800884	4	39448008	KLB	Body	N_Shore
cg16073092	0.249967	0.0560655	4.45848	1.73778e-05	0.0326907	cg16073092	5	64368765
cg08939052	0.25949	0.0582854	4.45206	1.78361e-05	0.0333996	cg08939052	1	59491890
cg14102807	0.280984	0.0631074	4.45248	1.78059e-05	0.0333996	cg14102807	16	28943677	CD19	Body
cg08708790	0.254511	0.0571789	4.45113	1.79031e-05	0.0334487	cg08708790	16	22176873			S_Shelf
cg12548216	0.302948	0.0680941	4.44896	1.80614e-05	0.0336677	cg12548216	3	48017812	MAP4	Body
cg13132267	0.237773	0.0534661	4.44717	1.81927e-05	0.0338356	cg13132267	2	207986989	KLF7	Body
cg14669309	0.269878	0.0607343	4.44359	1.84586e-05	0.0342524	cg14669309	14	96177915	TCL1A	3'UTR	N_Shelf
cg00871371	0.276241	0.0621836	4.44235	1.85514e-05	0.034347	cg00871371	17	75371476	2021-09-09	5'UTR	S_Shore
cg10427868	0.187471	0.0422071	4.44168	1.86013e-05	0.0343617	cg10427868	10	80936798	ZMIZ1	5'UTR
cg00894890	0.328293	0.0739457	4.43965	1.8755e-05	0.0344237	cg00894890	19	38470250	SIPA1L3	5'UTR
cg23019125	0.21595	0.0486421	4.43957	1.87608e-05	0.0344237	cg23019125	17	78820391	RPTOR	Body	S_Shore
cg25949954	0.127981	0.0288223	4.44034	1.87028e-05	0.0344237	cg25949954	3	72207452	LINC00870	Body
cg05265707	0.319747	0.0721079	4.43429	1.91659e-05	0.0350887	cg05265707	5	157986062
cg11078674	0.259681	0.0585697	4.4337	1.9211e-05	0.0350929	cg11078674	14	73030458	RGS6	3'UTR
cg03641763	0.218148	0.0492102	4.43299	1.92664e-05	0.0351159	cg03641763	6	107113728	QRSL1	Body
cg08610801	0.331197	0.0747533	4.43053	1.94587e-05	0.0353876	cg08610801	2	20277536
cg10852119	0.291368	0.0657866	4.42899	1.95805e-05	0.0355304	cg10852119	6	159516272
cg05149279	0.299763	0.0677059	4.42744	1.97035e-05	0.0356118	cg05149279	6	88851938	CNR1	3'UTR
cg24784245	0.267609	0.0604448	4.42733	1.97122e-05	0.0356118	cg24784245	2	135019597	MGAT5	Body
cg04544220	0.292259	0.0660275	4.42632	1.97928e-05	0.0356788	cg04544220	15	40699840	IVD	Body	S_Shore
cg09832075	0.278879	0.0630237	4.42498	1.98998e-05	0.0357931	cg09832075	16	14759825	BFAR	Body
cg06945974	0.301122	0.0680599	4.42436	1.99496e-05	0.0358042	cg06945974	8	53206553	ST18	5'UTR
cg25915940	0.219428	0.0496356	4.42078	2.02402e-05	0.0362464	cg25915940	11	20044340	NAV2	1stExon
cg17616967	0.238158	0.0538896	4.41938	2.0355e-05	0.0363725	cg17616967	2	234234525	SAG	Body
cg09907225	0.289978	0.0656756	4.41531	2.06914e-05	0.0368133	cg09907225	5	122038079	LOC101927379	Body
cg12939006	0.128513	0.0291058	4.41537	2.06866e-05	0.0368133	cg12939006	8	29919769
cg01457359	0.15396	0.0348892	4.41281	2.09005e-05	0.0371048	cg01457359	2	3426140	TRAPPC12	Body
cg08168943	0.217075	0.0491995	4.41213	2.09577e-05	0.037126	cg08168943	1	17513684
cg05783053	0.254268	0.0576493	4.4106	2.10877e-05	0.0372758	cg05783053	11	78021613	GAB2	5'UTR
cg11145899	0.19451	0.0441115	4.40951	2.11807e-05	0.0373597	cg11145899	3	128778725	GP9	TSS1500
cg24426483	0.252247	0.057215	4.40875	2.12452e-05	0.0373929	cg24426483	2	20738271
cg20705070	0.33021	0.0749369	4.40652	2.14372e-05	0.0374895	cg20705070	14	89737421	FOXN3	Body
cg20741105	0.338663	0.0768425	4.40723	2.13753e-05	0.0374895	cg20741105	7	43686889	C7orf44	Body
cg21199638	0.25865	0.0586911	4.40697	2.13977e-05	0.0374895	cg21199638	15	74689453
cg15120525	0.401616	0.0912056	4.40342	2.17063e-05	0.0378793	cg15120525	3	188108233	LPP	5'UTR
cg00616028	0.118162	0.0268441	4.40179	2.18483e-05	0.0380131	cg00616028	14	89652402	FOXN3	Body
cg05263883	0.226458	0.0514565	4.40096	2.19219e-05	0.0380131	cg05263883	19	55173353	LILRB4	TSS1500
cg16686279	0.282487	0.0641805	4.40145	2.18787e-05	0.0380131	cg16686279	1	4087226
cg15009310	0.274935	0.0624805	4.40034	2.19766e-05	0.0380274	cg15009310	6	44592108
cg27101620	0.222497	0.0505881	4.39821	2.2165e-05	0.0382728	cg27101620	2	12217126	LOC100506457	Body
cg15822328	0.237363	0.0539869	4.39667	2.23033e-05	0.0382857	cg15822328	1	1072197			N_Shore
cg17933764	0.244185	0.0555359	4.39689	2.22836e-05	0.0382857	cg17933764	17	27069671	TRAF4	TSS1500	N_Shore
cg19900314	0.228713	0.0520227	4.39642	2.23259e-05	0.0382857	cg19900314	12	27728757	PPFIBP1	5'UTR
cg20723459	0.334564	0.0761056	4.39604	2.23592e-05	0.0382857	cg20723459	12	54147761	CISTR	Body	S_Shelf
cg20233834	0.272381	0.0619756	4.39498	2.24553e-05	0.0383701	cg20233834	7	50189155	C7orf72	Body
cg19265110	0.336748	0.0766812	4.39153	2.27685e-05	0.0388243	cg19265110	14	102240987	PPP2R5C	Body
cg01008670	0.397083	0.0904868	4.3883	2.30659e-05	0.0388545	cg01008670	6	135770698	AHI1	Body
cg04747245	0.246858	0.0562806	4.38621	2.32599e-05	0.0388545	cg04747245	7	30197130	MTURN	Body
cg05558930	0.265124	0.0604353	4.38691	2.31943e-05	0.0388545	cg05558930	2	130915207	SMPD4	Body
cg06083001	0.267864	0.0610653	4.38652	2.32312e-05	0.0388545	cg06083001	1	41478189	CTPS	3'UTR
cg06895218	0.330792	0.0753928	4.38759	2.31317e-05	0.0388545	cg06895218	6	151558246			N_Shelf
cg14933225	0.241992	0.0551454	4.38825	2.30697e-05	0.0388545	cg14933225	7	55595157	VOPP1	Body
cg17469906	0.272773	0.0621529	4.38873	2.30253e-05	0.0388545	cg17469906	12	9480222
cg21615583	-0.0641158	0.0146031	-4.39056	2.28571e-05	0.0388545	cg21615583	2	219866512	MIR375	TSS200	Island
cg25423145	0.249398	0.0568248	4.3889	2.30104e-05	0.0388545	cg25423145	17	43513233			S_Shelf
cg25546329	-0.0827681	0.0188694	-4.38637	2.32448e-05	0.0388545	cg25546329	19	40175243	LGALS17A	Body
cg01063912	0.261605	0.0597427	4.37887	2.39548e-05	0.0389972	cg01063912	7	55595262	VOPP1	Body
cg03151856	0.0797396	0.0182033	4.3805	2.37983e-05	0.0389972	cg03151856	1	53925055	DMRTB1	TSS200	N_Shore
cg03742250	0.261502	0.0596598	4.38322	2.35405e-05	0.0389972	cg03742250	17	74550235			N_Shelf
cg06154315	0.231418	0.0528392	4.37966	2.38786e-05	0.0389972	cg06154315	12	113436953	OAS2	Body
cg07091793	0.250863	0.057245	4.38226	2.36311e-05	0.0389972	cg07091793	10	6362483
cg08846579	0.260327	0.0594006	4.38257	2.36017e-05	0.0389972	cg08846579	6	14090363
cg10729706	0.228921	0.0522548	4.38086	2.37643e-05	0.0389972	cg10729706	X	118830530			S_Shelf
cg10901187	0.312113	0.0712137	4.38276	2.35837e-05	0.0389972	cg10901187	9	6693073
cg13988359	0.253209	0.0577891	4.3816	2.3694e-05	0.0389972	cg13988359	3	130635871	ATP2C1	5'UTR
cg14664835	0.270554	0.061742	4.38201	2.36547e-05	0.0389972	cg14664835	16	85978880			N_Shelf
cg19905757	0.254449	0.0580627	4.38232	2.36256e-05	0.0389972	cg19905757	15	68924127	CORO2B	Body
cg26625593	0.230893	0.0527152	4.38	2.38462e-05	0.0389972	cg26625593	10	98460747	PIK3AP1	Body
cg27652546	0.256701	0.0586239	4.37878	2.39634e-05	0.0389972	cg27652546	2	102606859	IL1R2	TSS1500
cg03431669	0.259182	0.0592121	4.37717	2.41182e-05	0.0391653	cg03431669	17	62004942
cg17281697	0.340825	0.0778722	4.37671	2.41623e-05	0.0391653	cg17281697	2	208367963
cg02146228	0.194767	0.0445168	4.37514	2.43152e-05	0.0393258	cg02146228	14	75401904
cg13780249	0.286574	0.0655071	4.37471	2.43572e-05	0.0393258	cg13780249	3	52844371
cg24635600	0.276709	0.0632601	4.37415	2.44117e-05	0.0393364	cg24635600	15	45340816	SORD	Body
cg00136413	0.343965	0.0787383	4.36845	2.4975e-05	0.0394687	cg00136413	6	71507603	SMAP1	Body
cg00204375	0.24254	0.055476	4.37197	2.46254e-05	0.0394687	cg00204375	14	104150951	KLC1	Body
cg01519406	0.196576	0.0449929	4.36906	2.49143e-05	0.0394687	cg01519406	14	101538088	MEG9	Body
cg02371766	0.333771	0.0763299	4.37274	2.45497e-05	0.0394687	cg02371766	12	92839290
cg09073497	0.258333	0.0591229	4.36942	2.48785e-05	0.0394687	cg09073497	12	14344799
cg11673734	-0.279859	0.0640356	-4.37036	2.47848e-05	0.0394687	cg11673734	10	125187143
cg17346150	0.172643	0.0395202	4.36847	2.49731e-05	0.0394687	cg17346150	13	99437772
cg18007007	0.289277	0.0661716	4.37161	2.4661e-05	0.0394687	cg18007007	7	25861083
cg22524197	0.288732	0.066081	4.36937	2.48837e-05	0.0394687	cg22524197	4	145556533
cg26552743	0.284565	0.0651361	4.36877	2.49433e-05	0.0394687	cg26552743	11	58826414			N_Shelf
cg19032699	0.207621	0.0475568	4.36575	2.52465e-05	0.0398211	cg19032699	1	201392026	TNNI1	TSS1500
cg17788011	0.31379	0.0719122	4.36352	2.54725e-05	0.0400236	cg17788011	2	60618555
cg26735869	0.278897	0.0639114	4.3638	2.54438e-05	0.0400236	cg26735869	11	82746732	RAB30	TSS1500
cg02083707	0.145149	0.0332793	4.36152	2.56769e-05	0.0400702	cg02083707	11	104654124
cg04252938	0.220728	0.0506103	4.36132	2.56976e-05	0.0400702	cg04252938	16	88101013	BANP	Body	N_Shore
cg14575739	0.305518	0.0700338	4.36243	2.55836e-05	0.0400702	cg14575739	19	55098069	LILRA2	Body
cg22130713	0.197567	0.0452964	4.36164	2.56651e-05	0.0400702	cg22130713	20	24853268
cg00041047	0.261055	0.0599083	4.35758	2.60849e-05	0.0403191	cg00041047	19	49828629	SLC6A16	TSS200	Island
cg01923549	0.052677	0.012089	4.35743	2.61006e-05	0.0403191	cg01923549	6	41774024	USP49	Body	Island
cg06785542	0.263516	0.060482	4.35693	2.61521e-05	0.0403191	cg06785542	20	24719803
cg07068664	0.327876	0.0752528	4.35699	2.6146e-05	0.0403191	cg07068664	2	158638872	ACVR1	Body
cg07088570	0.279809	0.0642201	4.35704	2.61413e-05	0.0403191	cg07088570	2	25328762	EFR3B	Body
cg19825127	0.107372	0.0246367	4.35822	2.60178e-05	0.0403191	cg19825127	1	174127166	RABGAP1L	TSS1500	N_Shore
cg18536380	0.323159	0.0741994	4.35527	2.63258e-05	0.0405106	cg18536380	6	137414540
cg01925253	0.188877	0.0433861	4.35339	2.65244e-05	0.0405878	cg01925253	4	153231501
cg10809134	0.319618	0.0734034	4.35427	2.6432e-05	0.0405878	cg10809134	2	47879734
cg11187856	0.280887	0.0645147	4.35384	2.64765e-05	0.0405878	cg11187856	4	38506068	LINC01258	Body
cg09278217	0.398839	0.0916522	4.35166	2.67085e-05	0.0406362	cg09278217	22	26053118	ADRBK2	Body
cg22043118	0.265049	0.0609107	4.35143	2.67325e-05	0.0406362	cg22043118	5	114915630	TMED7-TICAM2	3'UTR
cg23535451	0.311785	0.0716545	4.35123	2.67542e-05	0.0406362	cg23535451	6	44837234	SUPT3H	Body
cg24314679	0.223828	0.0514355	4.35162	2.67126e-05	0.0406362	cg24314679	17	71978011
cg25088707	0.375333	0.0863151	4.3484	2.7058e-05	0.0410216	cg25088707	15	52395988
cg00912580	0.215687	0.0496077	4.34785	2.71175e-05	0.0410361	cg00912580	2	135169533	MGAT5	Body
cg25107522	0.247226	0.0568828	4.34623	2.72937e-05	0.0412267	cg25107522	2	234297039	DGKD	Body
cg26725604	-0.418963	0.0964077	-4.34574	2.73463e-05	0.0412302	cg26725604	18	24269627	PCAT18	Body
cg10737511	0.327046	0.0752802	4.34439	2.74947e-05	0.041302	cg10737511	15	52796163	MYO5A	Body
cg23040259	0.250819	0.0577282	4.34483	2.74464e-05	0.041302	cg23040259	18	21390641	LAMA3	Body
cg01868869	0.307997	0.0709371	4.34184	2.77753e-05	0.0415049	cg01868869	14	50866735			S_Shelf
cg02773549	0.255381	0.0588096	4.34251	2.7701e-05	0.0415049	cg02773549	6	14656116
cg06298945	0.196224	0.0452038	4.34087	2.78828e-05	0.0415049	cg06298945	1	160523616	CD84	Body
cg09809623	0.302149	0.069601	4.34115	2.78513e-05	0.0415049	cg09809623	19	2544443	GNG7	5'UTR	S_Shore
cg18392131	0.245191	0.0564833	4.34094	2.78745e-05	0.0415049	cg18392131	15	40375705
cg08799643	0.239427	0.0551696	4.33983	2.7998e-05	0.041601	cg08799643	1	28749242	PHACTR4	Body
cg08015762	0.202314	0.0466331	4.33842	2.81558e-05	0.0416274	cg08015762	14	100014785	CCDC85C	Body
cg12163781	0.217185	0.0500569	4.33877	2.81168e-05	0.0416274	cg12163781	7	1855682	MAD1L1	3'UTR
cg21310814	0.217685	0.0501826	4.33786	2.82188e-05	0.0416274	cg21310814	19	18844207	CRTC1	Body
cg27370049	0.315739	0.0727807	4.33822	2.81788e-05	0.0416274	cg27370049	1	45772104			S_Shelf
cg26231961	0.216428	0.0498983	4.33739	2.82723e-05	0.0416315	cg26231961	11	61649137	FADS3	Body
cg00297099	0.291163	0.0671395	4.33668	2.83517e-05	0.0416735	cg00297099	6	365158
cg15486609	0.226689	0.0522789	4.33614	2.84125e-05	0.0416882	cg15486609	2	106349780
cg01931521	0.270283	0.0624079	4.3309	2.90113e-05	0.042415	cg01931521	7	95083918
cg11419215	0.402218	0.0928636	4.33128	2.89675e-05	0.042415	cg11419215	7	121012581	FAM3C	Body
cg14658056	0.239041	0.055216	4.32919	2.92102e-05	0.042554	cg14658056	2	217535166
cg15312377	0.255598	0.05904	4.32923	2.92053e-05	0.042554	cg15312377	12	25173599
cg04683450	0.261616	0.0604837	4.3254	2.96531e-05	0.0430736	cg04683450	22	23253130
cg24188017	0.281942	0.0651851	4.32524	2.96719e-05	0.0430736	cg24188017	19	49828658	SLC6A16	TSS200	Island
cg17002328	0.271043	0.0626883	4.32367	2.98583e-05	0.0432677	cg17002328	14	91751773	CCDC88C	Body	N_Shelf
cg05017322	0.0421047	0.00974396	4.32111	3.01633e-05	0.0436127	cg05017322	2	11927249	LPIN1	Body	S_Shore
cg12062497	0.267117	0.0618263	4.32044	3.02434e-05	0.0436127	cg12062497	11	64567229	MAP4K2	Body	N_Shelf
cg12331769	-0.342659	0.0793131	-4.32034	3.02559e-05	0.0436127	cg12331769	5	173285610
cg24941700	0.284351	0.0658276	4.31963	3.03409e-05	0.0436584	cg24941700	2	25786684	DTNB	Body
cg09272864	0.319702	0.0740218	4.31902	3.04144e-05	0.0436875	cg09272864	14	31553783	AP4S1	3'UTR
cg20115037	0.17736	0.0410777	4.31766	3.05787e-05	0.0438467	cg20115037	1	204049586	SOX13	5'UTR
cg20847766	0.281774	0.0652807	4.31635	3.07383e-05	0.0439221	cg20847766	13	111840490	ARHGEF7	Body
cg25409889	0.287215	0.0665401	4.31641	3.07308e-05	0.0439221	cg25409889	9	130749797
cg10443971	0.280328	0.0649691	4.31479	3.09296e-05	0.0439656	cg10443971	11	47287606	NR1H3	Body	N_Shelf
cg20396385	0.165248	0.0382936	4.31529	3.08682e-05	0.0439656	cg20396385	7	1855709	MAD1L1	Body
cg22153994	0.225098	0.0521682	4.31485	3.09221e-05	0.0439656	cg22153994	17	43484399	ARHGAP27	TSS1500	S_Shore
cg24255843	0.262003	0.060736	4.3138	3.10508e-05	0.0440615	cg24255843	2	192140815	MYO1B	5'UTR
cg14095525	0.373179	0.0865218	4.31313	3.11344e-05	0.0441039	cg14095525	17	73688097	SAP30BP	Body
cg14473838	0.271398	0.0629312	4.31262	3.11971e-05	0.0441166	cg14473838	9	131490040			S_Shelf
cg08595490	0.147366	0.0341762	4.31195	3.12797e-05	0.0441572	cg08595490	1	43317125	ZNF691	Body
cg22700332	0.237067	0.0549924	4.3109	3.14106e-05	0.0442659	cg22700332	14	97048521
cg23995931	0.169847	0.0394155	4.30914	3.16308e-05	0.0444996	cg23995931	12	53973619	ATF7	Body
cg01013243	0.295648	0.0686229	4.3083	3.17359e-05	0.044571	cg01013243	11	2410338	CD81	5'UTR	S_Shelf
cg18148156	0.220092	0.0511131	4.30598	3.20296e-05	0.0449067	cg18148156	10	90428384	LIPF	Body
cg02696067	0.342548	0.079574	4.30477	3.21826e-05	0.0449675	cg02696067	6	30850977	DDR1	TSS1500	N_Shore
cg07302272	0.355833	0.0826567	4.30495	3.21602e-05	0.0449675	cg07302272	2	161960904
cg27204991	0.253005	0.0587793	4.30432	3.22412e-05	0.0449726	cg27204991	22	23378956
cg19741112	0.265401	0.0617176	4.30025	3.27643e-05	0.0456248	cg19741112	6	13299692
cg07953899	0.254556	0.0592017	4.29981	3.28221e-05	0.0456278	cg07953899	9	38643382
cg01502208	0.0982978	0.0228726	4.29763	3.31061e-05	0.0456358	cg01502208	2	54855588	SPTBN1	Body	N_Shore
cg05013438	0.162012	0.0376973	4.29771	3.30954e-05	0.0456358	cg05013438	8	125631251	MTSS1	Body
cg09961732	0.167113	0.0388817	4.29798	3.30597e-05	0.0456358	cg09961732	1	204661356
cg10196258	0.251089	0.0584117	4.29861	3.29786e-05	0.0456358	cg10196258	8	95991427
cg12636432	0.276121	0.0642497	4.29763	3.31059e-05	0.0456358	cg12636432	1	21840757	ALPL	5'UTR
cg10628153	0.347506	0.080886	4.29625	3.32881e-05	0.0458098	cg10628153	5	88566915
cg10962223	0.215926	0.0502663	4.29565	3.33665e-05	0.0458408	cg10962223	17	16931836
cg08437648	0.184251	0.0429103	4.29386	3.36032e-05	0.0460887	cg08437648	21	43289137	PRDM15	Body
cg13632168	0.206095	0.0480083	4.2929	3.37313e-05	0.0461111	cg13632168	4	152962550
cg24296397	0.207512	0.0483384	4.2929	3.3732e-05	0.0461111	cg24296397	3	49692537	BSN	Body	S_Shelf
cg05946697	0.19767	0.0460551	4.29204	3.38467e-05	0.0461142	cg05946697	17	17398064	RASD1	3'UTR	N_Shore
cg16698623	0.228361	0.0532022	4.29232	3.38094e-05	0.0461142	cg16698623	10	131412968	MGMT	Body
cg07995615	0.262035	0.0610597	4.29145	3.39256e-05	0.0461451	cg07995615	13	51243147
cg09388301	0.326724	0.0761429	4.29094	3.39945e-05	0.0461622	cg09388301	8	101914671
cg18651546	0.280253	0.06532	4.29046	3.40587e-05	0.046173	cg18651546	16	85933886	IRF8	5'UTR	S_Shore
cg11108991	0.30754	0.071699	4.28933	3.42117e-05	0.0461766	cg11108991	3	178984910	KCNMB3	TSS200
cg12553864	0.206682	0.0481817	4.28965	3.41683e-05	0.0461766	cg12553864	3	133188490	BFSP2	Body
cg19142373	0.352324	0.0821424	4.28919	3.42303e-05	0.0461766	cg19142373	17	16957241	MPRIP	Body
cg01880829	0.2563	0.0597671	4.28832	3.43485e-05	0.04626	cg01880829	10	103867449	LDB1	3'UTR
cg02538169	0.192725	0.0449607	4.28653	3.4592e-05	0.0463595	cg02538169	7	100287481	GIGYF1	TSS1500	N_Shelf
cg09312464	0.259729	0.0605887	4.28676	3.45602e-05	0.0463595	cg09312464	7	5719085	RNF216-IT1	Body
cg19137569	0.248992	0.0580844	4.28672	3.45656e-05	0.0463595	cg19137569	1	154781600	KCNN3	Body
cg00042325	0.278179	0.0649091	4.28567	3.47098e-05	0.0463967	cg00042325	7	150104655	LOC728743	Body	N_Shore
cg13765961	0.312738	0.0729763	4.28547	3.47365e-05	0.0463967	cg13765961	11	60223238	MS4A1	TSS200
cg21898299	0.180395	0.0420982	4.28509	3.47894e-05	0.0463967	cg21898299	15	68924220	CORO2B	Body
cg13691108	0.194173	0.0453191	4.28457	3.48611e-05	0.0464169	cg13691108	20	37433247	PPP1R16B	TSS1500	N_Shore
cg11337626	0.223579	0.0522122	4.28212	3.52001e-05	0.0467922	cg11337626	2	11054994			S_Shore
cg02779913	-0.293508	0.0685698	-4.28043	3.54355e-05	0.0468772	cg02779913	17	40088680	TTC25	Body	S_Shore
cg08641155	0.128043	0.0299115	4.28075	3.53905e-05	0.0468772	cg08641155	16	70469236	ST3GAL2	5'UTR	N_Shelf
cg24782197	0.303819	0.0709684	4.28104	3.53494e-05	0.0468772	cg24782197	7	69308909	AUTS2	Body
cg07945971	0.245296	0.0573142	4.27985	3.55167e-05	0.046909	cg07945971	12	3287331	TSPAN9	5'UTR
cg11950586	0.18888	0.0441652	4.27668	3.5964e-05	0.0473527	cg11950586	16	27783859	KIAA0556	Body
cg13420642	0.251966	0.0589167	4.27665	3.59681e-05	0.0473527	cg13420642	2	7192675
cg17831149	0.230923	0.0540106	4.27551	3.61304e-05	0.0474901	cg17831149	3	143040132	SLC9A9	Body
cg00560119	-0.014945	0.00349755	-4.27301	3.64882e-05	0.0476975	cg00560119	9	130374109	STXBP1	TSS1500	Island
cg25237400	0.333935	0.0781413	4.27347	3.64212e-05	0.0476975	cg25237400	12	132255332	SFSWAP	Body
cg25748057	0.161364	0.0377656	4.27278	3.65208e-05	0.0476975	cg25748057	2	146350778
cg26498670	0.264871	0.0619838	4.27322	3.64569e-05	0.0476975	cg26498670	2	232537303
cg13726541	0.172648	0.040413	4.27208	3.66222e-05	0.0477315	cg13726541	12	32418899	BICD1	Body
cg15181441	0.290468	0.0679967	4.27179	3.66632e-05	0.0477315	cg15181441	6	126429144
cg05094429	0.335452	0.0785502	4.27055	3.6844e-05	0.0478908	cg05094429	6	167536184	CCR6	5'UTR
cg16953182	0.29227	0.0684664	4.26881	3.70966e-05	0.0480668	cg16953182	2	70343451
cg18630204	0.275076	0.0644334	4.26914	3.7048e-05	0.0480668	cg18630204	7	97849379	TECPR1	Body
cg04399469	-0.0276622	0.00648318	-4.26676	3.73978e-05	0.0482286	cg04399469	6	76644754	IMPG1	Body
cg13462082	-0.212102	0.0497104	-4.26676	3.73976e-05	0.0482286	cg13462082	7	106820841	HBP1	Body
cg22324087	0.206261	0.048339	4.26698	3.73655e-05	0.0482286	cg22324087	20	2105404	STK35	3'UTR
cg06231645	0.313781	0.0735557	4.2659	3.75252e-05	0.0483168	cg06231645	16	75618278
cg21397444	0.249013	0.058386	4.26494	3.7667e-05	0.0484234	cg21397444	1	40461886
cg25020969	0.209731	0.0491814	4.26444	3.77401e-05	0.0484414	cg25020969	7	1967802	MAD1L1	Body	Island
cg01598421	0.367175	0.0861429	4.2624	3.80452e-05	0.0487499	cg01598421	8	134132043	TG	Body
cg03001566	0.25706	0.0603194	4.26164	3.81587e-05	0.0487499	cg03001566	8	129831280
cg22881435	0.259167	0.0608107	4.26187	3.81245e-05	0.0487499	cg22881435	8	37732086	RAB11FIP1	Body
cg02402217	-0.348424	0.0818066	-4.25912	3.85392e-05	0.0487801	cg02402217	15	69336136	NOX5	Body
cg08339748	0.357385	0.08389	4.26017	3.83812e-05	0.0487801	cg08339748	14	106322986			S_Shore
cg14597788	0.0682525	0.0160177	4.26107	3.8245e-05	0.0487801	cg14597788	7	24756262	DFNA5	Body
cg18818052	0.256755	0.0602735	4.25983	3.84316e-05	0.0487801	cg18818052	17	75550079	LOC100507351	Body
cg21836117	0.277678	0.0651829	4.25998	3.84085e-05	0.0487801	cg21836117	14	73012519	RGS6	Body
cg22281206	0.258981	0.0608042	4.25927	3.85166e-05	0.0487801	cg22281206	22	31522176	INPP5J	Body
cg04066719	0.250009	0.0587297	4.25695	3.88704e-05	0.0489868	cg04066719	9	133746713	ABL1	Body
cg04651153	0.164801	0.0387144	4.25683	3.88876e-05	0.0489868	cg04651153	17	9956628	GAS7	Body
cg07750161	0.148831	0.0349754	4.25531	3.91206e-05	0.0489868	cg07750161	5	149718952
cg12159992	0.327054	0.0768406	4.25626	3.89752e-05	0.0489868	cg12159992	12	102059490	MYBPC1	Body
cg13781758	0.298359	0.0700885	4.25689	3.88784e-05	0.0489868	cg13781758	3	122823409	PDIA5	Body
cg14116050	0.362205	0.0851051	4.25597	3.90193e-05	0.0489868	cg14116050	5	40406827
cg21317581	0.213214	0.0501039	4.25544	3.91017e-05	0.0489868	cg21317581	7	155154167	BLACE	Body
cg01918706	-0.0299338	0.0070368	-4.2539	3.93386e-05	0.0491847	cg01918706	1	202310841	UBE2T	5'UTR	N_Shore
cg02025136	0.209932	0.0493669	4.25248	3.95587e-05	0.0493847	cg02025136	10	14793263	FAM107B	Body
cg04460364	-0.290755	0.0683875	-4.25158	3.96988e-05	0.0494091	cg04460364	17	8370017	NDEL1	Body
cg19089328	0.167609	0.0394193	4.25195	3.96414e-05	0.0494091	cg19089328	11	71210210	NADSYN1	Body
cg03997418	0.0246106	0.00579045	4.25021	3.99126e-05	0.0495219	cg03997418	3	63925831	ATXN7	Body
cg09083171	0.27007	0.0635481	4.24984	3.99705e-05	0.0495219	cg09083171	3	122829800	PDIA5	ExonBnd
cg09832911	0.314372	0.0739669	4.25017	3.99189e-05	0.0495219	cg09832911	10	45923678	ALOX5	Body	S_Shore
cg02694800	0.281057	0.0661488	4.24885	4.01267e-05	0.049578	cg02694800	6	42237575	TRERF1	ExonBnd
cg24074594	0.330004	0.0776701	4.24879	4.01368e-05	0.049578	cg24074594	1	161676581	FCRLA	TSS200
cg11361954	0.253499	0.0596717	4.24824	4.02239e-05	0.0495828	cg11361954	7	47701131	C7orf65	3'UTR
cg17976229	0.312505	0.0735653	4.248	4.02616e-05	0.0495828	cg17976229	11	5653336	TRIM34	5'UTR
cg09605533	0.327643	0.0771692	4.24578	4.06142e-05	0.0498674	cg09605533	5	79183067
cg25528674	0.167123	0.0393596	4.24606	4.05689e-05	0.0498674	cg25528674	13	40090849	LHFP	Body

## Sheet: B. Epi from Figure 1B
Table S5b. Epidish results of 3504 CpG sites from epithelial cells associated with UC at diangosis compared with UC at disease course
	Epithelial signatures from 1B, UC at diagnosis			Epithelial signatures from 1B, UC at disease course			Adjusted p for 3504 sites
TargetID	B_beta	p_value	B_fdr	F_beta	fp_value	F_fdr	padj_new
cg03752903	0.352392	5.6e-06	0.00430833	-0.480327	0.00010159	0.999987	0.0889914
cg04689188	0.654212	8.8e-10	8.2e-06	-0.726469	6.25e-05	0.999987	0.0889914
cg11209549	0.410253	2.27e-20	1.86e-14	-0.170521	9.5e-05	0.999987	0.0889914
cg22189952	0.54971	3.1e-11	6.52e-07	-0.544612	3.56e-05	0.999987	0.0889914
cg14885781	-0.672195	2.12e-12	6.85e-08	0.568031	0.00017795	0.999987	0.124711
cg04326765	0.287422	1.45e-07	0.00037221	-0.308997	0.00029493	0.999987	0.158381
cg13866253	-0.585226	1.69e-07	0.00041116	0.625111	0.0003164	0.999987	0.158381
cg05197431	0.358642	1.51e-07	0.00038195	-0.419583	0.00079228	0.999987	0.163303
cg07086770	0.596527	7.75e-05	0.0258696	-0.836372	0.00057705	0.999987	0.163303
cg07146734	0.281857	7.39e-05	0.02511	-0.440692	0.00046244	0.999987	0.163303
cg08573467	0.294435	5.99e-05	0.0218379	-0.382788	0.00043495	0.999987	0.163303
cg09075476	-0.776413	3.45e-07	0.00064348	0.787857	0.00074091	0.999987	0.163303
cg13933109	-0.438968	2.7e-06	0.0026856	0.566098	0.00048833	0.999987	0.163303
cg15349661	-0.430243	9.78e-05	0.030109	0.629276	0.00064273	0.999987	0.163303
cg18801044	-0.409716	4.07e-07	0.00071906	0.38919	0.00073912	0.999987	0.163303
cg19704755	0.304616	0.0001182	0.0342684	-0.442646	0.00076871	0.999987	0.163303
cg24079972	-0.315872	8.58e-10	8.09e-06	0.310286	0.00071402	0.999987	0.163303
cg02371147	0.265469	8.45e-05	0.0273042	-0.377872	0.00131525	0.999987	0.171955
cg06311386	0.215561	7.06e-06	0.00501348	-0.259023	0.00147221	0.999987	0.171955
cg07439546	-0.295078	5.09e-05	0.0195255	0.331692	0.00132789	0.999987	0.171955
cg08764090	0.383592	1.82e-09	1.48e-05	-0.338106	0.00096466	0.999987	0.171955
cg10777887	-0.27279	1.08e-11	2.85e-07	0.190398	0.00142059	0.999987	0.171955
cg13916098	-0.271348	7.48e-05	0.0252768	-0.285905	0.00146358	0.999987	0.171955
cg19252956	0.364144	1.29e-07	0.00033997	-0.417913	0.00135634	0.999987	0.171955
cg19659833	0.358059	1.45e-05	0.00831844	-0.410254	0.00143254	0.999987	0.171955
cg21093618	-0.637968	1.58e-13	7.17e-09	0.420521	0.00094262	0.999987	0.171955
cg21381224	-0.438664	1.74e-07	0.00041713	0.389454	0.00135748	0.999987	0.171955
cg22680823	-0.456871	3.37e-05	0.014774	0.52392	0.00123069	0.999987	0.171955
cg23704675	0.327608	4.15e-05	0.0171356	-0.47882	0.00118759	0.999987	0.171955
cg26615853	-0.217137	0.00019426	0.0472479	0.302764	0.00109856	0.999987	0.171955
cg04398972	-0.253778	1.13e-07	0.00031099	0.210178	0.00166398	0.999987	0.174546
cg11150383	0.259264	0.00020295	0.0484723	-0.290163	0.00169994	0.999987	0.174546
cg13823492	0.255392	2.02e-06	0.00216671	-0.251781	0.00167564	0.999987	0.174546
cg23006889	0.324214	1.02e-05	0.00657569	-0.393872	0.00179328	0.999987	0.174546
cg26976693	0.338018	8.65e-05	0.0277111	-0.440698	0.00163408	0.999987	0.174546
cg27633096	-0.276473	2.54e-05	0.0120896	0.303507	0.00178263	0.999987	0.174546
cg04645527	0.302128	1.01e-05	0.00648568	-0.38232	0.00210514	0.999987	0.191708
cg11731173	0.567269	6.98e-07	0.0010368	-0.546966	0.00207769	0.999987	0.191708
cg19735698	0.28202	8.71e-05	0.0278406	-0.390218	0.00218844	0.999987	0.191708
cg20690768	0.273857	3.28e-06	0.00303533	-0.275011	0.00218125	0.999987	0.191708
cg00232402	0.381591	2.81e-06	0.00276282	-0.354493	0.00272235	0.999987	0.19769
cg04666830	0.339131	1.07e-06	0.00142597	-0.350437	0.00249905	0.999987	0.19769
cg06678269	0.261409	8.6e-05	0.0276071	-0.334	0.00242112	0.999987	0.19769
cg07190553	-0.172654	1.1e-05	0.00694076	0.174453	0.00240052	0.999987	0.19769
cg08809334	-0.239135	2.07e-05	0.0104986	0.252283	0.00250864	0.999987	0.19769
cg10459174	-0.377634	1.26e-06	0.00157741	0.45944	0.00256998	0.999987	0.19769
cg11334981	-0.300213	2.48e-05	0.0119059	0.348986	0.00273347	0.999987	0.19769
cg19972068	-0.378309	5.13e-05	0.0196224	0.381805	0.00274898	0.999987	0.19769
cg24035484	0.253461	2.05e-05	0.0104315	-0.345859	0.00282091	0.999987	0.19769
cg26078439	-0.296113	1.46e-05	0.00836493	0.340267	0.00276564	0.999987	0.19769
cg12278770	-0.598817	4.35e-10	5.06e-06	0.374141	0.00288798	0.999987	0.198422
cg00704421	-0.544327	4.11e-07	0.00072253	0.435936	0.00304666	0.999987	0.201425
cg08420066	0.210468	0.0001789	0.0449949	-0.259737	0.00304344	0.999987	0.201425
cg04663932	0.326635	9.13e-05	0.028705	-0.483208	0.00312334	0.999987	0.20267
cg01791607	0.328305	4.1e-05	0.0169512	-0.384928	0.00358128	0.999987	0.22816
cg24069963	0.252022	1.22e-05	0.00744	-0.291196	0.00365455	0.999987	0.22867
cg07627002	-0.2076	3.44e-06	0.00312378	0.183991	0.00391039	0.999987	0.233837
cg09721144	-0.372522	3.52e-05	0.0152486	0.376805	0.00395945	0.999987	0.233837
cg23045091	-0.260977	3.27e-06	0.00303533	0.189527	0.00400406	0.999987	0.233837
cg25353287	-0.417303	7.34e-05	0.0249753	0.425528	0.0039006	0.999987	0.233837
cg00606255	-0.360107	1.07e-05	0.00678289	0.324193	0.00429596	0.999987	0.23552
cg14889032	-0.517729	3.86e-06	0.00334461	0.448961	0.00436895	0.999987	0.23552
cg17364497	0.196518	1.82e-05	0.00960833	-0.174396	0.00434817	0.999987	0.23552
cg18398753	0.619683	2.6e-15	2.67e-10	-0.353052	0.0041078	0.999987	0.23552
cg21841112	0.277442	0.00018136	0.0453873	-0.304747	0.00419231	0.999987	0.23552
cg16978133	-0.269856	4.98e-05	0.01927	0.259878	0.00448675	0.999987	0.238206
cg20003368	0.434501	1.7e-05	0.00923996	-0.671257	0.00465742	0.999987	0.243576
cg07887129	-0.525203	1.73e-09	1.43e-05	0.485124	0.00491066	0.999987	0.253043
cg13475484	0.231971	3.72e-06	0.00328166	-0.258752	0.00515436	0.999987	0.258013
cg22618337	-0.48267	5.6e-06	0.00430833	0.348073	0.00511633	0.999987	0.258013
cg10047774	0.346954	0.00016978	0.043436	-0.377082	0.00532882	0.999987	0.262766
cg14847638	0.170429	0.00021099	0.0496907	-0.180033	0.0053993	0.999987	0.262766
cg05291874	-0.29378	0.00013918	0.0382169	0.326608	0.00560157	0.999987	0.268875
cg01571223	0.220523	3.27e-06	0.00303533	0.113349	0.00623411	0.999987	0.287245
cg08267250	0.35855	0.00016795	0.0431152	-0.412163	0.00639775	0.999987	0.287245
cg09185582	0.328514	1.06e-05	0.00674156	-0.311826	0.00643417	0.999987	0.287245
cg17164249	0.198612	3.28e-06	0.00303533	0.102494	0.00610889	0.999987	0.287245
cg22110284	-0.208699	0.0001393	0.0382372	0.231464	0.00647612	0.999987	0.287245
cg27600794	-0.293789	1.05e-05	0.00670335	0.255413	0.00642827	0.999987	0.287245
cg00280419	0.220208	4e-05	0.0166971	-0.101777	0.00657426	0.999987	0.287459
cg15030449	0.339374	4.55e-05	0.0182195	-0.457675	0.00664504	0.999987	0.287459
cg02878439	0.37234	5.69e-06	0.00436306	-0.432247	0.0068694	0.999987	0.288949
cg11582348	0.540907	3.3e-05	0.0146038	-0.489951	0.00686435	0.999987	0.288949
cg21954890	0.283444	1.75e-05	0.00939383	-0.3662	0.00692686	0.999987	0.288949
cg09915579	0.272347	2.59e-06	0.00260861	-0.298616	0.00716737	0.999987	0.295464
cg09629105	0.239151	0.00019288	0.04707	-0.271369	0.00725965	0.999987	0.295788
cg01485838	0.406362	2.49e-05	0.0119745	-0.403833	0.00772973	0.999987	0.302115
cg10050397	-0.36708	1.63e-05	0.00897485	0.366436	0.00769828	0.999987	0.302115
cg12792897	-0.324264	2.62e-05	0.0123813	0.316282	0.0077598	0.999987	0.302115
cg25719507	0.256405	0.00014063	0.0384613	-0.288462	0.00751569	0.999987	0.302115
cg02187176	0.455132	5.08e-05	0.0195177	-0.466145	0.00849892	0.999987	0.304458
cg02212301	-0.241224	0.00015211	0.0403886	0.225431	0.00833932	0.999987	0.304458
cg07739514	-0.248925	6.27e-05	0.0224943	0.271447	0.00809364	0.999987	0.304458
cg10743065	-0.498322	6.02e-08	0.00019534	0.427495	0.0085921	0.999987	0.304458
cg14808795	0.526525	0.0001493	0.0399267	-0.579302	0.00860971	0.999987	0.304458
cg14908245	-0.0887027	2.81e-05	0.0130478	-0.0706635	0.00830805	0.999987	0.304458
cg19448908	-0.339112	0.0001689	0.0433159	0.317937	0.00833233	0.999987	0.304458
cg21296632	-0.666682	2.5e-08	0.0001014	0.466234	0.00840164	0.999987	0.304458
cg25641635	0.324729	1.05e-05	0.00670335	-0.299069	0.00852835	0.999987	0.304458
cg27537125	0.241373	1.05e-05	0.00670335	-0.230444	0.00868887	0.999987	0.304458
cg03608971	-0.341066	0.00013034	0.0365983	0.411658	0.00899112	0.999987	0.309185
cg09983749	0.329079	5.31e-06	0.00415927	-0.283722	0.0090885	0.999987	0.309185
cg14979718	0.217304	0.0002032	0.0484822	-0.299382	0.00902685	0.999987	0.309185
cg16936561	-0.428136	9.93e-06	0.00643023	0.409089	0.00921237	0.999987	0.310386
cg08082862	-0.270371	0.00020926	0.0494474	0.257151	0.00955826	0.999987	0.310605
cg16408593	-0.231207	2.31e-05	0.0112743	0.201421	0.0095716	0.999987	0.310605
cg21622732	0.317005	6.68e-05	0.0234692	-0.349304	0.00945316	0.999987	0.310605
cg22026616	0.189909	6.62e-05	0.023358	-0.189861	0.00957346	0.999987	0.310605
cg00511318	0.294005	3.26e-05	0.0144805	-0.28763	0.011731	0.999987	0.315195
cg01763290	0.300047	9.72e-06	0.00634128	-0.27004	0.0110917	0.999987	0.315195
cg02844593	0.351627	1.7e-06	0.00190495	-0.305374	0.0103407	0.999987	0.315195
cg02852025	0.395474	8.4e-05	0.0272143	-0.319	0.0113813	0.999987	0.315195
cg04102604	-0.227636	0.00010341	0.0312041	0.245133	0.00991806	0.999987	0.315195
cg04285141	-0.281051	7.56e-06	0.0052523	0.217543	0.0108141	0.999987	0.315195
cg04486886	0.236032	0.00016867	0.0432715	-0.250524	0.0107359	0.999987	0.315195
cg06217232	-0.579265	8.33e-11	1.24e-06	0.363243	0.0106155	0.999987	0.315195
cg06471536	-0.583753	1.8e-08	8.02e-05	0.35048	0.0116104	0.999987	0.315195
cg06568945	-0.213133	1.1e-08	5.48e-05	0.0926205	0.0105753	0.999987	0.315195
cg08524618	-0.362364	2.11e-05	0.0106084	0.327045	0.0111107	0.999987	0.315195
cg10193711	0.320777	2.88e-06	0.0028198	-0.277748	0.0116338	0.999987	0.315195
cg10565234	0.414334	5.04e-05	0.0194366	-0.444071	0.011444	0.999987	0.315195
cg12268556	-1	3.68e-18	9.91e-13	0.501601	0.0113839	0.999987	0.315195
cg14282393	0.335885	2.98e-11	6.42e-07	-0.18023	0.0117065	0.999987	0.315195
cg15252420	0.282209	2.11e-05	0.0106253	-0.242234	0.0101027	0.999987	0.315195
cg16948781	0.33613	0.00015878	0.0415493	-0.404807	0.0116904	0.999987	0.315195
cg17381507	0.329619	1.58e-05	0.00877992	-0.403099	0.0117899	0.999987	0.315195
cg17834833	0.215203	4.63e-05	0.0183582	-0.274415	0.0102262	0.999987	0.315195
cg18653997	-0.652487	2.32e-09	1.67e-05	0.497234	0.0118738	0.999987	0.315195
cg21452305	-0.311663	1.27e-09	1.11e-05	0.230875	0.011432	0.999987	0.315195
cg21809420	0.315017	0.00014525	0.0391994	-0.35914	0.0101774	0.999987	0.315195
cg23537353	-0.214587	3.88e-05	0.0163637	0.199473	0.00981372	0.999987	0.315195
cg25098793	-0.24928	7.36e-06	0.00515405	0.220063	0.0107003	0.999987	0.315195
cg18975156	-0.373942	0.00018305	0.0456469	0.37649	0.0120609	0.999987	0.317756
cg00014467	-0.677481	6.02e-11	1.01e-06	0.285199	0.012246	0.999987	0.319158
cg07045570	-0.31763	4.85e-05	0.0190001	0.313968	0.0123874	0.999987	0.319158
cg12536361	-0.541835	7.16e-08	0.0002251	0.370026	0.0123143	0.999987	0.319158
cg04695732	0.314256	0.00015675	0.041211	-0.319831	0.0125044	0.999987	0.31982
cg04547740	-0.239124	4.36e-05	0.0177716	0.203408	0.0127953	0.999987	0.322552
cg17157894	0.251327	1.46e-05	0.00833792	-0.25942	0.0127111	0.999987	0.322552
cg06084615	0.431795	6.3e-07	0.0009718	-0.384102	0.0130153	0.999987	0.325298
cg08417873	-0.29225	4.2e-06	0.00354814	0.242093	0.0133684	0.999987	0.325298
cg09558966	-0.4697	8.78e-08	0.00025796	0.306138	0.0133664	0.999987	0.325298
cg11508714	0.449347	2.32e-08	9.72e-05	-0.363702	0.0131758	0.999987	0.325298
cg24754598	0.27921	0.00016005	0.0417129	-0.210165	0.0132939	0.999987	0.325298
cg13311402	0.188053	0.00020664	0.0491017	-0.215817	0.0135638	0.999987	0.326827
cg24855521	0.420368	0.00012069	0.0348057	-0.383943	0.0136178	0.999987	0.326827
cg06693222	-0.248167	6.41e-05	0.0228224	0.239281	0.0138447	0.999987	0.327618
cg12192582	0.261999	1.28e-05	0.00762124	-0.244131	0.0140247	0.999987	0.327618
cg21519058	-0.392102	1.66e-07	0.00041081	0.278079	0.0138156	0.999987	0.327618
cg23052055	-0.421033	0.00018629	0.0460769	0.477724	0.0140224	0.999987	0.327618
cg00819078	-0.458098	3.09e-06	0.00294577	0.376942	0.0193907	0.999987	0.333312
cg00955451	-0.263124	3.29e-05	0.0145759	0.254374	0.0154459	0.999987	0.333312
cg01157496	0.297324	1.75e-06	0.00194405	-0.254634	0.0195394	0.999987	0.333312
cg01291381	0.392796	2.65e-05	0.0124842	-0.36198	0.0172756	0.999987	0.333312
cg01494544	0.237256	2.05e-05	0.0104315	-0.198049	0.0172911	0.999987	0.333312
cg01662334	-0.355091	1.57e-05	0.00877634	0.291308	0.0197468	0.999987	0.333312
cg02516820	-0.406944	1.78e-06	0.00197724	0.339131	0.0224829	0.999987	0.333312
cg02652525	0.453448	6.26e-06	0.00462654	0.120201	0.0226303	0.999987	0.333312
cg03574842	-0.386481	8.07e-06	0.00553598	0.278069	0.0168675	0.999987	0.333312
cg03888592	0.180512	4.04e-05	0.016817	-0.176299	0.0238914	0.999987	0.333312
cg04015687	0.279123	6.74e-07	0.0010138	-0.175336	0.0161433	0.999987	0.333312
cg04030954	0.184281	6.09e-06	0.00455654	0.123234	0.0200192	0.999987	0.333312
cg04391641	0.310734	5.09e-05	0.0195255	-0.292005	0.0157537	0.999987	0.333312
cg05115276	0.311716	0.00019836	0.0478363	-0.310131	0.02252	0.999987	0.333312
cg05312790	0.264728	7.88e-05	0.0261567	-0.280853	0.0153936	0.999987	0.333312
cg05376738	-0.31343	1.33e-06	0.00163858	0.280006	0.0162332	0.999987	0.333312
cg05799324	-0.334238	4.06e-05	0.0168573	0.28339	0.0186652	0.999987	0.333312
cg05901374	-0.342548	3.49e-05	0.0151771	0.30102	0.0226531	0.999987	0.333312
cg06086316	0.248381	5.15e-06	0.00408226	-0.231183	0.0238931	0.999987	0.333312
cg06139092	0.479466	0.00012658	0.0359522	-0.514354	0.0156078	0.999987	0.333312
cg06151171	-0.307753	4.21e-06	0.00355259	0.255235	0.0184437	0.999987	0.333312
cg06460600	-0.294444	2.32e-05	0.0113282	0.236681	0.0207019	0.999987	0.333312
cg06496300	-0.761272	1.63e-07	0.00040333	0.572111	0.0227224	0.999987	0.333312
cg06616661	0.345372	0.00019582	0.047405	-0.344005	0.0201796	0.999987	0.333312
cg06645758	-0.260678	1.3e-05	0.00770579	0.181467	0.0237913	0.999987	0.333312
cg06717222	-0.289968	1.46e-06	0.00173808	0.214977	0.0233649	0.999987	0.333312
cg06913365	0.259371	7.55e-05	0.0254314	-0.230647	0.0197343	0.999987	0.333312
cg07463206	0.308984	6.37e-06	0.00470195	-0.270728	0.0197983	0.999987	0.333312
cg07582608	0.205023	1.72e-05	0.00930542	-0.158097	0.0181166	0.999987	0.333312
cg07589202	-0.363454	0.00011498	0.0336194	0.344041	0.0194545	0.999987	0.333312
cg07658280	-0.22323	3e-05	0.0136699	0.193407	0.0207225	0.999987	0.333312
cg07675495	-0.311265	8.75e-07	0.00122621	0.21413	0.0168768	0.999987	0.333312
cg07998350	-0.324298	6.98e-06	0.00498252	0.303465	0.0167877	0.999987	0.333312
cg08211704	-0.203348	8.89e-05	0.0281894	0.214844	0.0217473	0.999987	0.333312
cg08272572	0.236563	4.52e-05	0.0181441	-0.289891	0.0193394	0.999987	0.333312
cg08859309	0.316597	0.00012091	0.0348079	-0.308649	0.0151251	0.999987	0.333312
cg09481121	0.400578	7.68e-07	0.00111223	-0.289069	0.018772	0.999987	0.333312
cg09528218	0.418841	5.46e-05	0.0205298	-0.455304	0.0206669	0.999987	0.333312
cg09684264	-0.2393	2.15e-05	0.0107437	0.228653	0.0239711	0.999987	0.333312
cg09932386	-0.0693927	3.47e-07	0.00064473	0.0516005	0.0154004	0.999987	0.333312
cg10550882	0.374953	3.64e-05	0.0156106	-0.316357	0.0154277	0.999987	0.333312
cg12407685	-0.213315	5.09e-05	0.0195255	0.188083	0.0232775	0.999987	0.333312
cg12485620	0.252005	3.52e-05	0.015235	-0.201207	0.0230693	0.999987	0.333312
cg13142374	-0.224312	0.00014291	0.0388377	0.197191	0.0230668	0.999987	0.333312
cg13182599	0.283467	0.00016969	0.043436	-0.360012	0.017119	0.999987	0.333312
cg13273186	0.321363	5.33e-05	0.0202243	-0.325105	0.0153721	0.999987	0.333312
cg13408086	0.2137	4.07e-05	0.0168964	-0.184358	0.018446	0.999987	0.333312
cg13563298	-0.592897	1.5e-05	0.00849855	0.552236	0.020654	0.999987	0.333312
cg13678625	-0.406778	0.00019704	0.0476154	-0.335021	0.0216802	0.999987	0.333312
cg13815686	0.250629	1.41e-06	0.00169038	-0.135623	0.0169029	0.999987	0.333312
cg14339991	-0.455267	2.74e-07	0.00055892	0.300469	0.0156765	0.999987	0.333312
cg14385738	0.182653	0.00012187	0.0350468	-0.201123	0.0216578	0.999987	0.333312
cg14444313	-0.675855	2.49e-11	5.67e-07	0.309453	0.0215678	0.999987	0.333312
cg14970543	-0.226701	0.00019989	0.0480492	0.228843	0.0186114	0.999987	0.333312
cg16156013	0.280754	2.42e-05	0.0116859	-0.326039	0.0238077	0.999987	0.333312
cg16224951	0.253814	2.15e-06	0.00225301	-0.211022	0.0193844	0.999987	0.333312
cg16558695	0.302672	2.06e-06	0.00219094	-0.25708	0.0212837	0.999987	0.333312
cg16708174	-0.516909	2.76e-07	0.00055892	0.338567	0.0234692	0.999987	0.333312
cg16811153	0.344827	2.24e-05	0.0110362	-0.311526	0.023786	0.999987	0.333312
cg17244980	0.36139	1.04e-06	0.00139134	-0.297509	0.0209305	0.999987	0.333312
cg17624891	-0.258365	4.78e-06	0.00390021	0.187242	0.0221027	0.999987	0.333312
cg17739573	-0.26076	0.00016895	0.0433159	0.244904	0.0196298	0.999987	0.333312
cg18354777	-0.226277	5.49e-05	0.0206339	0.223102	0.0170321	0.999987	0.333312
cg18372089	0.245643	0.00020489	0.048753	-0.284315	0.0224177	0.999987	0.333312
cg18609859	0.256361	7.17e-05	0.0245825	-0.291157	0.0193367	0.999987	0.333312
cg19019403	-0.520152	1.24e-06	0.00156092	0.408827	0.0210736	0.999987	0.333312
cg19493336	0.321676	1.41e-06	0.00169377	-0.253883	0.0190238	0.999987	0.333312
cg19799661	0.355764	5.11e-06	0.00405811	-0.296458	0.0166165	0.999987	0.333312
cg20528780	0.154518	5.21e-05	0.0198901	-0.170576	0.0228702	0.999987	0.333312
cg20650545	0.229927	4.31e-06	0.00360012	-0.184872	0.0166084	0.999987	0.333312
cg20955836	0.3522	3.64e-05	0.0156106	-0.32708	0.0186388	0.999987	0.333312
cg20990330	-0.335987	5.39e-05	0.0203528	0.274906	0.0164187	0.999987	0.333312
cg21380258	0.313955	7.13e-06	0.00504289	-0.249438	0.0193157	0.999987	0.333312
cg21819409	-0.261844	7.97e-05	0.0262786	0.22593	0.0195525	0.999987	0.333312
cg21865765	0.347585	5.4e-06	0.00419865	-0.282271	0.0198034	0.999987	0.333312
cg21895239	-0.2504	1.43e-05	0.0082521	0.214854	0.0238157	0.999987	0.333312
cg22118451	-0.238965	4.53e-05	0.018157	0.226704	0.0179078	0.999987	0.333312
cg22318901	-0.773546	4.92e-08	0.00016704	0.449166	0.0215286	0.999987	0.333312
cg22377025	-0.262288	2.53e-05	0.0120775	0.260027	0.0149849	0.999987	0.333312
cg22603816	-0.226091	8.52e-05	0.0274784	0.211993	0.0209225	0.999987	0.333312
cg22716958	0.272804	0.00016284	0.0422648	-0.301575	0.0195062	0.999987	0.333312
cg22756426	0.327397	7.3e-05	0.0249112	-0.287851	0.0174024	0.999987	0.333312
cg23318800	-0.362689	7.07e-06	0.00501348	0.24495	0.0223874	0.999987	0.333312
cg23615201	-0.337968	1.85e-05	0.0097015	0.252632	0.0220456	0.999987	0.333312
cg23616620	-0.0157502	1.66e-05	0.00909371	0.00816447	0.0220259	0.999987	0.333312
cg23970275	0.375446	6.2e-06	0.0045913	-0.278248	0.0145632	0.999987	0.333312
cg24134018	0.293023	4.55e-05	0.0182195	-0.259285	0.0175217	0.999987	0.333312
cg24245280	-0.317478	0.00019715	0.0476154	0.360792	0.0230599	0.999987	0.333312
cg24354145	-0.337788	9.22e-05	0.0288945	0.299778	0.0193169	0.999987	0.333312
cg24592513	0.297894	3.72e-05	0.0158341	-0.338547	0.0224307	0.999987	0.333312
cg25033664	0.294889	3.27e-05	0.0145067	-0.284531	0.0239443	0.999987	0.333312
cg25203113	0.329832	8.26e-06	0.00564513	0.232247	0.0172036	0.999987	0.333312
cg25522143	0.501613	7.29e-08	0.00022698	-0.356539	0.0236888	0.999987	0.333312
cg25691442	-0.269587	0.00020942	0.0494581	0.252322	0.0171793	0.999987	0.333312
cg25951430	0.355039	2.77e-08	0.00010916	-0.277331	0.0196833	0.999987	0.333312
cg25986774	-0.268631	1.35e-05	0.00792867	0.226015	0.0181301	0.999987	0.333312
cg26072483	-0.758874	1.6e-15	1.88e-10	0.29848	0.0189547	0.999987	0.333312
cg26275046	-0.362807	6.61e-05	0.0233448	0.35364	0.0222834	0.999987	0.333312
cg26392367	0.401092	6.88e-07	0.00102566	-0.329203	0.0183681	0.999987	0.333312
cg26920757	0.299204	2.92e-07	0.00057521	-0.278236	0.0220287	0.999987	0.333312
cg26945145	-0.237346	3.3e-08	0.0001235	0.111281	0.0149871	0.999987	0.333312
cg27359310	0.362272	1.16e-05	0.00722369	-0.283154	0.0208708	0.999987	0.333312
cg00431590	-0.507741	1.6e-08	7.42e-05	0.327066	0.0242018	0.999987	0.334045
cg19692340	-0.27215	0.00018519	0.0459721	0.24846	0.0242145	0.999987	0.334045
cg11538937	-0.531132	9.49e-14	5.56e-09	0.272954	0.0243396	0.999987	0.334454
cg05762579	0.487971	5.74e-06	0.0043946	-0.380326	0.0248541	0.999987	0.338867
cg19958301	0.410204	5.75e-06	0.0043946	-0.198802	0.0248538	0.999987	0.338867
cg00542261	-0.283926	5.77e-05	0.0213623	0.23273	0.0256678	0.999987	0.340451
cg02586899	0.255577	1.6e-05	0.00885053	-0.231597	0.0254286	0.999987	0.340451
cg03680730	-0.519381	1.69e-08	7.6e-05	0.248089	0.0258447	0.999987	0.340451
cg05419831	0.310299	7.62e-05	0.0255982	-0.301545	0.0255765	0.999987	0.340451
cg07254421	0.319778	6.26e-05	0.022471	-0.345111	0.0253211	0.999987	0.340451
cg09407810	0.452863	5.39e-06	0.00419865	-0.36442	0.0258298	0.999987	0.340451
cg14139581	-0.390587	2.01e-05	0.0102629	0.292025	0.0257443	0.999987	0.340451
cg14330919	0.271707	5.05e-05	0.0194453	-0.227301	0.0258428	0.999987	0.340451
cg25883083	0.217014	9.6e-06	0.00628375	-0.190197	0.0255222	0.999987	0.340451
cg09884613	0.216414	5.34e-05	0.0202392	-0.18683	0.0263103	0.999987	0.342439
cg11083422	0.267233	3.67e-05	0.0156726	-0.292272	0.0262226	0.999987	0.342439
cg12068908	0.334364	0.0001595	0.0416355	-0.331394	0.0263866	0.999987	0.342439
cg22897715	0.255155	3.4e-06	0.00310526	-0.198741	0.0263224	0.999987	0.342439
cg25132230	0.362774	1.77e-06	0.00196323	-0.283617	0.0265154	0.999987	0.342504
cg26445933	-0.313805	0.00018556	0.0460248	0.347621	0.026587	0.999987	0.342504
cg12039611	0.344298	1.67e-06	0.00188374	-0.278567	0.0269269	0.999987	0.344609
cg27040864	-0.441181	5.48e-09	3.3e-05	0.208765	0.0269472	0.999987	0.344609
cg00510718	0.430147	2.1e-05	0.0105953	-0.351073	0.0274408	0.999987	0.345554
cg01708970	0.302841	0.00015719	0.0413083	-0.397902	0.0277114	0.999987	0.345554
cg12537546	0.363238	2.12e-06	0.00223469	-0.288946	0.0275668	0.999987	0.345554
cg16121942	-0.284852	5.57e-05	0.0208642	0.226941	0.027244	0.999987	0.345554
cg16444542	-0.849755	2.61e-10	3.35e-06	0.464425	0.0275452	0.999987	0.345554
cg19516641	0.288028	4.61e-05	0.0183277	-0.25481	0.0271762	0.999987	0.345554
cg25412310	-0.25219	0.00014374	0.0389573	0.237731	0.0276776	0.999987	0.345554
cg04749781	0.447232	4.79e-05	0.0188402	-0.461953	0.028226	0.999987	0.349484
cg12318385	-0.233452	8.58e-05	0.0275707	0.241298	0.0281982	0.999987	0.349484
cg27245128	-0.585059	1.19e-07	0.00032313	0.343103	0.0283399	0.999987	0.349658
cg04307508	0.229063	9.28e-06	0.00617082	-0.196971	0.0292586	0.999987	0.35231
cg05427189	0.371373	0.00010708	0.031994	-0.326554	0.0292156	0.999987	0.35231
cg15687929	0.281193	7.33e-05	0.0249753	-0.258205	0.0291348	0.999987	0.35231
cg21652471	0.374369	6.83e-08	0.00021621	-0.258039	0.0290749	0.999987	0.35231
cg22589169	0.285823	4.42e-05	0.0179216	-0.279498	0.0287725	0.999987	0.35231
cg24396624	0.502509	7.04e-06	0.00500786	-0.448737	0.0291107	0.999987	0.35231
cg25216836	0.372323	3.83e-05	0.0162223	-0.334722	0.0287155	0.999987	0.35231
cg00543840	-0.479803	3.22e-06	0.00301709	0.392646	0.029487	0.999987	0.353348
cg10477878	0.423673	3.16e-05	0.0141532	0.423273	0.0295466	0.999987	0.353348
cg24064594	0.366384	3.04e-05	0.0137895	-0.31982	0.0297899	0.999987	0.353843
cg27335760	-0.329683	4.01e-07	0.00071199	0.195572	0.0297307	0.999987	0.353843
cg08390787	0.339767	9.74e-05	0.0300276	-0.306237	0.0305273	0.999987	0.357966
cg08563189	-0.0926805	8.4e-05	0.0272143	0.0725124	0.0303763	0.999987	0.357966
cg16789707	0.239963	0.00010926	0.0324218	-0.228113	0.0304118	0.999987	0.357966
cg20138749	0.475591	5.54e-05	0.0207938	-0.515174	0.0305456	0.999987	0.357966
cg02727828	0.348211	1.97e-07	0.00045174	-0.132222	0.0306906	0.999987	0.358466
cg01008904	0.219439	5.74e-05	0.021308	-0.22556	0.0324719	0.999987	0.359623
cg01835962	0.347651	1.74e-05	0.00936968	-0.234998	0.0316014	0.999987	0.359623
cg01973467	0.26232	0.0001293	0.0364068	-0.255807	0.0319525	0.999987	0.359623
cg04111293	0.440634	0.00021281	0.0498817	-0.550838	0.0324323	0.999987	0.359623
cg05895956	0.377277	2.92e-10	3.68e-06	-0.193851	0.0310362	0.999987	0.359623
cg06090978	-0.304108	5.17e-09	3.16e-05	0.178862	0.0325303	0.999987	0.359623
cg10502118	0.38209	1.35e-07	0.00035122	-0.243678	0.0320867	0.999987	0.359623
cg11855117	-0.210433	0.00014061	0.0384613	0.180982	0.0312332	0.999987	0.359623
cg12229001	-0.288073	4.26e-06	0.00356841	0.209901	0.0324379	0.999987	0.359623
cg14114761	-0.431112	1e-06	0.00134664	0.316656	0.0319242	0.999987	0.359623
cg15258022	0.281723	0.00015269	0.0404904	-0.311403	0.0315851	0.999987	0.359623
cg18686132	-0.307092	0.00019253	0.047008	0.244167	0.0325344	0.999987	0.359623
cg20647386	-0.305372	1.55e-05	0.00867139	0.248147	0.032205	0.999987	0.359623
cg20968743	0.402289	2.78e-05	0.0129153	-0.442483	0.03205	0.999987	0.359623
cg21615663	-0.241502	1.5e-05	0.00850729	0.184092	0.0324483	0.999987	0.359623
cg22862208	-0.239424	0.00020322	0.0484822	0.215099	0.031879	0.999987	0.359623
cg26624978	0.272022	0.00011659	0.0339592	-0.263169	0.0316745	0.999987	0.359623
cg08424133	-0.337382	2.94e-06	0.00284819	0.249552	0.0330559	0.999987	0.359713
cg09801339	0.305806	0.0001428	0.0388339	-0.255598	0.0328056	0.999987	0.359713
cg20710258	-0.63312	1.71e-12	5.84e-08	0.255865	0.0330003	0.999987	0.359713
cg23781022	0.328043	0.00017025	0.0435291	-0.367084	0.0329861	0.999987	0.359713
cg27363726	-0.27475	8.64e-06	0.00585134	0.210011	0.0329981	0.999987	0.359713
cg07286682	-0.524223	5.1e-06	0.00405334	-0.343163	0.0335721	0.999987	0.3642
cg06778183	0.270105	3.2e-05	0.0142798	-0.254593	0.0340937	0.999987	0.367992
cg09448759	-0.271053	2.36e-06	0.0024332	0.197533	0.0343417	0.999987	0.367992
cg11414821	0.243798	4.97e-06	0.00398242	-0.20559	0.0342392	0.999987	0.367992
cg12499271	0.481654	2.3e-09	1.67e-05	-0.262473	0.0343161	0.999987	0.367992
cg00255752	0.391701	9.32e-05	0.0290886	-0.240172	0.0375303	0.999987	0.368021
cg01083093	0.377867	2.72e-07	0.00055767	-0.261993	0.0368503	0.999987	0.368021
cg01279353	0.25781	6.49e-06	0.00474985	-0.154013	0.0356939	0.999987	0.368021
cg01479490	-0.314546	2.52e-06	0.00254999	0.248204	0.0350485	0.999987	0.368021
cg03339592	0.406336	7.5e-07	0.00108841	-0.320873	0.035121	0.999987	0.368021
cg05608908	0.283176	3.13e-05	0.0140482	-0.242648	0.0377666	0.999987	0.368021
cg05985961	0.206556	3.01e-05	0.0137062	-0.098668	0.0359551	0.999987	0.368021
cg05988980	0.301838	1.38e-05	0.00808099	-0.244593	0.0365834	0.999987	0.368021
cg06035001	-0.279599	0.0002023	0.0483894	0.29602	0.036326	0.999987	0.368021
cg06303119	0.218485	2.58e-05	0.0122529	0.16237	0.0349421	0.999987	0.368021
cg06873483	-0.556246	9.53e-09	4.98e-05	0.259105	0.0370436	0.999987	0.368021
cg07630041	-0.285444	4.24e-05	0.0174378	0.208289	0.0366331	0.999987	0.368021
cg07949416	0.190237	0.00014659	0.0394715	-0.180075	0.0379866	0.999987	0.368021
cg08462276	-0.0944008	7.87e-05	0.0261447	0.0643673	0.0355971	0.999987	0.368021
cg10920316	0.187313	0.00018616	0.0460769	-0.183492	0.0380204	0.999987	0.368021
cg13951664	0.323461	0.00020457	0.0486913	-0.307729	0.036866	0.999987	0.368021
cg14227037	-0.420314	3.31e-05	0.0146336	0.35793	0.0358794	0.999987	0.368021
cg15105253	-0.254036	3.47e-05	0.0151228	0.194038	0.0373065	0.999987	0.368021
cg15490177	-0.388744	0.0001364	0.0377116	0.305544	0.0378638	0.999987	0.368021
cg15514868	-0.345852	1.37e-06	0.00166383	0.222748	0.0380092	0.999987	0.368021
cg16873863	-0.441633	3.36e-05	0.014774	0.351257	0.0345799	0.999987	0.368021
cg16931416	0.263854	3.77e-07	0.00068421	-0.228837	0.0352568	0.999987	0.368021
cg19424032	0.348752	2.38e-09	1.69e-05	-0.23686	0.0362781	0.999987	0.368021
cg21062805	-0.416917	1.75e-05	0.00938335	0.325653	0.037438	0.999987	0.368021
cg22568593	-0.263442	8.46e-05	0.0273316	0.224049	0.0369535	0.999987	0.368021
cg22893227	0.213453	4.25e-05	0.0174515	-0.193909	0.0375294	0.999987	0.368021
cg23167351	0.450488	9.38e-12	2.56e-07	-0.242201	0.0347513	0.999987	0.368021
cg24866556	0.17475	8.66e-06	0.00586062	-0.178853	0.0365692	0.999987	0.368021
cg25692066	-0.43814	3.33e-06	0.00306514	0.244761	0.0359265	0.999987	0.368021
cg26058226	-0.25183	7.59e-05	0.025518	0.178716	0.0369914	0.999987	0.368021
cg26252794	0.326835	2.51e-05	0.0120117	-0.256735	0.0346313	0.999987	0.368021
cg26295541	0.248141	0.00018679	0.0461317	-0.250603	0.0353666	0.999987	0.368021
cg26475514	-0.334427	1.46e-06	0.00173808	0.212175	0.0368351	0.999987	0.368021
cg27051318	0.284983	7.62e-05	0.0255969	-0.22895	0.0358821	0.999987	0.368021
cg27475875	0.43229	0.00013465	0.037386	-0.371032	0.0376601	0.999987	0.368021
cg16753353	-0.265514	3.64e-06	0.00323251	0.179516	0.0383913	0.999987	0.369862
cg17965945	0.292182	3.1e-05	0.0139562	-0.222083	0.0384217	0.999987	0.369862
cg14596064	-0.33179	8.5e-06	0.00576935	0.215877	0.038554	0.999987	0.370118
cg14120133	-0.342743	2.6e-08	0.00010457	0.17831	0.0388116	0.999987	0.371574
cg10815745	-0.555838	2.75e-08	0.000109	0.282419	0.0389933	0.999987	0.372296
cg00117536	-0.133775	0.0001065	0.0318453	0.122948	0.0399189	0.999987	0.37241
cg00539347	-0.245143	2.14e-05	0.0107292	0.147732	0.0400281	0.999987	0.37241
cg01086672	-0.336182	1.35e-06	0.00165427	0.216659	0.040898	0.999987	0.37241
cg02700359	0.399733	4.34e-05	0.0177265	-0.380062	0.040163	0.999987	0.37241
cg04979427	-0.339335	3.66e-05	0.0156364	0.259142	0.0412372	0.999987	0.37241
cg06692929	0.342123	0.00021162	0.0497831	-0.318537	0.0400409	0.999987	0.37241
cg06805844	0.521483	1.3e-06	0.0016083	-0.37446	0.0403026	0.999987	0.37241
cg07920987	0.251196	5.73e-05	0.0212817	-0.226853	0.0392764	0.999987	0.37241
cg08189775	-0.264319	8.07e-05	0.0265464	0.243802	0.0409407	0.999987	0.37241
cg10578007	0.289757	0.0001359	0.0376059	-0.250271	0.0406491	0.999987	0.37241
cg10862018	-0.189085	0.00012045	0.0347726	0.169545	0.0393105	0.999987	0.37241
cg15263723	0.397116	0.00018747	0.0462433	0.262883	0.0408473	0.999987	0.37241
cg15374435	-0.338301	5.92e-06	0.00446783	0.242131	0.0404423	0.999987	0.37241
cg15944497	-0.250991	0.00019144	0.0468418	0.209015	0.0409561	0.999987	0.37241
cg16694973	0.169089	0.00015957	0.0416403	-0.167203	0.0406155	0.999987	0.37241
cg19240664	-0.193327	4.34e-05	0.0177265	0.151292	0.0411573	0.999987	0.37241
cg23436396	0.520453	2.67e-06	0.00266154	-0.372804	0.0403324	0.999987	0.37241
cg23732431	0.318721	1.02e-06	0.00136035	-0.208625	0.0411313	0.999987	0.37241
cg25573580	0.260746	4.23e-06	0.00355988	-0.224218	0.0399154	0.999987	0.37241
cg26131026	0.300318	6.05e-05	0.021975	-0.285677	0.0395971	0.999987	0.37241
cg26495703	-0.383028	4.79e-11	8.74e-07	0.136741	0.0401948	0.999987	0.37241
cg06197966	-0.684676	1.78e-09	1.46e-05	0.23687	0.0414609	0.999987	0.373219
cg08770263	0.290859	0.00015149	0.0402765	-0.296972	0.0416082	0.999987	0.373219
cg11994053	-0.472122	3.64e-06	0.00323251	-0.310593	0.0416463	0.999987	0.373219
cg02383175	-0.362368	7.1e-05	0.0244435	0.243897	0.0420662	0.999987	0.374135
cg11988036	0.376756	1.49e-05	0.00846966	-0.276176	0.0420688	0.999987	0.374135
cg22713306	0.345995	0.00015616	0.0411703	-0.307514	0.0418632	0.999987	0.374135
cg00957644	-0.291253	5.95e-05	0.0217722	0.266049	0.0435402	0.999987	0.374398
cg03830169	-0.368872	4.79e-10	5.24e-06	0.205075	0.0428693	0.999987	0.374398
cg04099632	0.260137	4.18e-06	0.00354575	-0.218048	0.0433374	0.999987	0.374398
cg05572167	0.271336	3.28e-05	0.0145559	-0.203102	0.0430544	0.999987	0.374398
cg05814654	0.316561	2.08e-05	0.0105307	-0.246856	0.0432138	0.999987	0.374398
cg08110785	0.359596	1.2e-05	0.0073612	-0.286661	0.0436495	0.999987	0.374398
cg08698685	-0.102401	0.00018795	0.046338	0.106148	0.0429598	0.999987	0.374398
cg09857786	0.22718	9.82e-05	0.030149	-0.17049	0.0435172	0.999987	0.374398
cg13315838	-0.419524	9.58e-06	0.00628375	0.215604	0.0431572	0.999987	0.374398
cg15456144	0.431087	0.00019095	0.0467796	0.34183	0.0431547	0.999987	0.374398
cg19642402	0.231433	6.11e-06	0.00455902	-0.205368	0.0424021	0.999987	0.374398
cg20555536	-0.519623	1.19e-13	6.11e-09	0.230756	0.0433586	0.999987	0.374398
cg23464619	0.498496	5.65e-05	0.0210794	-0.484004	0.0430169	0.999987	0.374398
cg25591175	-0.319259	7.39e-07	0.00108484	0.197304	0.0430617	0.999987	0.374398
cg26140911	0.249491	0.00017842	0.044917	-0.270673	0.0437012	0.999987	0.374398
cg01441811	-0.20202	0.00018052	0.0452787	0.164241	0.0445581	0.999987	0.380808
cg01830207	-0.203334	6.85e-05	0.0238836	0.173515	0.0451147	0.999987	0.381416
cg04233089	-0.586396	2.29e-08	9.67e-05	0.259807	0.0457177	0.999987	0.381416
cg09379443	0.205649	9.02e-05	0.0284479	-0.11712	0.0448778	0.999987	0.381416
cg12289486	-0.23304	0.00020004	0.0480573	0.220046	0.0454516	0.999987	0.381416
cg12499211	0.294143	3.43e-05	0.0149909	-0.262084	0.0455515	0.999987	0.381416
cg12518799	0.385553	4.96e-05	0.0192183	-0.308557	0.0456285	0.999987	0.381416
cg13658947	0.263325	1.3e-05	0.00770579	-0.206338	0.0455727	0.999987	0.381416
cg14450993	-0.619224	1.32e-07	0.00034413	0.378405	0.0447777	0.999987	0.381416
cg18521518	-0.269848	8.47e-07	0.00119583	0.172171	0.0452666	0.999987	0.381416
cg22666103	0.373514	6.62e-06	0.00479162	-0.288189	0.0452582	0.999987	0.381416
cg02362014	0.216699	6.12e-05	0.0221219	-0.170232	0.0461414	0.999987	0.381585
cg05026650	0.237467	4.74e-06	0.0038863	-0.179791	0.0458755	0.999987	0.381585
cg13285213	0.214153	2.59e-06	0.00260799	-0.181229	0.0462981	0.999987	0.381585
cg16118476	-0.021722	9.82e-05	0.030149	0.0172543	0.0463378	0.999987	0.381585
cg21218561	-0.361115	5.83e-06	0.00443076	0.216765	0.0463914	0.999987	0.381585
cg25504086	-0.416266	3.31e-07	0.00062668	0.0852727	0.0462324	0.999987	0.381585
cg00587922	0.245454	3.35e-06	0.00308024	-0.192047	0.0481669	0.999987	0.382154
cg03312170	-0.320219	0.00010223	0.0309505	0.258344	0.047662	0.999987	0.382154
cg06376598	0.327518	1.56e-06	0.00181888	-0.224243	0.0484236	0.999987	0.382154
cg07438802	0.218055	0.00014022	0.0384234	-0.207084	0.0472074	0.999987	0.382154
cg07755228	-0.113882	4.44e-05	0.0179508	0.112661	0.0479131	0.999987	0.382154
cg08924415	-0.375759	1.28e-05	0.00764086	0.349321	0.0466775	0.999987	0.382154
cg10397389	-0.464307	6.2e-06	0.0045913	-0.277386	0.0483592	0.999987	0.382154
cg10412258	0.330941	4.79e-05	0.0188406	-0.271204	0.0471427	0.999987	0.382154
cg11041734	0.340846	2.15e-05	0.0107437	-0.350357	0.0467267	0.999987	0.382154
cg11201567	0.213665	5.74e-05	0.021312	-0.183723	0.0477435	0.999987	0.382154
cg15799461	0.236042	1.24e-05	0.00750158	-0.179316	0.0482831	0.999987	0.382154
cg18995576	-0.412201	2.41e-05	0.0116743	0.289956	0.0478779	0.999987	0.382154
cg23506375	-0.530809	9.59e-05	0.0296591	0.440937	0.0468452	0.999987	0.382154
cg23911723	-0.421306	0.00011273	0.0331166	0.301395	0.0472611	0.999987	0.382154
cg24299398	0.382182	4.71e-06	0.0038787	-0.30469	0.0468998	0.999987	0.382154
cg25609878	-0.359121	1.61e-05	0.00890351	0.224764	0.0480199	0.999987	0.382154
cg26620176	0.372563	3.93e-05	0.0164969	-0.264888	0.0473637	0.999987	0.382154
cg27347290	0.310311	7.87e-05	0.0261447	-0.29521	0.0481425	0.999987	0.382154
cg13644126	-0.356358	2.54e-05	0.0120896	0.230701	0.0485329	0.999987	0.382156
cg08081864	-0.226835	0.00014869	0.039816	0.208116	0.048974	0.999987	0.382194
cg15874661	0.307685	0.00014995	0.0400337	-0.263844	0.0489197	0.999987	0.382194
cg26893526	0.259658	5.95e-05	0.0217514	-0.214821	0.0488945	0.999987	0.382194
cg27420520	-0.0281877	0.00015169	0.0403153	0.0158869	0.0489661	0.999987	0.382194
cg06702993	0.305979	6.1e-05	0.0220584	-0.28115	0.0495392	0.999987	0.383205
cg07723365	0.22927	0.00012778	0.0361404	-0.191583	0.0494912	0.999987	0.383205
cg18067520	-0.609652	2.48e-08	0.00010138	0.379446	0.0495411	0.999987	0.383205
cg25212177	-0.536301	5.32e-08	0.00017658	0.298212	0.0495112	0.999987	0.383205
cg03027227	-0.608849	1.45e-05	0.00831606	0.289663	0.0503591	0.999987	0.383569
cg04134975	0.322934	2.56e-07	0.00053543	-0.199195	0.0506828	0.999987	0.383569
cg06161948	0.407169	9.88e-13	3.52e-08	-0.123382	0.0504197	0.999987	0.383569
cg06709756	-0.330825	4.78e-06	0.00390021	0.22749	0.0499646	0.999987	0.383569
cg11954763	0.292458	6.25e-05	0.022471	-0.250316	0.0501862	0.999987	0.383569
cg13637006	-0.398296	8.31e-05	0.0270398	-0.322247	0.0505692	0.999987	0.383569
cg17111492	-0.320156	0.000212	0.0498096	0.272823	0.0506787	0.999987	0.383569
cg19006008	0.357062	1.21e-06	0.00154159	-0.294589	0.0499718	0.999987	0.383569
cg21236334	0.193122	8.21e-05	0.0268198	-0.163098	0.0502527	0.999987	0.383569
cg25193114	-0.527143	8.29e-05	0.0270197	0.458923	0.0505632	0.999987	0.383569
cg01562005	0.401046	0.00018413	0.0458057	-0.406027	0.0533167	0.999987	0.384755
cg01717136	-0.262889	7.55e-06	0.00525056	0.148824	0.0554552	0.999987	0.384755
cg02129005	0.314728	4.83e-06	0.00392179	-0.207944	0.05544	0.999987	0.384755
cg02172262	-0.45034	2.19e-06	0.00228305	0.339231	0.0552856	0.999987	0.384755
cg02878195	0.229152	6.46e-05	0.0229419	-0.188137	0.0539066	0.999987	0.384755
cg03691338	0.363669	0.00014512	0.0391916	-0.285209	0.0534757	0.999987	0.384755
cg04137890	-0.281027	4.84e-05	0.0189802	0.230513	0.0547437	0.999987	0.384755
cg04494602	0.334416	7.14e-05	0.0245363	-0.264534	0.0518883	0.999987	0.384755
cg06602478	0.29797	4.57e-05	0.0182569	-0.160711	0.0521908	0.999987	0.384755
cg06739004	-0.215142	2.58e-08	0.00010444	0.121194	0.0549521	0.999987	0.384755
cg08078648	0.287952	4.38e-05	0.0178273	-0.221514	0.0513866	0.999987	0.384755
cg08265624	0.156758	0.00016567	0.0426635	0.0935738	0.0525468	0.999987	0.384755
cg08871354	-0.24431	0.00016079	0.0418541	-0.168066	0.0546299	0.999987	0.384755
cg09085439	0.187364	5.76e-05	0.0213206	-0.163862	0.0541098	0.999987	0.384755
cg09379151	0.373448	2.47e-05	0.0118748	-0.250091	0.0517011	0.999987	0.384755
cg09672233	0.160242	0.00015024	0.0400353	-0.137485	0.0552938	0.999987	0.384755
cg10256336	0.293773	5.9e-06	0.00445878	-0.241839	0.0542072	0.999987	0.384755
cg10674105	-0.0677934	0.00011566	0.033771	0.0538152	0.0515603	0.999987	0.384755
cg11361270	0.219363	2.01e-06	0.00216196	-0.166546	0.052763	0.999987	0.384755
cg11775488	0.336419	6.05e-06	0.0045388	-0.217876	0.0555226	0.999987	0.384755
cg11908547	-0.186857	7.75e-05	0.0258696	0.115793	0.0538095	0.999987	0.384755
cg13924083	-0.437608	7.71e-06	0.00534375	0.226023	0.0548117	0.999987	0.384755
cg14168690	0.486607	8.35e-07	0.0011832	-0.279339	0.0555611	0.999987	0.384755
cg15040862	0.342251	2.79e-09	1.91e-05	-0.102825	0.0513966	0.999987	0.384755
cg15100135	0.187478	4.49e-05	0.0180625	-0.134793	0.0512748	0.999987	0.384755
cg15334047	0.55492	1.27e-08	6.18e-05	-0.341149	0.0540568	0.999987	0.384755
cg15647195	0.210347	7.95e-05	0.0262606	-0.172817	0.0551489	0.999987	0.384755
cg15779950	0.272236	9.8e-05	0.0301448	-0.214493	0.0543588	0.999987	0.384755
cg16217845	-0.212886	0.00011404	0.0333942	0.154567	0.0522746	0.999987	0.384755
cg16730824	0.280277	1.65e-05	0.00902521	0.0717401	0.0555254	0.999987	0.384755
cg17389425	0.262077	0.00013891	0.0381815	-0.163046	0.0535123	0.999987	0.384755
cg19758927	0.363894	5.86e-06	0.00443422	-0.240356	0.0514916	0.999987	0.384755
cg19869302	0.245074	9.5e-05	0.0295201	-0.213525	0.0521205	0.999987	0.384755
cg20591930	0.292155	5.82e-05	0.0214473	-0.210508	0.0537129	0.999987	0.384755
cg21808174	0.170052	5.55e-05	0.0208041	-0.141555	0.054857	0.999987	0.384755
cg23550763	0.396509	6.25e-05	0.022471	-0.427114	0.0516145	0.999987	0.384755
cg23621797	-0.503737	8.83e-05	0.0280596	0.413851	0.0535087	0.999987	0.384755
cg24280636	-0.0273497	5.04e-07	0.00083853	0.0174348	0.0518746	0.999987	0.384755
cg25093608	-0.264713	1.66e-06	0.00188374	0.140825	0.0530098	0.999987	0.384755
cg25135018	0.331568	0.00010273	0.0310573	-0.275501	0.0532148	0.999987	0.384755
cg25138076	-0.259641	1.74e-06	0.00193964	0.165127	0.0538374	0.999987	0.384755
cg25599475	0.317765	3.77e-05	0.0160144	-0.251325	0.0547831	0.999987	0.384755
cg27569907	0.401966	0.00013658	0.037719	-0.32371	0.0544798	0.999987	0.384755
cg06997226	0.240742	0.00013564	0.037584	-0.217355	0.0557925	0.999987	0.384836
cg07197326	-0.0740718	0.0001425	0.03878	0.0662793	0.0557512	0.999987	0.384836
cg26279336	0.393031	0.00013178	0.036838	-0.342722	0.0559699	0.999987	0.385302
cg21188664	-0.206014	0.00016187	0.0420817	0.160771	0.056184	0.999987	0.386017
cg00308508	-0.225211	9.88e-05	0.0302424	0.145268	0.0571249	0.999987	0.387167
cg01487468	-0.245921	7.04e-06	0.00500786	0.17441	0.0570795	0.999987	0.387167
cg05288251	-0.259262	7.17e-05	0.0245889	0.183201	0.0568557	0.999987	0.387167
cg06838708	-0.27834	1.49e-05	0.00846966	0.166257	0.0569738	0.999987	0.387167
cg09149672	-0.113129	0.00012891	0.0363216	0.088073	0.0570429	0.999987	0.387167
cg16852463	-0.235422	6.25e-05	0.022471	0.172798	0.056831	0.999987	0.387167
cg24700388	-0.21553	0.00016304	0.042302	0.159497	0.0570849	0.999987	0.387167
cg09272948	0.277494	1.91e-06	0.00209079	-0.24465	0.0576394	0.999987	0.388796
cg15938975	-0.0407037	0.00010385	0.0312438	0.0293019	0.0576418	0.999987	0.388796
cg18539433	-0.23731	7.58e-05	0.025518	0.178463	0.057698	0.999987	0.388796
cg16268473	0.262911	1.25e-05	0.00754095	-0.161951	0.0581118	0.999987	0.389338
cg19214178	-0.255411	1.15e-06	0.001495	0.160113	0.0581074	0.999987	0.389338
cg27613592	-0.384207	1.05e-07	0.00029512	0.241807	0.0579305	0.999987	0.389338
cg20293874	0.575048	3.02e-07	0.00059197	-0.304907	0.0585529	0.999987	0.391545
cg09200260	0.377799	8.53e-08	0.00025433	-0.260879	0.0591636	0.999987	0.394875
cg05171617	0.37627	6.96e-05	0.0241261	-0.28719	0.0594056	0.999987	0.395724
cg07139440	0.242961	2.92e-06	0.00283731	-0.18106	0.0596251	0.999987	0.395724
cg07908055	-0.280342	0.00011271	0.0331166	0.212212	0.059701	0.999987	0.395724
cg27431150	0.235718	0.00019673	0.0475703	-0.192509	0.0597425	0.999987	0.395724
cg18708013	0.266583	0.00019919	0.0479597	-0.215179	0.0600659	0.999987	0.397115
cg21883740	0.352354	8.77e-06	0.00591385	-0.196048	0.0602311	0.999987	0.397457
cg18437209	0.340858	9.34e-07	0.00128315	-0.227923	0.0605868	0.999987	0.399053
cg23368579	0.239323	1.58e-05	0.00878252	-0.19513	0.0608791	0.999987	0.399476
cg23699737	-0.544152	4.47e-08	0.00015595	0.281545	0.060788	0.999987	0.399476
cg00307497	-0.065074	0.00017948	0.0451004	0.0519592	0.0620757	0.999987	0.399833
cg01978215	0.296686	9.57e-05	0.0296476	-0.254099	0.0613949	0.999987	0.399833
cg03336861	-0.266632	1.91e-06	0.00209079	0.163387	0.0617715	0.999987	0.399833
cg03490881	0.24693	0.00013099	0.0367041	-0.234452	0.0628775	0.999987	0.399833
cg05435212	0.431283	0.00018578	0.0460248	-0.449175	0.0622919	0.999987	0.399833
cg05961784	-0.228443	6.12e-05	0.0221219	0.158772	0.0635183	0.999987	0.399833
cg06768536	-0.523975	2.69e-07	0.00055412	0.274486	0.0611708	0.999987	0.399833
cg07842680	-0.252345	1.43e-05	0.00822316	0.175698	0.0635496	0.999987	0.399833
cg08485677	-0.431756	2.35e-07	0.00050235	0.225588	0.0630277	0.999987	0.399833
cg08780120	-0.346804	9.89e-05	0.0302561	0.245947	0.0615958	0.999987	0.399833
cg09391546	0.331552	5.85e-06	0.00443422	-0.213967	0.0634495	0.999987	0.399833
cg11086982	0.316468	1.06e-06	0.00141255	-0.2106	0.0631082	0.999987	0.399833
cg11597973	0.457858	1.46e-07	0.0003739	-0.245385	0.0626042	0.999987	0.399833
cg11968045	0.188288	0.00016313	0.042302	-0.166032	0.0628459	0.999987	0.399833
cg12885751	0.543496	0.00010904	0.0324148	-0.486353	0.0636597	0.999987	0.399833
cg13250592	0.618845	9.3e-07	0.00128045	-0.475866	0.0612999	0.999987	0.399833
cg13430755	-0.442549	4.91e-05	0.019114	0.301144	0.0611847	0.999987	0.399833
cg14407437	0.29164	7.29e-05	0.0248699	-0.272656	0.0636707	0.999987	0.399833
cg16006965	0.380038	0.00018002	0.0451912	-0.34522	0.0630712	0.999987	0.399833
cg16564529	0.357874	6.3e-06	0.00465163	-0.216075	0.0632535	0.999987	0.399833
cg16735465	0.373201	3.41e-06	0.00310819	-0.261899	0.0621338	0.999987	0.399833
cg22046921	0.174457	3.58e-06	0.00320491	-0.129808	0.0629602	0.999987	0.399833
cg22841357	0.331169	3.7e-05	0.0157852	-0.27533	0.0623053	0.999987	0.399833
cg27212548	-0.366643	4.88e-05	0.0190533	0.289379	0.063672	0.999987	0.399833
cg12384923	-0.267764	4.83e-06	0.00392179	0.175779	0.0640282	0.999987	0.399919
cg18068762	-0.441888	2.01e-06	0.00216436	0.305713	0.0640247	0.999987	0.399919
cg19628064	0.318426	0.0001456	0.03927	-0.280684	0.0639273	0.999987	0.399919
cg02861197	-0.295064	2.97e-05	0.0136016	0.180514	0.0647169	0.999987	0.403502
cg18053628	0.387549	2.08e-07	0.00046578	-0.212801	0.064837	0.999987	0.403533
cg23779604	0.389451	1.34e-05	0.00788857	-0.320514	0.0650464	0.999987	0.404118
cg05757907	-0.284496	0.00013065	0.0366231	0.213038	0.0652839	0.999987	0.404161
cg08889157	0.263744	0.00018174	0.0454455	-0.209913	0.0652063	0.999987	0.404161
cg06075311	0.261443	6.43e-05	0.0228842	-0.211056	0.0656286	0.999987	0.405072
cg08825225	0.236317	4.32e-08	0.0001534	-0.120805	0.0666587	0.999987	0.405072
cg10459430	0.420032	3.8e-06	0.0033141	-0.287019	0.0667451	0.999987	0.405072
cg13454226	0.406689	0.00012864	0.0362769	-0.376955	0.0667437	0.999987	0.405072
cg15692972	0.270443	4.85e-05	0.0190001	-0.229341	0.066639	0.999987	0.405072
cg16570202	-0.233056	0.00020387	0.0485508	0.129577	0.0664863	0.999987	0.405072
cg16616769	0.252554	8.66e-05	0.0277414	-0.222195	0.0657448	0.999987	0.405072
cg17071301	0.353467	0.00015392	0.0407294	-0.320253	0.066934	0.999987	0.405072
cg17892259	0.249928	0.00018819	0.0463669	-0.2588	0.0667245	0.999987	0.405072
cg21505923	0.31957	7.31e-05	0.0249332	-0.234887	0.066128	0.999987	0.405072
cg23364246	0.296948	5.92e-08	0.00019352	-0.169393	0.0669259	0.999987	0.405072
cg23553927	-0.500299	5.55e-06	0.00428494	0.25527	0.0666716	0.999987	0.405072
cg24967096	0.362221	1.4e-10	1.95e-06	-0.206617	0.0664462	0.999987	0.405072
cg25091134	-0.285162	7.5e-05	0.0253202	0.194646	0.0670844	0.999987	0.405282
cg27608327	0.194861	6.08e-05	0.022036	0.114078	0.0673157	0.999987	0.405979
cg02407266	0.325624	7.32e-08	0.00022698	-0.186339	0.0674543	0.999987	0.406117
cg20283670	0.232565	0.00015195	0.0403729	-0.198738	0.0676228	0.999987	0.406433
cg00308563	0.337394	4.9e-05	0.0191117	-0.293728	0.0682703	0.999987	0.408213
cg00659068	0.388504	2.17e-06	0.0022688	-0.221672	0.0684032	0.999987	0.408213
cg07332880	-0.318318	3.09e-05	0.0139196	0.188349	0.0682177	0.999987	0.408213
cg14259940	-0.245696	0.00017441	0.0442534	0.190356	0.0681266	0.999987	0.408213
cg19551575	-0.624714	1.01e-09	9.17e-06	0.271896	0.0685014	0.999987	0.408213
cg03090436	-0.301962	2.08e-05	0.0105248	0.19689	0.0689644	0.999987	0.408816
cg09426185	0.357245	0.00011984	0.0346341	-0.279025	0.0689118	0.999987	0.408816
cg11152384	0.267331	0.00015963	0.0416403	-0.285245	0.0690694	0.999987	0.408816
cg14446516	0.375716	5.42e-06	0.00420465	-0.191503	0.068723	0.999987	0.408816
cg09586442	-0.245042	0.00017853	0.044918	0.199617	0.0693432	0.999987	0.409055
cg17263819	0.421098	0.00014749	0.0396628	-0.352506	0.0693406	0.999987	0.409055
cg06674778	0.115882	0.00018132	0.0453873	-0.110662	0.0695703	0.999987	0.409705
cg12343497	-0.347798	3.33e-06	0.00306514	0.179905	0.0700879	0.999987	0.410701
cg21152274	0.262132	4.68e-07	0.00079461	-0.14446	0.0701111	0.999987	0.410701
cg26743067	-0.739608	1.33e-13	6.4e-09	0.210579	0.0702083	0.999987	0.410701
cg27094470	-0.216296	0.00010255	0.0310207	0.170052	0.0700523	0.999987	0.410701
cg01342981	0.236741	3.42e-05	0.0149607	-0.183923	0.0706636	0.999987	0.410728
cg04058301	-0.286473	3.34e-06	0.00307451	0.170274	0.0707773	0.999987	0.410728
cg17967310	-0.266	7.71e-07	0.00111522	0.145045	0.070799	0.999987	0.410728
cg23329061	-0.244165	9.7e-06	0.0063366	0.150376	0.0707399	0.999987	0.410728
cg23935819	-0.0258415	0.00013724	0.0378606	0.0180744	0.0707934	0.999987	0.410728
cg16761098	0.359181	2.82e-06	0.00277626	-0.250126	0.0709475	0.999987	0.410909
cg04828902	-0.370448	0.00010047	0.0305878	0.269164	0.0711043	0.999987	0.411137
cg09324359	-0.296971	1.07e-05	0.00678289	0.192899	0.0713846	0.999987	0.411401
cg17723604	0.481365	4.45e-08	0.00015595	-0.254138	0.0713216	0.999987	0.411401
cg00715290	0.246587	3.14e-05	0.0140631	-0.204815	0.0716815	0.999987	0.412434
cg20907669	0.342087	4.91e-05	0.019114	-0.301785	0.0720193	0.999987	0.413698
cg04165845	-0.242907	4.4e-05	0.0178582	0.14839	0.0728858	0.999987	0.414222
cg04841176	0.289339	1.47e-05	0.00837557	-0.215859	0.0734884	0.999987	0.414222
cg07121644	0.220969	4.94e-06	0.00396259	-0.170651	0.0726589	0.999987	0.414222
cg09271521	-0.216232	6.04e-05	0.0219736	0.177399	0.0733681	0.999987	0.414222
cg11382133	0.228307	0.00013762	0.0379279	-0.189442	0.0728992	0.999987	0.414222
cg14178689	0.219196	7.13e-06	0.00504289	-0.141363	0.0735292	0.999987	0.414222
cg14711192	-0.291955	1.67e-07	0.00041105	0.149975	0.0731278	0.999987	0.414222
cg17297305	0.319338	1.89e-05	0.00987822	-0.266159	0.0730963	0.999987	0.414222
cg17929832	-0.250408	1.45e-06	0.00172666	0.152002	0.0726063	0.999987	0.414222
cg20358683	0.235431	8.45e-05	0.0273155	-0.173809	0.0727962	0.999987	0.414222
cg21156912	-0.268417	0.00015727	0.0413083	0.176084	0.0725321	0.999987	0.414222
cg24147642	0.36855	4.83e-09	3e-05	-0.151184	0.0732189	0.999987	0.414222
cg24345715	0.376154	2.16e-05	0.0107546	-0.299248	0.0737047	0.999987	0.414285
cg26269162	-0.354913	0.00019396	0.0472202	0.296367	0.0737768	0.999987	0.414285
cg09569432	0.165928	5.63e-05	0.0210431	-0.133232	0.0742507	0.999987	0.415832
cg18122958	-0.314676	2.79e-05	0.0129477	0.247152	0.0742897	0.999987	0.415832
cg08141395	0.522461	1.68e-09	1.41e-05	-0.254579	0.0750457	0.999987	0.415838
cg09319852	-0.238151	4.49e-05	0.0180399	0.169538	0.0745046	0.999987	0.415838
cg09758361	0.202077	7.93e-05	0.0262392	-0.15815	0.0754774	0.999987	0.415838
cg11438535	-0.267506	1.73e-05	0.00935884	0.186231	0.0746541	0.999987	0.415838
cg12192122	-0.252806	5.06e-05	0.0194628	0.150145	0.0745447	0.999987	0.415838
cg12213763	-0.557497	8.77e-08	0.00025796	0.382328	0.0751414	0.999987	0.415838
cg12832687	0.18308	6.74e-08	0.00021413	-0.0766959	0.0748691	0.999987	0.415838
cg19107881	-0.376716	4.3e-05	0.0176276	0.207632	0.0753273	0.999987	0.415838
cg20203514	-0.261199	8.24e-05	0.0268825	0.201776	0.0750232	0.999987	0.415838
cg23234756	0.126575	2.4e-05	0.0116249	-0.0398997	0.0753618	0.999987	0.415838
cg26829990	0.168305	6.38e-07	0.00097773	-0.0897747	0.0758631	0.999987	0.417307
cg03199243	0.332026	0.00010863	0.0323291	-0.28282	0.0764311	0.999987	0.418718
cg04605980	-0.700783	4.3e-10	5.06e-06	0.386316	0.0765362	0.999987	0.418718
cg05643579	-0.390807	1.97e-05	0.0100929	0.251541	0.0763137	0.999987	0.418718
cg11148533	-0.359026	0.00016538	0.0426417	0.261951	0.0767171	0.999987	0.418718
cg16251054	0.276273	9.31e-05	0.0290653	-0.290105	0.0766363	0.999987	0.418718
cg24713673	-0.382765	2.61e-05	0.0123371	0.288685	0.0771684	0.999987	0.420526
cg25401574	-0.24974	0.00019127	0.0468164	0.185002	0.0777307	0.999987	0.422932
cg10149807	-0.354198	1.36e-06	0.00165984	0.199967	0.0779226	0.999987	0.423319
cg03780378	0.200458	0.00012562	0.035813	-0.181868	0.0781366	0.999987	0.423653
cg14507310	0.346461	6.89e-06	0.00492381	-0.200726	0.0782259	0.999987	0.423653
cg15060367	0.468537	3.32e-09	2.18e-05	-0.227358	0.0787485	0.999987	0.425068
cg17187186	0.186562	8.76e-05	0.0279348	-0.118309	0.0786174	0.999987	0.425068
cg17303059	-0.268277	3.81e-06	0.00331643	0.156623	0.0788691	0.999987	0.425068
cg19976148	-0.278742	3.01e-05	0.0136852	0.192467	0.0789725	0.999987	0.425068
cg08136020	0.237713	0.00014504	0.0391823	-0.210352	0.0791619	0.999987	0.425435
cg04131799	0.306638	0.00011792	0.034223	-0.212882	0.0794678	0.999987	0.425793
cg15455300	-0.341964	3.6e-07	0.00065877	0.185746	0.0797147	0.999987	0.425793
cg25997979	0.264525	9.49e-07	0.00129502	-0.1723	0.079708	0.999987	0.425793
cg26902581	0.277229	7.69e-05	0.0257207	-0.19591	0.0795288	0.999987	0.425793
cg02924917	0.28828	4.71e-05	0.0186083	-0.198544	0.0808661	0.999987	0.426108
cg02975953	-0.26849	6.04e-06	0.004535	0.157056	0.0808183	0.999987	0.426108
cg05687083	0.354883	8.16e-05	0.0267	-0.253663	0.0804868	0.999987	0.426108
cg05776861	0.26587	0.00012442	0.0355681	-0.205018	0.0808682	0.999987	0.426108
cg07722657	-0.348883	6.11e-06	0.00455902	0.173327	0.0805706	0.999987	0.426108
cg08106392	0.300348	2.91e-06	0.0028347	-0.213521	0.0803796	0.999987	0.426108
cg12083012	0.296421	4.5e-06	0.00373361	-0.258211	0.0803768	0.999987	0.426108
cg13821008	0.270852	0.00014594	0.0393356	-0.194344	0.0801458	0.999987	0.426108
cg17634045	-0.481681	4.9e-07	0.00082368	0.235596	0.0799446	0.999987	0.426108
cg00522588	-0.278191	3.38e-07	0.00063798	0.15412	0.0812342	0.999987	0.427394
cg15479098	-0.305598	0.00017295	0.0439863	0.228401	0.0814937	0.999987	0.428117
cg01413582	0.24244	0.00012698	0.0360386	-0.205044	0.0855438	0.999987	0.430294
cg01636184	0.290826	1.57e-06	0.00182428	-0.200831	0.0835304	0.999987	0.430294
cg02025737	-0.259781	0.00011675	0.0339926	0.208733	0.0829019	0.999987	0.430294
cg02053332	0.270921	1.37e-05	0.0080419	-0.166132	0.0849687	0.999987	0.430294
cg06228411	0.297409	2.38e-05	0.0115849	-0.151078	0.0850462	0.999987	0.430294
cg07414118	-0.462861	8.76e-06	0.00591385	0.296505	0.0844088	0.999987	0.430294
cg08710786	-0.323695	6.1e-05	0.0220584	0.201968	0.0830546	0.999987	0.430294
cg09024228	-0.257473	5.67e-05	0.0211254	0.160098	0.0852345	0.999987	0.430294
cg09163989	0.347993	8.77e-06	0.00591385	-0.201254	0.0847276	0.999987	0.430294
cg09425228	-0.336025	0.000145	0.0391823	0.207382	0.0849905	0.999987	0.430294
cg10180415	0.324383	4.04e-06	0.00346098	-0.188511	0.0858008	0.999987	0.430294
cg10679106	-0.440022	3.55e-07	0.0006535	0.206481	0.0850103	0.999987	0.430294
cg10771121	-0.463787	7.03e-09	4e-05	0.171084	0.0834924	0.999987	0.430294
cg11206473	0.183156	1.16e-06	0.0015075	-0.0990651	0.0858048	0.999987	0.430294
cg11902777	0.346127	4.45e-07	0.00076572	-0.224399	0.0828342	0.999987	0.430294
cg12371501	-0.374481	8.7e-08	0.00025796	0.164389	0.0852589	0.999987	0.430294
cg14279245	-0.265993	0.00013949	0.0382644	0.181627	0.0835446	0.999987	0.430294
cg16186288	0.297543	0.00016538	0.0426417	-0.202446	0.0845724	0.999987	0.430294
cg16710348	0.311307	4.99e-05	0.0192975	-0.222834	0.0830043	0.999987	0.430294
cg17541568	-0.690777	1.06e-09	9.56e-06	0.279742	0.0832317	0.999987	0.430294
cg17575110	-0.234275	4.09e-05	0.0169408	0.155311	0.0823661	0.999987	0.430294
cg17902894	0.254147	6.07e-05	0.0220238	-0.157683	0.0856786	0.999987	0.430294
cg19685398	0.325467	1.8e-05	0.00957027	-0.229729	0.0835304	0.999987	0.430294
cg20143111	0.215972	1.9e-05	0.00988933	-0.141739	0.0858378	0.999987	0.430294
cg20743236	0.331534	1.51e-06	0.00177739	-0.209398	0.0841114	0.999987	0.430294
cg21610836	-0.0606183	0.00018138	0.0453873	0.0449384	0.0839914	0.999987	0.430294
cg23541811	-0.345895	0.00016106	0.0419089	0.219055	0.084269	0.999987	0.430294
cg23992284	-0.191195	0.00018454	0.0458566	-0.128989	0.083386	0.999987	0.430294
cg24796507	-0.256176	0.00018456	0.0458566	0.188656	0.0836589	0.999987	0.430294
cg25047531	0.279923	2.99e-05	0.0136567	-0.218758	0.0820938	0.999987	0.430294
cg26888463	0.259579	4.6e-05	0.018313	-0.184653	0.0839095	0.999987	0.430294
cg27302151	-0.316014	2.92e-06	0.00283731	0.187322	0.0832425	0.999987	0.430294
cg18154117	0.406572	6.3e-05	0.0225649	-0.291547	0.0864408	0.999987	0.432698
cg21226224	-0.218502	0.00011603	0.0338414	0.158545	0.0866	0.999987	0.432877
cg01725626	-0.326252	1.17e-06	0.00151315	0.160008	0.086854	0.999987	0.432911
cg16935947	-0.258211	8.3e-05	0.0270197	0.186875	0.0868022	0.999987	0.432911
cg21941030	0.520862	4.99e-06	0.00398915	-0.354592	0.087121	0.999987	0.433625
cg14989316	-0.212461	4.02e-06	0.00344989	0.125305	0.0875283	0.999987	0.435034
cg04420917	-0.215832	0.00017634	0.044572	0.154911	0.0878698	0.999987	0.435248
cg05347673	0.351206	9.23e-06	0.00614942	-0.204795	0.0882533	0.999987	0.435248
cg11682858	-0.419903	0.00013257	0.0369841	0.250443	0.0882953	0.999987	0.435248
cg15424989	-0.329552	7.9e-06	0.00543842	0.175752	0.088108	0.999987	0.435248
cg17337233	0.263861	3.12e-05	0.0140012	-0.189704	0.0883166	0.999987	0.435248
cg24780466	0.313718	6.3e-07	0.0009718	-0.17042	0.0878086	0.999987	0.435248
cg05374982	-0.224987	7.13e-05	0.0245067	0.129122	0.0884508	0.999987	0.435297
cg02933228	-0.142897	6.85e-05	0.0238898	0.0923654	0.0887216	0.999987	0.436018
cg09685682	-0.0680026	0.00017745	0.0447563	0.0511125	0.0890387	0.999987	0.436963
cg03534841	-0.297509	1.48e-05	0.00842523	0.182788	0.0893371	0.999987	0.437814
cg08936307	0.258229	0.00019726	0.0476265	-0.232988	0.0902458	0.999987	0.44165
cg01423916	0.274627	0.00017067	0.0435954	-0.24782	0.0916422	0.999987	0.441865
cg04463881	0.326213	3.37e-05	0.014774	-0.218883	0.091633	0.999987	0.441865
cg08326593	0.323707	0.00012427	0.0355563	-0.254761	0.0915629	0.999987	0.441865
cg09265054	-0.389143	4.84e-06	0.00392179	0.245889	0.0916768	0.999987	0.441865
cg11947606	-0.224439	0.00018826	0.0463685	0.167896	0.0909829	0.999987	0.441865
cg17276677	-0.337654	5.28e-07	0.00086283	0.185729	0.0910488	0.999987	0.441865
cg19853280	-0.265141	6.03e-05	0.0219193	0.188466	0.0915094	0.999987	0.441865
cg23346781	-0.323092	3.2e-07	0.00061538	0.179657	0.0913507	0.999987	0.441865
cg23635546	0.210399	2.47e-06	0.00250807	0.0878364	0.0904669	0.999987	0.441865
cg25546991	0.223257	6.9e-05	0.0239909	-0.166606	0.0906133	0.999987	0.441865
cg26846380	0.191159	0.00020548	0.0488649	-0.139593	0.0907775	0.999987	0.441865
cg21518261	-0.28098	1.22e-05	0.00744	0.167839	0.0918187	0.999987	0.44194
cg22095128	0.324974	1.13e-05	0.00706614	-0.167669	0.09231	0.999987	0.443696
cg11030792	-0.270964	1.54e-05	0.00867139	0.170099	0.0926353	0.999987	0.444649
cg10902350	-0.252874	2.16e-05	0.0107546	0.156805	0.093023	0.999987	0.444683
cg15050753	0.195872	2.17e-05	0.0107661	0.0835903	0.0927839	0.999987	0.444683
cg24741563	-0.240937	3.69e-06	0.00326906	0.149019	0.0929956	0.999987	0.444683
cg16131748	0.196835	0.00013192	0.0368536	-0.163886	0.0933277	0.999987	0.445532
cg18592701	0.222805	0.00020177	0.0483049	-0.152628	0.0937093	0.999987	0.446745
cg11498304	-0.232325	0.00017936	0.0450853	0.15796	0.0938748	0.999987	0.446926
cg18337963	0.354052	4.8e-06	0.00391184	-0.230279	0.0947623	0.999987	0.449928
cg23604212	0.355568	2.78e-07	0.00055892	-0.186059	0.0947099	0.999987	0.449928
cg00490583	-0.233567	0.00018634	0.0460769	0.167787	0.0948957	0.999987	0.449952
cg13533935	0.194007	0.00011738	0.0341037	-0.129143	0.0954553	0.999987	0.450169
cg13709023	0.246684	8.2e-05	0.0268148	-0.164513	0.0951952	0.999987	0.450169
cg16411054	0.315924	2.89e-06	0.00282368	-0.181922	0.0953972	0.999987	0.450169
cg20961045	0.333851	2.31e-05	0.0112891	-0.238173	0.0953004	0.999987	0.450169
cg04227396	0.378791	1.73e-08	7.75e-05	-0.165941	0.0957842	0.999987	0.451113
cg16795263	-0.466477	0.00017057	0.0435824	0.295279	0.0965223	0.999987	0.453979
cg08557985	-0.286147	6.16e-07	0.00095881	-0.089883	0.0966808	0.999987	0.454115
cg07333921	0.289612	0.00018189	0.0454695	-0.212311	0.0968575	0.999987	0.454336
cg01617018	-0.330862	3.36e-05	0.014774	0.178569	0.0997734	0.999987	0.454489
cg01961252	0.29897	1.04e-05	0.00664709	-0.194714	0.0982924	0.999987	0.454489
cg03924306	0.234858	0.0001971	0.0476154	0.172225	0.0991634	0.999987	0.454489
cg09493583	0.210614	1.77e-05	0.00944161	-0.105982	0.0987062	0.999987	0.454489
cg09541248	-0.24125	1.62e-05	0.00896109	0.143111	0.0995257	0.999987	0.454489
cg09563777	-0.286216	8.58e-05	0.0275707	0.191169	0.0999535	0.999987	0.454489
cg09568647	0.448108	2.43e-08	0.00010036	-0.209996	0.0990852	0.999987	0.454489
cg10600749	-0.541948	1.75e-06	0.00194405	0.247477	0.0990848	0.999987	0.454489
cg10742719	-0.290472	0.00012079	0.0348079	0.191857	0.0989513	0.999987	0.454489
cg10934068	0.476907	4.13e-06	0.00352322	-0.311252	0.0978499	0.999987	0.454489
cg14275423	0.344606	0.00010012	0.0305161	-0.238679	0.0999256	0.999987	0.454489
cg14331169	-0.422646	7.33e-08	0.00022698	0.188457	0.0979667	0.999987	0.454489
cg14439101	-0.507705	2.41e-07	0.00051444	0.236481	0.0987737	0.999987	0.454489
cg18157505	0.538198	0.00010783	0.0321963	-0.35206	0.0993155	0.999987	0.454489
cg18192204	-0.280982	5.82e-05	0.0214473	0.164852	0.0979974	0.999987	0.454489
cg18349637	-0.40515	1.18e-06	0.00151622	0.199061	0.0999536	0.999987	0.454489
cg20131654	0.284399	0.00015376	0.0407073	-0.210485	0.0972394	0.999987	0.454489
cg20690667	0.310588	5.81e-06	0.00441433	-0.212466	0.100003	0.999987	0.454489
cg21827239	-0.719276	2.06e-11	4.97e-07	0.26853	0.0990066	0.999987	0.454489
cg22369521	-0.192617	0.00010012	0.0305161	0.117487	0.0985906	0.999987	0.454489
cg22537280	-0.375073	1.96e-05	0.0100771	0.196902	0.0971205	0.999987	0.454489
cg26219523	-0.288132	3.24e-06	0.00302798	0.159374	0.0990305	0.999987	0.454489
cg26798870	0.22928	0.00015742	0.0413172	-0.112862	0.0993348	0.999987	0.454489
cg26899249	-0.383833	4.94e-06	0.00396259	0.253513	0.0980006	0.999987	0.454489
cg01830886	-0.306957	5.44e-05	0.0204894	0.188724	0.100323	0.999987	0.455352
cg09938406	0.264037	5.84e-07	0.00093242	-0.165986	0.100669	0.999987	0.456332
cg07066091	0.410429	1.45e-05	0.00831062	-0.222592	0.101178	0.999987	0.456867
cg16671684	0.233515	4.13e-05	0.0170532	-0.138041	0.101176	0.999987	0.456867
cg25701596	0.40126	4.84e-05	0.0189802	-0.251425	0.101036	0.999987	0.456867
cg02691393	-0.24467	2.25e-05	0.0110583	0.141993	0.103002	0.999987	0.463559
cg03863634	0.226256	0.00010574	0.0316629	-0.150277	0.103057	0.999987	0.463559
cg19905379	0.408654	3.8e-07	0.00068694	-0.223981	0.102823	0.999987	0.463559
cg00102126	0.388838	7.34e-05	0.0249753	-0.244023	0.104169	0.999987	0.466487
cg05917797	-0.237903	2.75e-05	0.0128473	0.150621	0.104346	0.999987	0.466487
cg07020366	-0.74184	1.05e-13	5.73e-09	0.258084	0.10402	0.999987	0.466487
cg12197421	0.279212	3.65e-11	7.31e-07	-0.12461	0.104217	0.999987	0.466487
cg13286857	-0.307255	3.81e-05	0.0161631	0.179717	0.104374	0.999987	0.466487
cg07867517	-0.307333	4.31e-05	0.0176372	0.191017	0.104727	0.999987	0.467471
cg05523839	-0.305502	2.27e-06	0.0023566	0.174002	0.105358	0.999987	0.468392
cg18111531	-0.309509	7.27e-06	0.0050982	0.178301	0.105071	0.999987	0.468392
cg20890989	0.275956	0.0001891	0.0464731	-0.211971	0.105376	0.999987	0.468392
cg27592868	0.278316	1.01e-06	0.0013538	-0.166664	0.105468	0.999987	0.468392
cg05583717	0.269426	2.21e-05	0.0109345	-0.178189	0.10587	0.999987	0.46958
cg14770102	0.460753	1.55e-08	7.27e-05	-0.300572	0.106033	0.999987	0.469709
cg17167546	-0.272051	5.78e-06	0.0044006	0.151566	0.106535	0.999987	0.470965
cg22213142	-0.375619	3.73e-05	0.0158862	0.222748	0.106585	0.999987	0.470965
cg00434384	-0.428176	2.91e-06	0.0028347	0.265197	0.108151	0.999987	0.476137
cg01193555	-0.578987	2.13e-06	0.00223877	0.292873	0.109382	0.999987	0.476137
cg02666257	0.269982	1.41e-05	0.00816288	-0.168898	0.108387	0.999987	0.476137
cg02729303	-0.297831	0.00019367	0.0472199	0.213896	0.108713	0.999987	0.476137
cg02797113	0.265625	2.69e-05	0.0126079	-0.187537	0.110756	0.999987	0.476137
cg03357620	-0.266508	1.61e-06	0.00184989	0.126351	0.110146	0.999987	0.476137
cg04110224	0.226499	0.0001781	0.0448785	-0.183633	0.111768	0.999987	0.476137
cg04793096	0.170454	0.00020107	0.0482346	-0.142103	0.110917	0.999987	0.476137
cg04896832	-0.200354	0.00019238	0.0470028	0.130896	0.111243	0.999987	0.476137
cg05391255	0.502995	6.85e-11	1.04e-06	-0.157787	0.110281	0.999987	0.476137
cg05498503	-0.316679	4.93e-06	0.00396259	-0.182445	0.111742	0.999987	0.476137
cg06527318	0.335375	8.23e-08	0.00024805	-0.179617	0.111625	0.999987	0.476137
cg06771669	-0.218718	6.84e-05	0.0238792	0.148383	0.109775	0.999987	0.476137
cg08717632	0.172202	0.00019357	0.0472093	-0.10507	0.111295	0.999987	0.476137
cg09412782	0.193368	1.51e-05	0.008547	-0.0884559	0.108848	0.999987	0.476137
cg10251744	-0.18454	4.91e-05	0.0191166	0.124482	0.109049	0.999987	0.476137
cg11118147	0.283847	2.98e-05	0.0136378	-0.18709	0.109698	0.999987	0.476137
cg12298306	0.283882	1.84e-05	0.00967784	-0.172435	0.109933	0.999987	0.476137
cg12918213	0.299024	2.91e-05	0.0133541	-0.213089	0.111436	0.999987	0.476137
cg13825379	-0.344513	1.23e-05	0.00745367	0.246657	0.111187	0.999987	0.476137
cg14854525	0.329274	1.29e-06	0.00159534	-0.177512	0.110241	0.999987	0.476137
cg17132907	-0.21638	4.25e-05	0.0174515	0.133473	0.111986	0.999987	0.476137
cg19370181	-0.377523	3.63e-06	0.00323251	0.172512	0.108211	0.999987	0.476137
cg19861914	-0.26691	6.61e-05	0.0233408	0.162054	0.108345	0.999987	0.476137
cg21322248	0.22783	0.00018029	0.0452349	-0.211061	0.109312	0.999987	0.476137
cg22585466	-0.222686	8.12e-07	0.00115689	0.116464	0.109126	0.999987	0.476137
cg23787267	-0.237196	4.22e-05	0.0173755	0.136211	0.109488	0.999987	0.476137
cg24292759	0.393384	0.00016123	0.0419413	-0.256707	0.112104	0.999987	0.476137
cg24543944	0.283342	1.49e-06	0.00176111	-0.122245	0.11117	0.999987	0.476137
cg24609626	-0.206566	0.00018508	0.0459675	0.145213	0.111841	0.999987	0.476137
cg25458538	-0.229712	1.5e-05	0.00849171	0.156072	0.111898	0.999987	0.476137
cg26467673	-0.266984	1.04e-05	0.00664445	0.150756	0.109571	0.999987	0.476137
cg00415670	0.303278	8.15e-05	0.0267	-0.177867	0.114545	0.999987	0.476906
cg00456979	0.380151	1.44e-06	0.00171932	-0.236188	0.11361	0.999987	0.476906
cg00539925	-0.218071	0.00017563	0.0444474	0.180755	0.114443	0.999987	0.476906
cg00658290	-0.12476	7.88e-05	0.0261567	0.0730693	0.114792	0.999987	0.476906
cg07105723	0.330117	1.82e-05	0.00962667	-0.21594	0.114871	0.999987	0.476906
cg09495201	-0.419126	1.9e-07	0.00044502	0.193331	0.114648	0.999987	0.476906
cg09598157	0.204277	7.76e-06	0.00536961	0.0692918	0.114719	0.999987	0.476906
cg09921821	0.29063	7.85e-08	0.00023859	-0.163559	0.113211	0.999987	0.476906
cg10269448	-0.245251	2.39e-06	0.00244847	0.115155	0.114268	0.999987	0.476906
cg11296933	0.374837	6.43e-07	0.00098234	-0.207558	0.114002	0.999987	0.476906
cg12850218	0.293276	3.04e-05	0.0137895	-0.197187	0.11357	0.999987	0.476906
cg14142253	0.276651	6.1e-05	0.0220584	-0.185132	0.113289	0.999987	0.476906
cg14369768	-0.320413	6.99e-06	0.00498604	0.169848	0.114375	0.999987	0.476906
cg14522254	-0.304407	6.33e-05	0.0226129	-0.200824	0.114042	0.999987	0.476906
cg14675241	0.243721	2.11e-05	0.0106253	-0.155402	0.112668	0.999987	0.476906
cg17810003	0.375477	2.41e-05	0.0116743	-0.232837	0.114391	0.999987	0.476906
cg17833833	0.171324	0.00017074	0.0435987	-0.127385	0.114765	0.999987	0.476906
cg23696611	-0.2668	1.16e-05	0.00722369	0.143317	0.114357	0.999987	0.476906
cg25020944	-0.2052	0.0001983	0.0478363	0.142905	0.112555	0.999987	0.476906
cg08374650	-0.265114	1.94e-05	0.0100257	0.170501	0.115337	0.999987	0.477707
cg23128495	-0.201656	8.58e-05	0.0275707	0.145102	0.11528	0.999987	0.477707
cg14654389	-0.260886	1.28e-05	0.00764739	0.139207	0.115815	0.999987	0.47912
cg11876540	0.367294	1.1e-05	0.00694441	-0.199839	0.116109	0.999987	0.479205
cg23109530	-0.390581	0.00016425	0.0424966	-0.272969	0.116019	0.999987	0.479205
cg02379856	-0.365844	3.71e-05	0.0158141	0.215877	0.116688	0.999987	0.480234
cg02802073	0.319301	0.00011134	0.0328247	-0.244375	0.116736	0.999987	0.480234
cg03875348	-0.273418	0.00021155	0.0497831	0.183957	0.117283	0.999987	0.480234
cg11469533	-0.359267	1.98e-05	0.0101277	0.245887	0.116953	0.999987	0.480234
cg13295878	-0.258256	2.56e-05	0.0121864	0.137389	0.11736	0.999987	0.480234
cg14972478	-0.496563	4.76e-06	0.0038925	0.300488	0.117592	0.999987	0.480234
cg15616595	-0.263558	1.1e-05	0.00694441	0.143616	0.117501	0.999987	0.480234
cg22761692	0.271051	4.31e-08	0.0001534	-0.138184	0.117057	0.999987	0.480234
cg25487382	0.224283	0.00021333	0.0499493	-0.161304	0.117402	0.999987	0.480234
cg01715088	0.197288	0.00019155	0.0468554	-0.152465	0.118256	0.999987	0.482387
cg17718703	0.39074	4.68e-06	0.00386492	-0.230009	0.118682	0.999987	0.48356
cg12036303	0.325446	7.05e-07	0.00104588	-0.159914	0.119273	0.999987	0.485402
cg17177121	0.390688	3.19e-06	0.00299698	-0.2073	0.119452	0.999987	0.485568
cg03752259	-0.366725	6.4e-06	0.00470942	0.177722	0.120817	0.999987	0.489181
cg11513546	-0.189082	3.02e-06	0.00290101	0.107223	0.120975	0.999987	0.489181
cg16497714	0.318505	3.66e-05	0.0156415	-0.15963	0.120803	0.999987	0.489181
cg17123809	0.348859	5.59e-10	5.95e-06	0.120689	0.121039	0.999987	0.489181
cg18223159	0.166808	3.35e-05	0.0147618	-0.0851535	0.120768	0.999987	0.489181
cg00952516	0.283753	4.45e-05	0.0179742	-0.190277	0.121412	0.999987	0.490122
cg19246018	-0.303804	5.36e-05	0.0202695	0.17242	0.121577	0.999987	0.490224
cg00446900	0.19902	0.00017918	0.0450529	-0.168653	0.122014	0.999987	0.490296
cg24713996	-0.234624	8.5e-05	0.0274379	0.154767	0.121813	0.999987	0.490296
cg25512491	0.364076	1.49e-05	0.00846966	-0.192644	0.121965	0.999987	0.490296
cg14788049	-0.241808	0.00011441	0.0334891	0.166545	0.122163	0.999987	0.490332
cg08482673	-0.270991	1.95e-05	0.0100709	0.155586	0.122771	0.999987	0.492206
cg10750742	-0.241329	0.00015876	0.0415493	0.182298	0.123255	0.999987	0.493022
cg21614107	-0.141555	7.42e-05	0.0251574	0.0871496	0.123198	0.999987	0.493022
cg06271183	-0.216131	4.83e-05	0.0189532	0.143552	0.124343	0.999987	0.494674
cg10725229	-0.252102	3.62e-05	0.0155535	0.130405	0.123895	0.999987	0.494674
cg19994159	-0.246268	0.00014965	0.0399737	0.155943	0.124039	0.999987	0.494674
cg23240479	-0.308129	1.34e-06	0.00164391	0.148597	0.124374	0.999987	0.494674
cg23974380	-0.443701	6.03e-08	0.00019534	0.179521	0.124108	0.999987	0.494674
cg08042854	0.326218	0.00011705	0.0340683	-0.223624	0.12454	0.999987	0.494772
cg07611121	-0.737863	5.86e-06	0.00443422	0.375244	0.124694	0.999987	0.494823
cg09081069	0.307761	0.00019245	0.0470062	-0.230608	0.124966	0.999987	0.495342
cg04181092	0.352551	4.67e-06	0.00385938	-0.199612	0.125377	0.999987	0.496175
cg12515939	0.539616	3.08e-05	0.0138832	-0.326975	0.125601	0.999987	0.496175
cg16148203	-0.257902	7.07e-05	0.0243755	0.148754	0.125475	0.999987	0.496175
cg07168328	-0.270634	1.75e-05	0.00939315	0.135309	0.126027	0.999987	0.496177
cg10978949	0.290179	2.83e-05	0.0131034	-0.223092	0.125957	0.999987	0.496177
cg26396443	0.217314	0.00016552	0.0426497	-0.151191	0.125952	0.999987	0.496177
cg20992769	0.236887	9.57e-05	0.0296496	-0.154611	0.12619	0.999987	0.496264
cg07173760	-0.288527	0.0001858	0.0460248	0.171991	0.127157	0.999987	0.498433
cg13044930	-0.28076	4.41e-06	0.00366943	0.120406	0.126993	0.999987	0.498433
cg22122098	-0.442691	1.22e-05	0.00744	0.241345	0.127169	0.999987	0.498433
cg23243378	0.243006	0.00020025	0.0480954	-0.179066	0.127487	0.999987	0.49912
cg23553331	-0.222558	0.00019568	0.0474022	0.16692	0.127998	0.999987	0.500565
cg00584026	-0.30629	9.71e-07	0.00131641	-0.158184	0.128166	0.999987	0.500645
cg07127022	-0.0387889	9.23e-05	0.0289203	0.0274233	0.128305	0.999987	0.500645
cg00327890	0.315139	6.08e-06	0.00455107	-0.17195	0.129247	0.999987	0.500951
cg05686843	0.290057	0.00019568	0.0474022	-0.197717	0.128967	0.999987	0.500951
cg06821269	0.436485	1.62e-05	0.0089343	-0.20129	0.129384	0.999987	0.500951
cg09351960	0.226893	8.46e-05	0.0273316	-0.126912	0.129052	0.999987	0.500951
cg11886639	0.293243	0.00012216	0.0351066	-0.185115	0.128831	0.999987	0.500951
cg12769118	0.302218	0.00013243	0.03697	-0.20858	0.129312	0.999987	0.500951
cg23093939	0.237466	8.18e-05	0.026752	-0.158767	0.128759	0.999987	0.500951
cg10905802	0.323822	9.88e-06	0.00641116	-0.21165	0.129915	0.999987	0.502452
cg01719975	0.315703	2.23e-05	0.0110239	-0.191343	0.130637	0.999987	0.503345
cg06793974	0.272786	6.8e-06	0.00489587	-0.158649	0.130298	0.999987	0.503345
cg12777802	0.285733	2.84e-05	0.0131049	-0.165219	0.13072	0.999987	0.503345
cg21252018	0.183229	0.00014477	0.0391601	0.112212	0.130693	0.999987	0.503345
cg12886422	0.387432	6.54e-06	0.00477493	-0.210106	0.131268	0.999987	0.503407
cg13752448	-0.307881	1.9e-05	0.00988933	0.193391	0.131166	0.999987	0.503407
cg21051791	0.402988	3.25e-06	0.00302798	-0.24107	0.131012	0.999987	0.503407
cg21165061	-0.13766	1.51e-05	0.00853125	0.0735684	0.131311	0.999987	0.503407
cg10288719	-0.278312	7.07e-05	0.0243656	0.15724	0.131659	0.999987	0.50364
cg14085295	-0.309821	6.38e-06	0.00470426	0.131717	0.131568	0.999987	0.50364
cg05746370	0.28435	1.87e-05	0.00978195	-0.133875	0.132247	0.999987	0.504381
cg05972770	-0.258071	6.68e-06	0.00482576	0.126642	0.132285	0.999987	0.504381
cg17028170	0.255183	0.00011278	0.033119	-0.165262	0.132122	0.999987	0.504381
cg11483532	-0.232047	0.0001838	0.0457504	0.139149	0.132452	0.999987	0.50447
cg02396110	0.276077	0.00015767	0.0413652	-0.154435	0.133069	0.999987	0.504509
cg08473663	-0.247606	1.95e-05	0.0100709	0.120311	0.133278	0.999987	0.504509
cg10098353	0.278854	0.00010356	0.0312286	-0.162863	0.133398	0.999987	0.504509
cg10825847	-0.431771	5.27e-07	0.00086283	0.197911	0.133508	0.999987	0.504509
cg14750567	-0.483996	7.85e-06	0.00541225	0.214451	0.133237	0.999987	0.504509
cg17116500	-0.224197	9.07e-05	0.0285513	0.133482	0.133104	0.999987	0.504509
cg18217706	-0.267524	9.59e-05	0.0296591	0.138154	0.132619	0.999987	0.504509
cg22620500	0.153473	0.0001105	0.0327065	-0.0942202	0.133614	0.999987	0.504509
cg08774881	0.203479	0.00018796	0.046338	-0.131762	0.13376	0.999987	0.504516
cg03500973	0.256409	7.11e-05	0.0244509	-0.159182	0.133962	0.999987	0.504733
cg12771777	0.236255	8.61e-05	0.0276305	-0.145707	0.134217	0.999987	0.505152
cg12820291	-0.423058	3.18e-06	0.00299142	0.180016	0.135089	0.999987	0.506912
cg13656404	-0.432552	2.68e-09	1.86e-05	-0.165614	0.135119	0.999987	0.506912
cg14596987	-0.292849	1.8e-05	0.00956509	0.157444	0.134864	0.999987	0.506912
cg02184010	-0.469823	7.79e-05	0.0259662	0.185795	0.13584	0.999987	0.508046
cg21746231	-0.230848	0.00010372	0.0312401	0.114981	0.135856	0.999987	0.508046
cg22477694	0.415684	0.00010387	0.0312438	0.198823	0.135747	0.999987	0.508046
cg10982560	0.35325	3.13e-07	0.00060652	-0.168724	0.136504	0.999987	0.509924
cg00812096	-0.217371	3.89e-05	0.0164042	0.138106	0.138131	0.999987	0.513169
cg01505367	-0.251562	1.76e-05	0.00942486	0.122167	0.137944	0.999987	0.513169
cg03503996	0.324516	1.95e-05	0.0100709	-0.175216	0.137901	0.999987	0.513169
cg07992454	0.242817	1.11e-05	0.00697355	-0.135958	0.138424	0.999987	0.513169
cg09413542	-0.231192	0.00020344	0.0485047	0.171981	0.138637	0.999987	0.513169
cg10272110	-0.260297	6.58e-05	0.0232539	0.149534	0.13869	0.999987	0.513169
cg11122351	0.334307	5.35e-05	0.0202568	-0.249761	0.138387	0.999987	0.513169
cg13292521	0.281076	4.83e-05	0.0189532	-0.160211	0.138592	0.999987	0.513169
cg27613227	0.348053	1.33e-06	0.00163964	-0.14717	0.137563	0.999987	0.513169
cg19580263	-0.363656	4.43e-08	0.00015587	0.156308	0.139058	0.999987	0.513987
cg21240459	0.344478	2.07e-05	0.0104874	-0.19431	0.139503	0.999987	0.514545
cg25427548	0.623256	4.32e-06	0.00361024	0.311617	0.139472	0.999987	0.514545
cg08067617	0.227545	7.63e-05	0.0256108	-0.158255	0.140076	0.999987	0.514667
cg15132908	-0.260366	3.33e-05	0.0146949	0.142267	0.140069	0.999987	0.514667
cg15629467	-0.262496	3.19e-06	0.00299673	0.114894	0.139906	0.999987	0.514667
cg20407088	0.227079	2.59e-05	0.0122659	-0.150728	0.140124	0.999987	0.514667
cg23892953	-0.520172	4.4e-10	5.06e-06	0.19747	0.14035	0.999987	0.514961
cg08741952	-0.317493	2.97e-07	0.00058205	0.137327	0.140559	0.999987	0.515018
cg16037947	0.422694	7.63e-05	0.0256108	-0.247885	0.140925	0.999987	0.515018
cg21110034	0.477506	1.93e-05	0.0100257	-0.249839	0.140695	0.999987	0.515018
cg26393910	0.382816	1.95e-05	0.0100709	-0.188193	0.140954	0.999987	0.515018
cg20959698	-0.471323	9.07e-06	0.00606222	0.264443	0.141151	0.999987	0.515202
cg01280365	0.216461	1.55e-05	0.00867139	-0.134629	0.141532	0.999987	0.5156
cg16390928	0.235095	0.00019778	0.047724	-0.151541	0.141555	0.999987	0.5156
cg01472821	-0.273848	5.39e-05	0.0203533	0.162005	0.142057	0.999987	0.516355
cg15004702	-0.0369772	1.67e-05	0.00913125	0.0186106	0.142026	0.999987	0.516355
cg18153235	0.323857	8.09e-05	0.026594	-0.225403	0.142206	0.999987	0.516364
cg14647498	0.248741	1.98e-07	0.00045183	-0.0982648	0.142496	0.999987	0.51688
cg08264672	0.44954	4.43e-05	0.0179385	-0.286107	0.14279	0.999987	0.517411
cg11736020	0.241955	4.6e-05	0.0183162	-0.126253	0.143241	0.999987	0.518509
cg10140227	0.304477	1.64e-05	0.00902458	-0.184522	0.143631	0.999987	0.518832
cg14947200	-0.234867	1.12e-06	0.00147119	0.128194	0.143923	0.999987	0.518832
cg19533386	-0.275509	1.29e-06	0.00159534	0.147173	0.143786	0.999987	0.518832
cg19839278	0.265893	4.92e-05	0.0191273	-0.13705	0.143627	0.999987	0.518832
cg08220243	-0.361857	1.2e-06	0.00153741	0.180636	0.144695	0.999987	0.520546
cg18680957	0.459851	1.23e-06	0.00156092	-0.215274	0.144669	0.999987	0.520546
cg02215126	-0.259598	0.00013003	0.0365351	0.191521	0.145316	0.999987	0.521176
cg18660898	0.295017	5.89e-05	0.021611	-0.198132	0.145174	0.999987	0.521176
cg23557926	0.328717	6.27e-05	0.0224943	-0.173484	0.145248	0.999987	0.521176
cg03215909	0.436605	0.00019874	0.0478866	-0.233652	0.145488	0.999987	0.521257
cg06840298	-0.2261	0.00010989	0.0325745	0.124646	0.14565	0.999987	0.521303
cg01855290	-0.317293	4.01e-05	0.016723	0.153969	0.147306	0.999987	0.52208
cg01953615	-0.300766	3.63e-06	0.00323251	0.155527	0.148003	0.999987	0.52208
cg02291619	-0.257568	5.6e-05	0.0209509	0.154807	0.146531	0.999987	0.52208
cg02379533	-0.179799	4.75e-06	0.00388999	0.0938364	0.147525	0.999987	0.52208
cg03448068	-0.600406	1.63e-08	7.48e-05	0.189483	0.149705	0.999987	0.52208
cg03611912	0.367367	4.62e-10	5.19e-06	-0.111518	0.146682	0.999987	0.52208
cg04663750	-0.268656	0.00015441	0.0408003	0.165348	0.150831	0.999987	0.52208
cg05450708	0.287265	4.46e-05	0.0179833	-0.124934	0.148604	0.999987	0.52208
cg05929100	0.423539	4.07e-05	0.0168912	-0.244076	0.150484	0.999987	0.52208
cg06733155	0.23703	0.0001886	0.0463998	-0.157118	0.146201	0.999987	0.52208
cg07147234	-0.176409	1.56e-06	0.00181202	0.0100999	0.14965	0.999987	0.52208
cg07572927	-0.321319	1.09e-08	5.48e-05	0.141068	0.149065	0.999987	0.52208
cg08114600	0.362902	1.8e-05	0.00954297	-0.222828	0.1509	0.999987	0.52208
cg10746326	0.354493	0.00012891	0.0363216	-0.201503	0.150341	0.999987	0.52208
cg10942336	-0.210932	0.00020841	0.0493466	0.133439	0.149236	0.999987	0.52208
cg11739633	0.199596	0.00020036	0.0481064	-0.128331	0.148438	0.999987	0.52208
cg12761965	0.287518	8.17e-06	0.00559784	-0.166296	0.147176	0.999987	0.52208
cg13041009	-0.528012	2.52e-07	0.00053033	0.223862	0.150026	0.999987	0.52208
cg13819877	0.437314	4.74e-07	0.00080392	-0.232888	0.149754	0.999987	0.52208
cg13902110	-0.198918	4.52e-05	0.0181392	0.125331	0.148252	0.999987	0.52208
cg14640149	0.379308	0.00010004	0.0305161	-0.276853	0.148023	0.999987	0.52208
cg14743983	0.213672	2.94e-06	0.00284819	0.0637076	0.150067	0.999987	0.52208
cg15785902	0.330813	0.00011316	0.0331935	-0.176733	0.150932	0.999987	0.52208
cg17656939	0.40902	8.1e-05	0.0266165	-0.223581	0.147311	0.999987	0.52208
cg19280785	0.353525	4.33e-07	0.00074912	-0.176953	0.148608	0.999987	0.52208
cg19376281	-0.314814	1.68e-09	1.41e-05	0.120211	0.150745	0.999987	0.52208
cg19623226	-0.376367	1.58e-06	0.00182612	0.179423	0.146612	0.999987	0.52208
cg19691778	-0.0598531	2.16e-05	0.0107546	0.0436629	0.149518	0.999987	0.52208
cg19738398	-0.342036	2.5e-05	0.0119869	0.196606	0.147512	0.999987	0.52208
cg20086133	-0.260406	0.00011018	0.0326469	0.154501	0.148277	0.999987	0.52208
cg21384443	-0.0712354	0.00014084	0.0384792	-0.034486	0.148892	0.999987	0.52208
cg21463898	0.448273	3.97e-09	2.54e-05	-0.142576	0.146291	0.999987	0.52208
cg24389494	-0.282187	3.15e-06	0.00297254	0.142381	0.149795	0.999987	0.52208
cg25759633	-0.205139	4.19e-06	0.00354575	0.111831	0.149365	0.999987	0.52208
cg24365704	-0.250838	1.34e-05	0.00790166	0.14848	0.151355	0.999987	0.523025
cg08800277	-0.507726	2.3e-09	1.67e-05	-0.185906	0.15161	0.999987	0.52339
cg24499891	0.343905	2.62e-05	0.0123654	-0.16798	0.151969	0.999987	0.523598
cg25195968	-0.268463	1.96e-05	0.010082	0.136116	0.151883	0.999987	0.523598
cg23541808	-0.25515	4.39e-05	0.0178336	0.154576	0.152466	0.999987	0.52428
cg24054683	0.204775	0.00014043	0.0384445	-0.085592	0.152442	0.999987	0.52428
cg01731008	-0.22434	3.2e-05	0.0142727	0.1272	0.153824	0.999987	0.524669
cg01930478	-0.228646	6.44e-05	0.0229127	0.127065	0.153342	0.999987	0.524669
cg02558992	-0.295624	5.73e-06	0.00439354	0.129555	0.154295	0.999987	0.524669
cg02719518	-0.437414	1.12e-11	2.87e-07	0.116266	0.153792	0.999987	0.524669
cg06464781	0.261518	8.43e-05	0.0272664	-0.135678	0.154586	0.999987	0.524669
cg08333575	-0.315802	1.22e-08	6e-05	0.126903	0.154693	0.999987	0.524669
cg09412390	-0.185864	8.3e-10	8.01e-06	0.017678	0.154963	0.999987	0.524669
cg14178380	-0.277106	7.23e-05	0.0247321	0.175148	0.153945	0.999987	0.524669
cg15050056	-0.260344	3.5e-06	0.003152	0.123313	0.15451	0.999987	0.524669
cg17695781	0.206153	2.17e-06	0.0022658	-0.0644998	0.154779	0.999987	0.524669
cg18077061	-0.246627	3.56e-05	0.0153384	0.138236	0.153929	0.999987	0.524669
cg18368411	0.375054	9.24e-06	0.00614942	-0.209991	0.154096	0.999987	0.524669
cg20171892	0.29714	2.66e-05	0.0125168	-0.141096	0.154841	0.999987	0.524669
cg23290335	-0.392793	1.18e-05	0.00730102	0.195501	0.154975	0.999987	0.524669
cg24158259	0.417118	2.6e-05	0.0123211	-0.277507	0.154741	0.999987	0.524669
cg27011674	0.32085	4.57e-05	0.0182534	-0.163877	0.15389	0.999987	0.524669
cg03544781	0.332	5.23e-05	0.0199337	-0.198751	0.156245	0.999987	0.525507
cg06181637	-0.21684	0.00016742	0.0429907	0.146792	0.156242	0.999987	0.525507
cg06314615	0.431539	9.57e-08	0.00027728	-0.160344	0.156248	0.999987	0.525507
cg13741422	0.337923	5.75e-05	0.0213206	-0.175448	0.156231	0.999987	0.525507
cg14527667	0.305242	3.02e-05	0.013713	-0.197558	0.155874	0.999987	0.525507
cg19744211	0.206435	6.86e-06	0.00490587	-0.101994	0.155729	0.999987	0.525507
cg22228869	0.223684	6.62e-06	0.00479162	-0.111995	0.156272	0.999987	0.525507
cg20807111	0.272302	5.33e-05	0.0202252	-0.171264	0.156556	0.999987	0.525956
cg07606495	-0.450435	9.99e-11	1.46e-06	0.130558	0.15726	0.999987	0.527815
cg19316148	0.323727	0.00012036	0.0347611	-0.196855	0.157845	0.999987	0.527978
cg21108859	0.591871	8.82e-14	5.56e-09	-0.116185	0.157911	0.999987	0.527978
cg23676548	0.410498	1.77e-05	0.00944088	-0.223815	0.157666	0.999987	0.527978
cg26886885	-0.262492	0.00015666	0.041211	-0.155351	0.157532	0.999987	0.527978
cg01233922	-0.300731	5.34e-05	0.0202392	0.16421	0.158203	0.999987	0.528448
cg05002479	-0.239084	6.44e-06	0.00473243	0.110039	0.158922	0.999987	0.529842
cg24189973	0.239577	3.79e-06	0.0033079	-0.0907721	0.158773	0.999987	0.529842
cg05140675	0.473803	6.05e-05	0.021975	-0.275025	0.159252	0.999987	0.529932
cg19770748	-0.139098	0.00010801	0.032237	0.0777328	0.159151	0.999987	0.529932
cg12739914	-0.603187	6.88e-11	1.04e-06	0.199747	0.160345	0.999987	0.532557
cg25501093	-0.230123	0.00011375	0.0333444	0.136475	0.160193	0.999987	0.532557
cg09293007	-0.437413	5.56e-05	0.0208276	-0.244556	0.160962	0.999987	0.534074
cg11522044	0.391329	1.6e-05	0.00885053	-0.202453	0.161106	0.999987	0.534074
cg00133116	0.229435	2.75e-05	0.0128473	-0.122954	0.161582	0.999987	0.534639
cg20522571	-0.436767	3.37e-07	0.0006378	0.202476	0.161514	0.999987	0.534639
cg01633958	-0.283964	6.74e-07	0.0010138	0.125306	0.162227	0.999987	0.535762
cg24856258	-0.0214943	1.92e-06	0.00209079	0.00990381	0.162111	0.999987	0.535762
cg15279718	-0.314257	0.00015661	0.041211	0.234794	0.163153	0.999987	0.538313
cg15035324	-0.293389	3.5e-05	0.0151771	0.162835	0.163451	0.999987	0.538788
cg20574553	-0.280766	1.12e-05	0.00706614	0.127362	0.163827	0.999987	0.53952
cg00377239	-0.242647	4.84e-06	0.00392179	0.120182	0.164602	0.999987	0.54155
cg25101863	0.223433	1.39e-05	0.0081268	-0.147942	0.164752	0.999987	0.54155
cg00878011	-0.234542	8.62e-05	0.0276651	0.194053	0.166367	0.999987	0.542109
cg10314073	0.232253	0.00010377	0.0312438	-0.133683	0.165949	0.999987	0.542109
cg13395373	-0.313754	1.96e-05	0.010082	-0.186953	0.166779	0.999987	0.542109
cg13690280	0.313688	0.0001704	0.0435529	-0.211165	0.166609	0.999987	0.542109
cg15200679	-0.334969	6.83e-07	0.00102269	0.140928	0.165955	0.999987	0.542109
cg16661414	0.254252	0.00021175	0.0497913	-0.157138	0.16589	0.999987	0.542109
cg19403104	0.32627	1.67e-05	0.00911366	-0.192715	0.165442	0.999987	0.542109
cg22791678	-0.310216	3.79e-07	0.00068551	0.161941	0.165364	0.999987	0.542109
cg23081971	-0.449014	0.00014432	0.0390518	-0.242773	0.16671	0.999987	0.542109
cg23451678	0.323265	0.00014011	0.0384087	-0.216323	0.166689	0.999987	0.542109
cg25304758	-0.35385	0.00018372	0.0457442	0.179181	0.165572	0.999987	0.542109
cg26287248	0.282811	5.38e-06	0.00419865	-0.144348	0.166155	0.999987	0.542109
cg07652954	0.199673	9.28e-07	0.00128045	0.0734789	0.167129	0.999987	0.542517
cg09918085	0.240205	7.91e-05	0.0261881	-0.116372	0.167232	0.999987	0.542517
cg14419389	0.48413	8.59e-19	3.52e-13	-0.0957534	0.167524	0.999987	0.542517
cg23033619	-0.432924	1.36e-05	0.00795302	0.213154	0.167512	0.999987	0.542517
cg09468107	0.129216	9.82e-05	0.030149	-0.0559418	0.16774	0.999987	0.542716
cg09745330	0.295181	2.02e-05	0.0102981	-0.175646	0.167955	0.999987	0.542909
cg03807842	-0.248167	0.00011877	0.0343987	0.13777	0.168344	0.999987	0.543164
cg26568397	-0.292177	1.24e-06	0.00156092	0.137168	0.16823	0.999987	0.543164
cg01022801	-0.177127	3.81e-06	0.00331684	0.0805456	0.169717	0.999987	0.544088
cg12318234	-0.210705	5.91e-05	0.0216593	0.11434	0.169712	0.999987	0.544088
cg16072094	-0.218064	7.96e-05	0.0262781	0.132692	0.169521	0.999987	0.544088
cg16791528	-0.24284	0.00012748	0.0360911	0.129927	0.169248	0.999987	0.544088
cg19823803	0.365367	6.04e-06	0.004535	-0.183966	0.169197	0.999987	0.544088
cg24759174	0.219645	2.73e-05	0.0127919	-0.120092	0.169325	0.999987	0.544088
cg26739647	0.188246	0.00012091	0.0348079	-0.110308	0.169185	0.999987	0.544088
cg02520816	-0.265445	7.19e-05	0.0246267	0.140117	0.170365	0.999987	0.544669
cg08601673	0.138199	8.8e-05	0.0280056	-0.0795011	0.170239	0.999987	0.544669
cg24591042	-0.0550888	9.05e-05	0.0285329	0.0278019	0.170342	0.999987	0.544669
cg02893529	0.274108	3.25e-06	0.00302798	-0.144922	0.170936	0.999987	0.545118
cg05919314	0.352705	2.21e-07	0.00048102	-0.102715	0.170972	0.999987	0.545118
cg08613634	-0.278369	1.22e-05	0.00744	0.130371	0.170773	0.999987	0.545118
cg26331354	0.285632	1.33e-10	1.89e-06	-0.0705446	0.171221	0.999987	0.545418
cg01616225	0.282723	0.00018073	0.0453174	-0.194143	0.172368	0.999987	0.546003
cg05621027	0.277659	0.00017544	0.0444119	0.137594	0.173363	0.999987	0.546003
cg09992387	-0.313177	0.00017176	0.043737	0.15709	0.173742	0.999987	0.546003
cg10606725	-0.30084	0.00013299	0.0370261	0.155911	0.171739	0.999987	0.546003
cg11012651	-0.939278	4.83e-18	9.91e-13	0.182864	0.172438	0.999987	0.546003
cg12982177	-0.13134	2.72e-05	0.012725	0.0483806	0.173707	0.999987	0.546003
cg14254597	-0.518574	4.21e-07	0.00073484	0.190755	0.173588	0.999987	0.546003
cg14805278	-0.286921	2.71e-05	0.0127106	0.131876	0.173621	0.999987	0.546003
cg15809185	-0.310562	4.79e-05	0.0188422	0.191339	0.172204	0.999987	0.546003
cg18858206	0.299916	9.3e-06	0.00617481	-0.172054	0.172498	0.999987	0.546003
cg20512466	-0.327569	1.67e-06	0.00188374	0.145157	0.171702	0.999987	0.546003
cg21482658	-0.280173	4.93e-06	0.00396259	0.120307	0.172805	0.999987	0.546003
cg25123107	-0.262406	4.94e-06	0.00396259	0.121913	0.173469	0.999987	0.546003
cg26535616	-0.340741	1.65e-05	0.00904074	0.18125	0.17334	0.999987	0.546003
cg27355431	-0.246018	0.00013775	0.0379375	0.125231	0.17312	0.999987	0.546003
cg06616863	-0.210129	5.79e-05	0.0214187	0.106339	0.174555	0.999987	0.547575
cg19241089	0.270103	1.14e-05	0.00714543	-0.109343	0.174435	0.999987	0.547575
cg00796708	-0.298558	1.15e-06	0.001495	0.131554	0.175041	0.999987	0.548118
cg17070073	-0.293895	2.12e-06	0.00223469	0.145409	0.174907	0.999987	0.548118
cg04909225	0.401513	9.3e-07	0.00128045	-0.175525	0.175447	0.999987	0.54857
cg08234418	0.247515	2.47e-06	0.00250719	-0.120309	0.175499	0.999987	0.54857
cg03585489	-0.246112	0.00015805	0.0414239	0.15369	0.175811	0.999987	0.548788
cg06440603	-0.462632	9.75e-05	0.0300376	0.215116	0.176072	0.999987	0.548788
cg08738253	-0.262288	0.00016417	0.0424966	0.146069	0.176195	0.999987	0.548788
cg23685856	-0.347978	6.13e-09	3.59e-05	0.156919	0.176052	0.999987	0.548788
cg19115690	0.293171	1.63e-06	0.00186449	0.116182	0.177022	0.999987	0.550874
cg04672505	-0.245586	0.00013135	0.0367616	0.157339	0.177283	0.999987	0.551199
cg09255272	-0.307267	5.39e-05	0.0203528	0.181621	0.177841	0.999987	0.552442
cg21865533	0.23934	1.91e-05	0.00994465	-0.102913	0.17815	0.999987	0.552912
cg01072106	-0.414982	2.79e-07	0.00055892	0.178278	0.179764	0.999987	0.553786
cg01768840	0.302841	1.28e-06	0.00159047	-0.14522	0.180917	0.999987	0.553786
cg02361196	-0.294735	5.11e-06	0.00405811	0.126389	0.180246	0.999987	0.553786
cg02971328	0.212095	5.43e-06	0.00420465	-0.0502275	0.180633	0.999987	0.553786
cg07035299	-0.192003	0.0001319	0.0368536	0.109459	0.180377	0.999987	0.553786
cg08862452	-0.250605	7.39e-08	0.0002278	0.105335	0.179937	0.999987	0.553786
cg09897737	0.190362	0.00013746	0.0378957	-0.118025	0.179367	0.999987	0.553786
cg10027225	-0.335632	4.8e-07	0.00081082	0.143047	0.179193	0.999987	0.553786
cg14819525	-0.399471	6.22e-05	0.0224091	0.166717	0.18096	0.999987	0.553786
cg16764008	-0.195416	0.0001994	0.0479745	0.118403	0.17871	0.999987	0.553786
cg20521165	-0.562504	1.66e-13	7.17e-09	0.16735	0.180158	0.999987	0.553786
cg24901637	0.232502	0.00010247	0.0310114	-0.13884	0.180481	0.999987	0.553786
cg25723285	0.234279	8.16e-05	0.0267	-0.113113	0.180744	0.999987	0.553786
cg26873754	-0.305004	7.48e-07	0.00108841	0.128454	0.179441	0.999987	0.553786
cg27100177	0.303633	9e-05	0.0284175	-0.148878	0.179393	0.999987	0.553786
cg27310219	-0.435351	0.00010511	0.0314988	0.235704	0.180758	0.999987	0.553786
cg02053171	-0.0253217	4.69e-05	0.018561	0.0110139	0.18169	0.999987	0.555048
cg19408145	0.225309	8.7e-05	0.0278183	-0.134639	0.181604	0.999987	0.555048
cg06246100	-0.300697	3.23e-06	0.00302336	0.137653	0.182092	0.999987	0.55525
cg18365406	-0.332958	7.79e-06	0.00537537	-0.189517	0.182706	0.999987	0.55525
cg21870144	0.3333	8.13e-06	0.00557762	-0.162054	0.182638	0.999987	0.55525
cg24803390	0.566296	7.69e-08	0.00023522	-0.307583	0.182203	0.999987	0.55525
cg25153852	-0.392311	3.54e-06	0.00317598	0.14373	0.182424	0.999987	0.55525
cg27021622	-0.311145	4.49e-06	0.00372595	0.128381	0.182617	0.999987	0.55525
cg13007207	-0.335203	0.00014636	0.0394239	0.134783	0.183436	0.999987	0.556985
cg02008770	-0.199428	0.00011087	0.0327811	0.112532	0.183805	0.999987	0.557621
cg00428671	0.570035	3.45e-05	0.0150463	-0.268731	0.184387	0.999987	0.557895
cg03343063	0.173214	8e-05	0.0263605	-0.102491	0.184269	0.999987	0.557895
cg05869631	0.311262	0.0001502	0.0400353	-0.190248	0.184532	0.999987	0.557895
cg19202886	-0.624488	6.98e-10	7.13e-06	0.234863	0.18448	0.999987	0.557895
cg04460896	-0.455336	6.82e-10	7.08e-06	0.147703	0.185735	0.999987	0.558989
cg11043092	0.200399	3.89e-07	0.00069736	-0.0711606	0.185907	0.999987	0.558989
cg12255995	-0.0353778	3.44e-05	0.015038	0.0151296	0.185662	0.999987	0.558989
cg13293790	0.381584	0.00012257	0.0352104	-0.217232	0.186011	0.999987	0.558989
cg18495781	0.170508	6.22e-06	0.00459656	-0.0427834	0.185332	0.999987	0.558989
cg23238025	-0.248721	6.67e-05	0.0234478	0.125881	0.185107	0.999987	0.558989
cg23313924	0.326191	7.05e-05	0.0243144	-0.182004	0.185571	0.999987	0.558989
cg20596543	-0.267201	2.86e-05	0.0131873	0.1281	0.186516	0.999987	0.560028
cg02034779	0.528154	6.06e-07	0.00095881	0.245268	0.188603	0.999987	0.561515
cg05819645	-0.301975	0.00016532	0.0426417	0.199799	0.188334	0.999987	0.561515
cg11045792	-0.374535	1.16e-05	0.00722369	0.176079	0.188458	0.999987	0.561515
cg14168055	-0.223977	0.00018937	0.0465039	0.107799	0.187196	0.999987	0.561515
cg22079151	0.306297	1.23e-05	0.00745699	-0.10625	0.18757	0.999987	0.561515
cg22826320	0.215836	7.17e-06	0.00504661	-0.0868903	0.188614	0.999987	0.561515
cg24890045	-0.290246	2.76e-06	0.00272413	0.114756	0.188076	0.999987	0.561515
cg25849574	0.265658	2.45e-07	0.00051865	-0.0971305	0.188475	0.999987	0.561515
cg27558371	-0.240183	0.00013718	0.0378574	0.104227	0.188279	0.999987	0.561515
cg27563968	-0.438604	1.05e-07	0.00029512	0.153684	0.187522	0.999987	0.561515
cg07272719	-0.204424	0.00017117	0.0436402	0.11573	0.189763	0.999987	0.563977
cg10385692	0.182879	0.00010434	0.0313253	-0.0949281	0.189644	0.999987	0.563977
cg05653329	-0.219201	1.64e-05	0.00902443	0.101933	0.189983	0.999987	0.564152
cg22624902	-0.365778	0.00011724	0.0340976	0.243552	0.190513	0.999987	0.564287
cg23836163	-0.285457	6.19e-05	0.0223035	0.123722	0.190608	0.999987	0.564287
cg24650171	-0.512263	1.78e-05	0.00946977	0.284266	0.190833	0.999987	0.564287
cg24855228	0.463858	2.12e-07	0.00046858	-0.206462	0.19082	0.999987	0.564287
cg26578834	-0.24281	2.57e-05	0.0122221	0.124994	0.190825	0.999987	0.564287
cg01150458	-0.265315	2.86e-05	0.0131717	0.136352	0.19194	0.999987	0.566711
cg22150779	-0.242324	3.64e-06	0.00323251	0.109619	0.191977	0.999987	0.566711
cg26098386	-0.296316	4.73e-06	0.0038863	0.128482	0.192161	0.999987	0.566778
cg03437886	0.435087	5.93e-14	4.05e-09	-0.108748	0.192623	0.999987	0.567662
cg00864770	-0.239053	7.3e-05	0.0248927	0.117862	0.194098	0.999987	0.569237
cg00873953	-0.254829	5.67e-06	0.00435777	0.109772	0.193754	0.999987	0.569237
cg01956154	0.29805	1.83e-06	0.00201967	-0.116653	0.195631	0.999987	0.569237
cg02172026	0.485561	3.58e-11	7.31e-07	-0.138837	0.196231	0.999987	0.569237
cg03561416	-0.31041	7.12e-07	0.00105467	0.127618	0.195979	0.999987	0.569237
cg03894284	-0.363698	5.14e-07	0.00084714	0.146637	0.194037	0.999987	0.569237
cg04900186	0.481573	1.96e-07	0.00045161	-0.184766	0.194857	0.999987	0.569237
cg05061590	-0.289955	8.84e-08	0.00025903	0.115643	0.194665	0.999987	0.569237
cg06298740	-0.348243	9.53e-05	0.0295487	0.208822	0.195002	0.999987	0.569237
cg07738820	0.4241	1.34e-06	0.00164145	-0.186827	0.193981	0.999987	0.569237
cg08502652	-0.555984	9.17e-05	0.0287764	0.277807	0.196279	0.999987	0.569237
cg11526752	0.522363	3.48e-08	0.00012903	-0.19383	0.194803	0.999987	0.569237
cg12738484	-0.246962	8.37e-05	0.0271597	0.121459	0.193826	0.999987	0.569237
cg13100449	0.358193	6.65e-05	0.0234208	-0.191085	0.196406	0.999987	0.569237
cg14227565	-0.206817	0.00015532	0.0410027	0.104055	0.196126	0.999987	0.569237
cg15049308	0.246999	1.33e-10	1.89e-06	-0.101024	0.196045	0.999987	0.569237
cg15236354	0.40595	4.18e-06	0.00354575	-0.203777	0.195414	0.999987	0.569237
cg16645453	-0.266408	2.6e-06	0.00260886	0.11597	0.196253	0.999987	0.569237
cg23817981	0.401478	3.19e-05	0.0142636	-0.18344	0.195912	0.999987	0.569237
cg24404630	0.183045	7.25e-05	0.0247849	-0.125381	0.195234	0.999987	0.569237
cg12419527	0.380071	0.00015741	0.0413172	-0.217953	0.197582	0.999987	0.570204
cg13343687	0.274323	5.77e-07	0.00092576	-0.154272	0.197439	0.999987	0.570204
cg14654385	-0.312227	2.24e-05	0.0110583	0.172228	0.197716	0.999987	0.570204
cg19371800	0.351649	4.85e-06	0.00392576	-0.148755	0.197569	0.999987	0.570204
cg22148986	-0.312097	2.67e-05	0.012565	0.140565	0.197329	0.999987	0.570204
cg26682589	-0.246151	5.75e-06	0.0043946	0.127686	0.197449	0.999987	0.570204
cg09383151	0.497115	6.82e-06	0.00489639	-0.238613	0.19817	0.999987	0.571042
cg18442223	-0.360477	4.91e-05	0.019114	0.197724	0.198669	0.999987	0.572011
cg01604401	-0.265232	1.36e-06	0.00165984	0.115656	0.199374	0.999987	0.572286
cg02788637	0.282586	1.52e-07	0.00038243	-0.133292	0.199182	0.999987	0.572286
cg03819134	0.456073	8.84e-09	4.71e-05	-0.209848	0.199564	0.999987	0.572286
cg05329280	-0.286148	6.83e-07	0.00102269	0.109719	0.199299	0.999987	0.572286
cg09706021	0.299	3.4e-05	0.0149035	-0.180412	0.199581	0.999987	0.572286
cg00700373	-0.197257	7.42e-05	0.0251574	0.105275	0.199841	0.999987	0.572375
cg00769408	-0.305051	2.84e-07	0.00056321	0.108546	0.201318	0.999987	0.572375
cg04690998	0.29753	0.00014031	0.0384234	-0.175179	0.201005	0.999987	0.572375
cg05549304	-0.273697	6.39e-05	0.0227809	0.154533	0.201485	0.999987	0.572375
cg05587926	-0.293971	0.00011245	0.0330802	0.139424	0.201704	0.999987	0.572375
cg06363243	-0.518017	3.65e-05	0.0156306	0.229277	0.200918	0.999987	0.572375
cg06948763	-0.281108	2.04e-06	0.00217618	0.119218	0.200977	0.999987	0.572375
cg11167993	0.355233	2.12e-07	0.00046858	-0.122712	0.201168	0.999987	0.572375
cg14617622	-0.245058	0.00016543	0.0426417	0.143788	0.200934	0.999987	0.572375
cg17027626	-0.255972	9.4e-05	0.0292944	0.126601	0.2004	0.999987	0.572375
cg17480705	-0.653144	1.41e-07	0.00036401	-0.18169	0.201736	0.999987	0.572375
cg17678009	0.367892	1.23e-05	0.00744804	-0.0421288	0.200436	0.999987	0.572375
cg25992321	-0.373096	1.49e-08	7.09e-05	0.132063	0.200867	0.999987	0.572375
cg08558360	-0.360697	0.00015085	0.0401707	0.196167	0.202575	0.999987	0.574291
cg09544728	-0.419941	0.00013393	0.0372358	-0.234536	0.202913	0.999987	0.57432
cg14616110	0.218887	6e-06	0.00452164	-0.10742	0.202809	0.999987	0.57432
cg07380907	0.286123	0.00010926	0.0324218	-0.133673	0.203211	0.999987	0.574697
cg00010853	0.333509	6.76e-05	0.0236557	-0.168204	0.203835	0.999987	0.575852
cg03271293	0.195119	3.7e-06	0.00327313	-0.114931	0.203993	0.999987	0.575852
cg04202774	-0.726644	1.64e-10	2.17e-06	0.178247	0.204112	0.999987	0.575852
cg17398538	0.325272	0.00013497	0.0374496	-0.192002	0.204773	0.999987	0.577223
cg18468844	0.245814	4.54e-05	0.018201	-0.111954	0.204928	0.999987	0.577223
cg04727924	-0.527801	2.42e-05	0.0116859	0.225535	0.205826	0.999987	0.578358
cg09075149	-0.334865	4.78e-06	0.00390021	-0.159381	0.205709	0.999987	0.578358
cg12520052	0.295283	4.78e-05	0.0188273	-0.16975	0.205636	0.999987	0.578358
cg22361413	0.30254	6.47e-05	0.0229678	-0.151046	0.206118	0.999987	0.578717
cg02836864	0.284675	9.14e-05	0.0287065	-0.176453	0.20636	0.999987	0.578932
cg08757862	0.462904	1.81e-05	0.00958937	-0.287487	0.206688	0.999987	0.579007
cg21576514	0.431771	8.31e-05	0.0270398	-0.212908	0.206717	0.999987	0.579007
cg06350853	-0.355384	2.19e-05	0.0108719	-0.185178	0.206887	0.999987	0.579019
cg12523691	-0.468951	2.05e-07	0.00046132	0.196927	0.207368	0.999987	0.579237
cg13587823	-0.455318	9.85e-05	0.0301918	0.221733	0.207522	0.999987	0.579237
cg14745545	0.202936	3.9e-05	0.016405	-0.114308	0.207788	0.999987	0.579237
cg16775824	-0.28563	0.00018803	0.0463403	-0.110097	0.207791	0.999987	0.579237
cg24528220	-0.385088	3.22e-09	2.14e-05	0.10269	0.207428	0.999987	0.579237
cg00551398	-0.285668	1.72e-07	0.00041528	0.123071	0.209601	0.999987	0.582726
cg06816239	0.387702	0.00015658	0.041211	-0.215111	0.2104	0.999987	0.582726
cg11847956	-0.301717	2.27e-05	0.0111378	0.120635	0.209668	0.999987	0.582726
cg14377972	-0.268903	2.99e-05	0.0136614	0.11387	0.210037	0.999987	0.582726
cg15978502	0.341052	1.08e-06	0.0014319	-0.125313	0.209533	0.999987	0.582726
cg17491987	0.297338	0.00016908	0.0433224	-0.193597	0.210026	0.999987	0.582726
cg18361815	0.217344	4.95e-05	0.0192053	-0.141951	0.210461	0.999987	0.582726
cg19589686	-0.526266	1.6e-05	0.0088801	0.254007	0.210242	0.999987	0.582726
cg20449048	-0.283674	1.89e-08	8.23e-05	0.106999	0.210706	0.999987	0.582726
cg27341747	0.338854	5.06e-05	0.0194628	-0.17269	0.210611	0.999987	0.582726
cg03180835	-0.426263	2.88e-07	0.00056972	-0.134926	0.211398	0.999987	0.58418
cg05072719	-0.35026	4.94e-06	0.00396259	0.149298	0.212012	0.999987	0.584971
cg25108979	-0.26789	1.49e-05	0.00846966	0.110895	0.212019	0.999987	0.584971
cg21429982	0.269344	0.00016658	0.0428189	-0.141501	0.212366	0.999987	0.585467
cg04077322	-0.391711	1.96e-06	0.00212879	0.184176	0.212579	0.999987	0.585594
cg00043784	-0.246161	5.17e-05	0.0197561	0.125328	0.213364	0.999987	0.586623
cg08204108	0.305745	0.00017454	0.0442586	-0.166992	0.213481	0.999987	0.586623
cg12098307	0.225663	1.32e-05	0.00782464	-0.115475	0.213964	0.999987	0.586623
cg12914622	-0.306518	1.84e-05	0.00969604	0.126381	0.213882	0.999987	0.586623
cg16678014	0.174789	9.79e-09	5.05e-05	-0.0435947	0.213193	0.999987	0.586623
cg19777644	0.129268	0.00014529	0.0391994	-0.0587696	0.213848	0.999987	0.586623
cg27268839	-0.300703	1.9e-07	0.00044502	0.115698	0.214124	0.999987	0.586623
cg08802652	-0.403518	0.00018715	0.0462012	-0.172868	0.21432	0.999987	0.586701
cg19808978	0.305675	0.00012866	0.0362769	-0.171391	0.215471	0.999987	0.589392
cg27056253	0.36895	1.28e-07	0.00033954	-0.143621	0.215788	0.999987	0.589797
cg01207461	0.284557	0.00011731	0.0340976	-0.159385	0.216718	0.999987	0.590589
cg08092875	-0.293707	4.25e-06	0.00356624	0.130869	0.216668	0.999987	0.590589
cg13776248	-0.28272	9.45e-05	0.0294161	0.136129	0.216752	0.999987	0.590589
cg17212919	0.4412	1.75e-06	0.00194405	-0.150636	0.216518	0.999987	0.590589
cg01944848	0.225488	0.00010507	0.0314978	-0.0944158	0.220115	0.999987	0.591474
cg01959238	-0.356074	0.00012594	0.0358774	0.150277	0.219701	0.999987	0.591474
cg05534865	0.358491	0.00016369	0.0424203	-0.141495	0.219629	0.999987	0.591474
cg07397710	0.270196	9.06e-05	0.0285375	-0.127598	0.218803	0.999987	0.591474
cg07858728	-0.486129	4.44e-10	5.06e-06	0.12394	0.220009	0.999987	0.591474
cg08697847	0.304355	0.00016973	0.043436	-0.13998	0.21826	0.999987	0.591474
cg12398079	-0.25118	4.63e-05	0.0183695	0.101155	0.219641	0.999987	0.591474
cg12493908	-0.265102	5.66e-05	0.0211185	0.11265	0.21735	0.999987	0.591474
cg13481776	-0.226989	3.04e-05	0.0137874	0.1113	0.219479	0.999987	0.591474
cg14530655	-0.438963	3.91e-06	0.00337826	0.171799	0.218174	0.999987	0.591474
cg16398956	0.199657	0.00011853	0.034341	-0.116921	0.220007	0.999987	0.591474
cg17280782	-0.547612	2.69e-13	1.1e-08	0.139694	0.217995	0.999987	0.591474
cg17882147	0.480099	4.25e-08	0.00015301	0.0760694	0.219622	0.999987	0.591474
cg17957372	-0.284532	1.12e-07	0.00031099	0.100094	0.219934	0.999987	0.591474
cg20617957	0.379463	2.43e-05	0.0117583	-0.181704	0.21822	0.999987	0.591474
cg26169659	-0.523529	2.67e-06	0.00266154	0.277611	0.219657	0.999987	0.591474
cg26562786	-0.193245	0.00017176	0.043737	0.102131	0.217478	0.999987	0.591474
cg27352063	-0.0448937	4.86e-05	0.0190001	0.017249	0.219638	0.999987	0.591474
cg05218356	-0.381826	4.33e-11	8.27e-07	0.115826	0.220706	0.999987	0.591702
cg13052261	-0.235429	1.87e-05	0.00978195	0.107036	0.220385	0.999987	0.591702
cg15539697	-0.26911	6.87e-05	0.0238939	0.113858	0.220543	0.999987	0.591702
cg02249531	-0.216436	0.0001939	0.0472199	0.108266	0.221073	0.999987	0.592233
cg14792845	-0.34111	5.8e-06	0.00441264	0.165487	0.221691	0.999987	0.593433
cg15921228	-0.213425	0.00012522	0.0357593	0.115272	0.222099	0.999987	0.593619
cg25891606	0.152944	3.01e-05	0.0136852	0.0583277	0.221961	0.999987	0.593619
cg07022343	-0.227311	6.17e-07	0.00095881	0.109229	0.224144	0.999987	0.595001
cg07345934	0.333284	2.41e-06	0.00245686	-0.167149	0.222875	0.999987	0.595001
cg10128806	-0.319849	1.69e-05	0.00917604	0.118229	0.223572	0.999987	0.595001
cg10877722	0.212547	8.77e-05	0.0279373	0.0712876	0.223591	0.999987	0.595001
cg20441884	0.328239	1.64e-06	0.00187104	-0.151799	0.224025	0.999987	0.595001
cg22220013	0.234283	1.29e-05	0.00767128	-0.0862901	0.223921	0.999987	0.595001
cg22592599	0.562001	1.28e-06	0.00159534	-0.229147	0.224127	0.999987	0.595001
cg26377630	0.253076	0.00010079	0.03063	-0.114347	0.222957	0.999987	0.595001
cg26533595	-0.0870245	8.84e-05	0.0280801	0.0416812	0.223572	0.999987	0.595001
cg03442795	-0.282952	2.85e-06	0.00279849	0.120086	0.224494	0.999987	0.595479
cg02040705	-0.294673	3.92e-05	0.0164669	0.14154	0.227777	0.999987	0.595621
cg02891945	0.231462	1.36e-05	0.00798646	-0.12951	0.227538	0.999987	0.595621
cg07265541	0.277741	3.57e-05	0.0153808	-0.143348	0.226732	0.999987	0.595621
cg07321129	0.445868	3.93e-07	0.00070125	-0.177861	0.226584	0.999987	0.595621
cg07571734	0.277721	1.17e-05	0.00725488	-0.145243	0.226936	0.999987	0.595621
cg08808959	-0.136706	0.00014481	0.0391601	0.0488986	0.226701	0.999987	0.595621
cg10207219	0.348363	1.59e-06	0.00184025	-0.132615	0.227304	0.999987	0.595621
cg10715905	0.365079	9.53e-06	0.00627535	-0.1645	0.227674	0.999987	0.595621
cg11228682	0.463348	2.25e-05	0.0110611	-0.269761	0.225982	0.999987	0.595621
cg13459104	-0.20881	7.89e-05	0.0261567	-0.0938661	0.226619	0.999987	0.595621
cg16525461	0.405345	1.29e-05	0.00767128	-0.194665	0.227548	0.999987	0.595621
cg17307036	-0.346448	2.19e-08	9.32e-05	0.118797	0.227167	0.999987	0.595621
cg18267489	0.277575	6.76e-05	0.0236446	-0.127652	0.22616	0.999987	0.595621
cg18735312	-0.256003	0.00017093	0.0436178	0.136587	0.224728	0.999987	0.595621
cg21762521	0.134191	1.52e-05	0.00854873	-0.0754658	0.227714	0.999987	0.595621
cg22457517	0.259884	6.22e-05	0.0224091	-0.134053	0.225319	0.999987	0.595621
cg22863456	0.439211	2.22e-05	0.0109811	-0.210034	0.226235	0.999987	0.595621
cg23518762	-0.399619	8.37e-05	0.0271597	-0.194079	0.227099	0.999987	0.595621
cg24844295	-0.265324	2.57e-07	0.00053543	0.139068	0.227026	0.999987	0.595621
cg12223510	-0.208189	2.09e-05	0.0105589	0.102354	0.228391	0.999987	0.595891
cg13061767	-0.329211	0.00015001	0.0400341	0.148319	0.228261	0.999987	0.595891
cg17419788	-0.533774	1.11e-08	5.53e-05	0.17266	0.228247	0.999987	0.595891
cg27606671	-0.275519	7.76e-06	0.00536961	0.113201	0.228684	0.999987	0.596213
cg08399733	-0.213736	5.99e-05	0.0218584	-0.10742	0.228999	0.999987	0.596588
cg06586676	-0.250019	6.6e-07	0.00100326	0.107024	0.229438	0.999987	0.596846
cg07489891	-0.272682	0.00012433	0.0355563	-0.126879	0.229377	0.999987	0.596846
cg24640360	-0.34504	9.46e-07	0.00129502	0.143003	0.22977	0.999987	0.597266
cg23912233	-0.446093	3.76e-07	0.00068419	0.168817	0.230121	0.999987	0.597734
cg01252726	-0.281237	3.9e-05	0.016405	0.128984	0.230917	0.999987	0.599358
cg01074613	-0.235905	3.97e-05	0.0166017	-0.115914	0.231854	0.999987	0.601181
cg03995631	0.239795	0.00011892	0.0344229	-0.127101	0.231963	0.999987	0.601181
cg25800753	-0.268151	1.77e-05	0.00944161	0.112141	0.232303	0.999987	0.60162
cg03575602	-0.173071	0.00015677	0.041211	0.101053	0.233317	0.999987	0.603797
cg25817925	-0.116335	0.00012629	0.0359153	0.0737833	0.23362	0.999987	0.604137
cg09341207	-0.354753	2.31e-07	0.00049564	0.133081	0.233956	0.999987	0.604558
cg04761267	-0.549206	1.85e-08	8.18e-05	0.187859	0.234563	0.999987	0.605235
cg23722588	0.260416	0.00012612	0.0359091	-0.131326	0.234454	0.999987	0.605235
cg03443439	-0.271064	4.26e-06	0.00356841	0.122929	0.234958	0.999987	0.605363
cg11377086	0.235533	1.7e-05	0.00921613	-0.131675	0.234953	0.999987	0.605363
cg06076517	-0.225754	0.0001631	0.042302	0.117863	0.235412	0.999987	0.60599
cg22124697	-0.300268	1.11e-06	0.00145522	0.120665	0.235547	0.999987	0.60599
cg22429706	-0.404027	2.02e-08	8.7e-05	0.140387	0.235854	0.999987	0.606334
cg14534780	0.39255	0.00021292	0.0498817	-0.215223	0.236087	0.999987	0.606488
cg05675514	0.326527	4.4e-05	0.0178582	-0.191997	0.236303	0.999987	0.606598
cg08670465	0.415775	1.16e-05	0.00721595	-0.172817	0.237158	0.999987	0.608346
cg07920092	0.385234	1.55e-07	0.00038932	-0.186465	0.238301	0.999987	0.610386
cg17040513	-0.248851	0.00019431	0.0472479	0.145775	0.238294	0.999987	0.610386
cg01640363	-0.232112	0.00011109	0.0327865	0.104195	0.238888	0.999987	0.610551
cg18692068	-0.365625	5.01e-10	5.41e-06	0.119826	0.238555	0.999987	0.610551
cg23271558	0.243639	0.00012432	0.0355563	-0.0842076	0.238791	0.999987	0.610551
cg00583480	-0.265313	6.29e-07	0.0009718	0.0941252	0.239473	0.999987	0.611153
cg19928703	-0.231442	4.46e-05	0.0179833	0.112314	0.239392	0.999987	0.611153
cg16576811	-0.229132	0.00018609	0.0460769	0.113588	0.239836	0.999987	0.611634
cg15961772	-0.352888	5.29e-08	0.00017631	0.117173	0.24012	0.999987	0.611912
cg01611053	0.353025	1.01e-07	0.00028996	-0.106543	0.241147	0.999987	0.612417
cg03443949	-0.198395	0.00018658	0.0461163	0.105696	0.2405	0.999987	0.612417
cg07860222	0.345579	2.91e-05	0.0133763	-0.155777	0.24107	0.999987	0.612417
cg12162337	-0.0822504	9.87e-06	0.00641116	-0.0190052	0.240968	0.999987	0.612417
cg24635971	0.25365	0.00013271	0.0369841	-0.134032	0.241192	0.999987	0.612417
cg01446219	-0.254101	1.43e-05	0.00825256	0.101958	0.242072	0.999987	0.613214
cg01707943	0.443869	3.12e-06	0.00295877	-0.197399	0.242062	0.999987	0.613214
cg02583618	0.315761	9.9e-06	0.00641936	-0.145321	0.24246	0.999987	0.613214
cg06101324	0.285865	2.21e-05	0.0109318	-0.143954	0.242426	0.999987	0.613214
cg08141300	-0.2324	6.32e-05	0.022601	0.113629	0.24273	0.999987	0.613214
cg12817352	-0.26047	3.42e-05	0.0149642	0.135615	0.242376	0.999987	0.613214
cg22599270	0.258333	1.42e-08	6.81e-05	-0.0727555	0.242635	0.999987	0.613214
cg01652971	-0.343212	5.58e-06	0.00430175	0.141301	0.243482	0.999987	0.61466
cg01772439	-0.369692	5.9e-07	0.00093644	0.127988	0.243654	0.999987	0.61466
cg01843506	0.311961	3.64e-05	0.0156106	-0.151166	0.244358	0.999987	0.614666
cg01927373	-0.437837	2.02e-07	0.00045811	-0.111783	0.244233	0.999987	0.614666
cg21825111	-0.293578	3.26e-05	0.014478	0.113955	0.244191	0.999987	0.614666
cg26323755	-0.239005	5.61e-05	0.020958	0.110889	0.244019	0.999987	0.614666
cg16879414	-0.242712	2.85e-05	0.0131669	0.107676	0.244711	0.999987	0.615112
cg02641372	0.458254	1.35e-05	0.00792755	-0.193982	0.245301	0.999987	0.615713
cg18753162	0.13914	0.00020455	0.0486913	-0.0560154	0.245234	0.999987	0.615713
cg02142995	0.237953	0.00016605	0.0427346	0.0851427	0.246577	0.999987	0.617692
cg06200244	0.338586	6.83e-06	0.00489639	-0.13534	0.246619	0.999987	0.617692
cg15805977	0.285064	2.74e-08	0.00010895	-0.0711708	0.246603	0.999987	0.617692
cg23065813	-0.236493	2.51e-05	0.0120117	0.102419	0.247049	0.999987	0.618329
cg06322557	0.246037	3.53e-05	0.0152726	-0.123519	0.247356	0.999987	0.618414
cg09324745	-0.737656	6.05e-09	3.57e-05	-0.225467	0.247749	0.999987	0.618414
cg10692321	-0.360457	1.24e-06	0.00156092	0.138646	0.247789	0.999987	0.618414
cg26740135	0.276275	6.26e-05	0.022471	-0.0981094	0.247612	0.999987	0.618414
cg16209351	0.32147	5.3e-06	0.00415927	-0.130147	0.248082	0.999987	0.618704
cg07159416	-0.238512	0.00017421	0.044237	0.118447	0.248403	0.999987	0.619065
cg05251814	-0.273119	1.1e-05	0.00697154	0.111083	0.249082	0.999987	0.620256
cg13201942	0.267029	6.88e-05	0.0239346	-0.127203	0.249909	0.999987	0.620256
cg13412579	-0.305271	8.68e-05	0.0277792	0.132804	0.249605	0.999987	0.620256
cg16299084	0.280434	0.00017834	0.0449098	-0.180456	0.249737	0.999987	0.620256
cg20828678	-0.251272	1.88e-06	0.00207001	0.104365	0.249943	0.999987	0.620256
cg26943346	0.492625	4.02e-06	0.00344989	-0.209287	0.249432	0.999987	0.620256
cg02769005	0.198382	6.52e-05	0.0231006	-0.0168711	0.25064	0.999987	0.621074
cg14942588	0.411918	2.33e-05	0.0113437	-0.204293	0.251212	0.999987	0.621074
cg20686234	-0.14624	0.00013292	0.0370192	-0.05969	0.250842	0.999987	0.621074
cg21904340	0.379856	8e-05	0.0263605	0.195799	0.250534	0.999987	0.621074
cg25579027	-0.321757	6.58e-06	0.00478967	0.119073	0.251336	0.999987	0.621074
cg27298552	0.206818	3.02e-06	0.00290148	-0.101767	0.25121	0.999987	0.621074
cg26621046	-0.352823	0.00012659	0.0359522	0.156771	0.251608	0.999987	0.621308
cg01972979	-0.438359	0.00016485	0.0425861	-0.189494	0.252034	0.999987	0.621922
cg09067459	0.392192	9.38e-06	0.00619646	-0.16549	0.252626	0.999987	0.622923
cg21898465	0.265713	4.54e-05	0.018201	0.130445	0.252796	0.999987	0.622923
cg06667640	0.246816	0.00018137	0.0453873	-0.117081	0.253115	0.999987	0.623272
cg05243899	-0.410864	1.41e-05	0.00816288	0.180402	0.254413	0.999987	0.625587
cg24586899	0.31513	3.9e-05	0.016405	-0.138646	0.254386	0.999987	0.625587
cg15802887	-0.257063	2.16e-05	0.0107604	0.114482	0.254637	0.999987	0.6257
cg05952895	-0.444754	4.03e-09	2.56e-05	0.126862	0.254973	0.999987	0.626087
cg09629657	0.245276	2.1e-05	0.0105691	-0.122732	0.255401	0.999987	0.626259
cg12914733	-0.382785	1.87e-09	1.49e-05	0.123121	0.255366	0.999987	0.626259
cg20130085	-0.276058	9.8e-06	0.00638247	0.111035	0.256138	0.999987	0.627628
cg20839149	0.366038	3.15e-05	0.0141268	-0.15989	0.25637	0.999987	0.627757
cg20698410	-0.242373	0.0001814	0.0453873	0.123234	0.256701	0.999987	0.628129
cg04228305	0.272019	2.73e-05	0.0127924	-0.131571	0.256921	0.999987	0.628228
cg01932691	0.23797	0.00019679	0.0475703	-0.107152	0.257725	0.999987	0.628911
cg19033045	-0.0127575	6.41e-05	0.0228279	0.00631096	0.257921	0.999987	0.628911
cg19227210	0.268447	0.00011558	0.0337587	-0.137732	0.257694	0.999987	0.628911
cg21637392	0.249814	4.16e-06	0.00354275	-0.11238	0.258098	0.999987	0.628911
cg24372455	0.299125	1.29e-06	0.00159597	-0.127522	0.257841	0.999987	0.628911
cg01809507	-0.271482	3.99e-05	0.0166602	-0.114672	0.259542	0.999987	0.628962
cg07120889	-0.342574	2.8e-07	0.00055892	0.0933412	0.258727	0.999987	0.628962
cg09684160	-0.162701	4.13e-06	0.00352322	0.06592	0.258376	0.999987	0.628962
cg09958215	-0.387342	6.74e-05	0.0236038	-0.184092	0.258933	0.999987	0.628962
cg10351284	0.455449	0.00013001	0.0365351	-0.207178	0.258738	0.999987	0.628962
cg12393201	-0.319658	7.48e-05	0.0252799	0.147867	0.259176	0.999987	0.628962
cg19905224	0.106202	0.00010059	0.030601	-0.0474966	0.259394	0.999987	0.628962
cg22267151	-0.25068	0.00012423	0.0355563	0.112885	0.259554	0.999987	0.628962
cg07890029	0.168646	6.47e-06	0.00474384	-0.0538848	0.259828	0.999987	0.629191
cg02209765	0.132857	1.22e-05	0.00744	-0.0393164	0.260737	0.999987	0.630757
cg10485937	0.323826	3.31e-05	0.0146414	-0.147151	0.260835	0.999987	0.630757
cg00934037	-0.264917	2.16e-05	0.0107604	0.103765	0.261186	0.999987	0.63117
cg07151117	0.300657	2.81e-07	0.00055892	-0.12923	0.261983	0.999987	0.632592
cg09085216	0.221631	3.9e-05	0.016405	-0.11921	0.262136	0.999987	0.632592
cg07511201	-0.0489432	0.00017581	0.0444782	0.0251207	0.262849	0.999987	0.63344
cg14673904	0.247268	5.44e-05	0.0205106	-0.125848	0.262746	0.999987	0.63344
cg14799482	0.354649	3.06e-05	0.013833	-0.185532	0.263399	0.999987	0.633458
cg18164135	0.356711	1.88e-05	0.00983072	-0.147356	0.263385	0.999987	0.633458
cg21564780	-0.268542	1.75e-05	0.00937654	-0.119251	0.263152	0.999987	0.633458
cg16353152	-0.257646	0.0001492	0.0399134	0.120509	0.264034	0.999987	0.634551
cg06264518	-0.265028	8.05e-06	0.00553108	0.0969317	0.264588	0.999987	0.635289
cg27044180	-0.37253	1.44e-06	0.00171932	0.131552	0.264704	0.999987	0.635289
cg03934937	0.158161	0.00013913	0.0382162	0.0681329	0.265221	0.999987	0.635729
cg27342825	0.232937	2.51e-05	0.0120111	-0.109873	0.26525	0.999987	0.635729
cg11482926	0.750304	0.00019085	0.0467796	-0.302393	0.265919	0.999987	0.636527
cg18705065	-0.291488	0.00012742	0.0360878	0.1427	0.266116	0.999987	0.636527
cg20278154	0.365906	0.00014028	0.0384234	-0.167545	0.266128	0.999987	0.636527
cg07514618	-0.318072	3.02e-06	0.00290148	-0.124763	0.266459	0.999987	0.636885
cg07459199	-0.357327	1.26e-06	0.00158093	0.112726	0.266654	0.999987	0.636916
cg04425617	0.254198	9.82e-05	0.030149	-0.111337	0.267426	0.999987	0.638325
cg13865488	0.344635	0.00011282	0.033119	-0.191954	0.268036	0.999987	0.638476
cg18776698	0.329888	3.45e-06	0.00312397	0.128045	0.267827	0.999987	0.638476
cg24834981	-0.310833	3.5e-05	0.0151817	0.138173	0.267987	0.999987	0.638476
cg01254505	-0.150099	1.29e-05	0.00770579	0.0415396	0.268933	0.999987	0.638733
cg03010408	-0.242769	8.86e-05	0.0281189	0.121302	0.268498	0.999987	0.638733
cg09077096	-0.448999	6.01e-06	0.00452447	-0.181291	0.269055	0.999987	0.638733
cg18368125	-0.342333	9.92e-09	5.09e-05	0.107246	0.268707	0.999987	0.638733
cg22046611	-0.301295	2.77e-05	0.0129077	0.128148	0.268596	0.999987	0.638733
cg05305107	-0.240051	0.00013458	0.03738	0.110408	0.269945	0.999987	0.639244
cg07173118	-0.335207	8.49e-06	0.00576935	0.128582	0.27	0.999987	0.639244
cg17939668	-0.20879	1.46e-05	0.00836493	0.0898802	0.269624	0.999987	0.639244
cg18421604	-0.397023	5.32e-05	0.020207	0.181286	0.26998	0.999987	0.639244
cg14766704	0.274122	9.83e-05	0.030149	-0.129447	0.270542	0.999987	0.640095
cg00477017	-0.258997	0.0001205	0.034777	-0.114261	0.271545	0.999987	0.640736
cg12516495	-0.465511	1.92e-07	0.00044919	0.182959	0.271493	0.999987	0.640736
cg16812503	-0.325411	3.97e-06	0.00342383	0.138408	0.271114	0.999987	0.640736
cg20668017	-0.350929	0.000175	0.0443282	0.127352	0.27145	0.999987	0.640736
cg03696603	-0.314458	2.2e-05	0.0108987	0.103487	0.272961	0.999987	0.643161
cg18408264	0.453739	1.97e-05	0.0100948	-0.206849	0.273123	0.999987	0.643161
cg25388800	0.366996	5.39e-06	0.00419865	-0.162874	0.272895	0.999987	0.643161
cg21602651	0.372047	0.00013058	0.0366231	-0.177634	0.274306	0.999987	0.645512
cg08131891	-0.364767	8.52e-07	0.00120095	0.174493	0.274529	0.999987	0.645536
cg12632472	0.350122	7.44e-06	0.00519624	-0.132907	0.274684	0.999987	0.645536
cg13290921	0.201548	2.74e-05	0.0127925	-0.0731678	0.275876	0.999987	0.647034
cg24958468	-0.21082	0.00018982	0.0465994	0.094987	0.275737	0.999987	0.647034
cg26387409	0.152778	6.72e-07	0.0010138	-0.0467989	0.275788	0.999987	0.647034
cg26875813	0.237694	4.37e-05	0.0177874	-0.10281	0.276463	0.999987	0.647977
cg08625470	-0.263787	0.00010314	0.0311473	0.129871	0.27697	0.999987	0.648732
cg00323063	0.277898	8.74e-05	0.0279198	-0.113024	0.277734	0.999987	0.649293
cg12946808	0.215192	0.00019388	0.0472199	-0.140466	0.277765	0.999987	0.649293
cg14836522	-0.267632	7.14e-06	0.00504289	0.105238	0.277398	0.999987	0.649293
cg07089621	0.346109	8.12e-07	0.00115689	-0.129289	0.279207	0.999987	0.651792
cg25246692	0.253645	1.83e-05	0.00962667	-0.110943	0.279025	0.999987	0.651792
cg03035881	0.343362	5.43e-06	0.00420465	-0.128962	0.279393	0.999987	0.651794
cg02093811	0.266867	8.4e-05	0.0272143	-0.113253	0.279947	0.999987	0.652205
cg05855157	0.213709	6.66e-12	1.88e-07	0.0414832	0.280128	0.999987	0.652205
cg13323489	0.343579	8.57e-05	0.0275707	-0.222802	0.279865	0.999987	0.652205
cg01807301	0.240641	0.00015275	0.0404923	-0.113945	0.28055	0.999987	0.652754
cg17807663	0.253727	2.54e-05	0.0121072	-0.113337	0.281046	0.999987	0.653474
cg14516100	0.26825	0.00017959	0.0451134	-0.149193	0.281997	0.999987	0.655251
cg00882135	-0.421533	4.54e-11	8.47e-07	0.11565	0.282681	0.999987	0.656403
cg21860045	-0.593088	9.96e-06	0.00644026	0.194038	0.283	0.999987	0.656709
cg09808639	0.315158	9.59e-05	0.0296591	-0.155829	0.28395	0.999987	0.656739
cg15766722	-0.336585	2.04e-06	0.00217618	0.134032	0.283922	0.999987	0.656739
cg18131456	0.584271	5.22e-06	0.00411691	-0.205411	0.283695	0.999987	0.656739
cg18645150	-0.362095	2.09e-06	0.00220699	0.135913	0.283745	0.999987	0.656739
cg26462319	0.385416	4.22e-08	0.00015239	-0.108449	0.283502	0.999987	0.656739
cg08463775	-0.349448	0.00014719	0.0396068	0.145697	0.284569	0.999987	0.657738
cg11742111	-0.283834	7.95e-06	0.00546574	0.103024	0.285315	0.999987	0.658599
cg20250926	-0.269115	1.93e-05	0.0100035	0.115664	0.285555	0.999987	0.658599
cg22910493	-0.215985	0.00021165	0.0497831	0.0904617	0.285693	0.999987	0.658599
cg24389195	0.200035	0.00015423	0.0407797	0.0852127	0.28534	0.999987	0.658599
cg06754496	-0.41621	1.55e-05	0.00867139	0.171225	0.28635	0.999987	0.659244
cg25236535	0.61919	4.11e-06	0.00351813	-0.212524	0.286189	0.999987	0.659244
cg15257322	0.37217	0.0001357	0.0375887	-0.185847	0.286708	0.999987	0.659635
cg03998606	0.243917	8.91e-06	0.00597465	-0.113886	0.287111	0.999987	0.660129
cg02929982	0.348057	2.68e-05	0.0125819	0.118491	0.288003	0.999987	0.660879
cg14334769	0.528358	1.44e-06	0.00171932	-0.182018	0.287895	0.999987	0.660879
cg19080559	-0.233915	3.21e-05	0.0142974	0.0956571	0.287793	0.999987	0.660879
cg03530294	0.343801	2.44e-06	0.00248479	-0.167799	0.288424	0.999987	0.661168
cg05408317	0.39178	1.38e-06	0.00167626	-0.129152	0.288695	0.999987	0.661168
cg06610259	-0.291944	2.65e-05	0.0124842	0.105673	0.288676	0.999987	0.661168
cg11075745	-0.213187	4.41e-05	0.0178582	0.0964243	0.289147	0.999987	0.661338
cg11553865	-0.290401	0.00018006	0.0451912	0.149774	0.289117	0.999987	0.661338
cg05467676	0.330609	2.96e-06	0.00286559	-0.140338	0.290265	0.999987	0.661546
cg10842126	-0.240311	1.68e-06	0.00189831	0.086284	0.289578	0.999987	0.661546
cg11391395	-0.251153	0.00011399	0.0333903	0.116317	0.29037	0.999987	0.661546
cg13049361	0.252932	0.00015886	0.0415493	-0.128648	0.290353	0.999987	0.661546
cg13488570	0.293481	2.16e-05	0.0107546	-0.142141	0.290014	0.999987	0.661546
cg22984349	0.270014	5.25e-06	0.00413334	-0.143291	0.290199	0.999987	0.661546
cg21403762	-0.312646	1.87e-06	0.00205817	0.113639	0.290809	0.999987	0.662116
cg17850359	0.227455	4.22e-05	0.0173862	-0.100926	0.291283	0.999987	0.662764
cg01341997	0.162494	1.83e-06	0.00202215	-0.0439677	0.291965	0.999987	0.663453
cg05730726	0.328121	0.00020731	0.0491994	0.15081	0.291818	0.999987	0.663453
cg15122358	-0.221873	1.27e-05	0.00758099	0.0763405	0.292913	0.999987	0.665176
cg02367558	-0.326257	3.21e-05	0.0143053	0.116778	0.293818	0.999987	0.666577
cg09308177	-0.236733	0.00012754	0.0360956	-0.0931754	0.294222	0.999987	0.666577
cg12296286	-0.259827	0.00018624	0.0460769	0.136817	0.294291	0.999987	0.666577
cg21048763	0.463157	1.97e-06	0.00213003	-0.146843	0.294005	0.999987	0.666577
cg16852369	0.487732	3.77e-06	0.00330544	-0.182173	0.294627	0.999987	0.666691
cg23369564	0.226253	1.73e-05	0.00936173	-0.086945	0.294721	0.999987	0.666691
cg04543314	0.296104	1.93e-06	0.00210152	-0.0743292	0.295067	0.999987	0.666805
cg06149261	-0.475676	9.33e-05	0.0291162	0.166946	0.295201	0.999987	0.666805
cg09436389	-0.361596	3.62e-05	0.015553	-0.139541	0.29546	0.999987	0.666805
cg14438189	-0.27757	7.59e-05	0.025518	0.110853	0.295533	0.999987	0.666805
cg00103855	0.313949	3.94e-05	0.0164969	0.125607	0.296594	0.999987	0.668767
cg20489453	-0.26953	1.74e-05	0.00936968	0.100564	0.296924	0.999987	0.669081
cg03461296	-0.272067	5.27e-05	0.0200847	0.128145	0.297461	0.999987	0.6692
cg06315887	-0.330006	1.9e-10	2.47e-06	0.0840886	0.297356	0.999987	0.6692
cg23183932	-0.380159	2.28e-05	0.0111747	-0.159884	0.297549	0.999987	0.6692
cg22955387	-0.442134	2.38e-06	0.00244284	-0.128151	0.298983	0.999987	0.671992
cg04470054	0.533639	5.72e-05	0.0212647	-0.267942	0.299821	0.999987	0.673281
cg26084376	0.265809	1.49e-05	0.00846966	0.100652	0.299941	0.999987	0.673281
cg06650260	-0.321763	3.7e-08	0.00013558	0.0911815	0.300231	0.999987	0.67344
cg09899868	0.235677	5.79e-05	0.0214147	-0.111873	0.300588	0.999987	0.67344
cg16452490	0.27071	6.92e-09	3.97e-05	0.0385815	0.300416	0.999987	0.67344
cg22644852	-0.202317	3.27e-05	0.0145067	0.0826371	0.300976	0.999987	0.673879
cg14148156	-0.611767	8.57e-10	8.09e-06	0.122099	0.301331	0.999987	0.673959
cg26346797	0.34357	1.4e-06	0.00168543	0.10408	0.301397	0.999987	0.673959
cg24395504	-0.23287	0.00019865	0.0478793	0.0946969	0.301625	0.999987	0.674039
cg05126855	-0.258592	6.84e-06	0.00489639	0.100357	0.302006	0.999987	0.674461
cg09183124	-0.546521	3.86e-05	0.0162847	0.221283	0.303222	0.999987	0.675925
cg16053158	0.333013	0.00012978	0.036515	-0.14897	0.303611	0.999987	0.675925
cg17371857	-0.451078	2.41e-08	0.00010036	0.0954891	0.303626	0.999987	0.675925
cg22565312	0.281588	8.14e-05	0.0267	-0.111616	0.303616	0.999987	0.675925
cg23138261	-0.238917	6.8e-05	0.0237657	0.0941334	0.303593	0.999987	0.675925
cg13161329	-0.176222	2.52e-05	0.0120408	0.0645361	0.304499	0.999987	0.676579
cg19411980	-0.299349	1.92e-06	0.00209079	0.115619	0.304265	0.999987	0.676579
cg23418161	0.198688	4.32e-05	0.0176684	-0.0765432	0.304439	0.999987	0.676579
cg11194266	-0.787971	2.17e-14	1.62e-09	0.136388	0.304817	0.999987	0.676693
cg19278231	0.363905	0.00014187	0.0386961	-0.130464	0.30513	0.999987	0.676693
cg27571329	-0.513564	6.56e-07	0.0009999	0.149614	0.305017	0.999987	0.676693
cg14947787	-0.31886	8.88e-06	0.00597284	0.103651	0.305562	0.999987	0.676951
cg16640730	-0.387959	3.28e-07	0.00062287	0.109036	0.305633	0.999987	0.676951
cg11130612	-0.247904	1.14e-07	0.00031251	0.0836806	0.306678	0.999987	0.678838
cg00937817	0.228649	5.61e-06	0.00431262	-0.0639068	0.307408	0.999987	0.679919
cg07543967	-0.178281	9.71e-07	0.00131641	0.0657358	0.307555	0.999987	0.679919
cg17846460	0.346879	4.83e-07	0.00081393	-0.122932	0.308046	0.999987	0.680576
cg01017367	-0.4498	0.00012723	0.0360606	0.2099	0.31092	0.999987	0.681764
cg01384111	-0.194403	4.25e-05	0.0174515	0.0865589	0.310053	0.999987	0.681764
cg02478731	-0.304413	0.00010487	0.0314709	0.117877	0.309771	0.999987	0.681764
cg02925248	-0.333299	3.43e-06	0.00311757	0.0999911	0.309874	0.999987	0.681764
cg05391892	-0.280536	3.99e-05	0.016667	-0.107359	0.310287	0.999987	0.681764
cg07466341	0.279019	8.83e-05	0.0280596	-0.0981471	0.311892	0.999987	0.681764
cg09580822	0.44345	0.00012591	0.0358774	-0.174851	0.309795	0.999987	0.681764
cg13300480	-0.259974	8.26e-05	0.0269412	0.0981298	0.310444	0.999987	0.681764
cg14268928	-0.31146	2.01e-06	0.00216455	-0.102025	0.310923	0.999987	0.681764
cg14880894	-0.324869	1.28e-06	0.00159508	0.119442	0.309561	0.999987	0.681764
cg16026241	0.266387	6.44e-05	0.0229017	-0.121748	0.309796	0.999987	0.681764
cg16769813	-0.532339	4.62e-05	0.0183462	0.217511	0.311839	0.999987	0.681764
cg22120036	0.211334	0.00011912	0.0344617	-0.0790212	0.310651	0.999987	0.681764
cg22333722	-0.284952	6.62e-07	0.00100326	0.113988	0.311274	0.999987	0.681764
cg23403084	0.190689	9.78e-15	8.32e-10	-0.0635431	0.309027	0.999987	0.681764
cg24329497	-0.216347	6.26e-05	0.022471	0.0948417	0.311551	0.999987	0.681764
cg26500709	-0.318576	3.83e-08	0.00013882	0.0981712	0.311741	0.999987	0.681764
cg08403513	0.400932	1.42e-05	0.00821376	-0.133243	0.312126	0.999987	0.68185
cg02485345	0.172718	7.66e-05	0.0256669	-0.0597554	0.312753	0.999987	0.682794
cg14038650	-0.179067	0.0001202	0.0347255	0.0777138	0.313185	0.999987	0.683313
cg02284278	-0.29315	4.94e-05	0.0191811	0.0948158	0.313567	0.999987	0.683347
cg21005230	0.430887	9.38e-06	0.00619646	-0.151734	0.313591	0.999987	0.683347
cg16031373	-0.29338	8.54e-07	0.00120095	0.097819	0.314082	0.999987	0.683992
cg02977812	0.23891	9.9e-05	0.0302758	-0.116491	0.314886	0.999987	0.684042
cg05366555	-0.208899	6.1e-05	0.0220584	0.0785149	0.314884	0.999987	0.684042
cg17271329	0.234672	0.00010858	0.0323291	-0.0988966	0.314788	0.999987	0.684042
cg26083389	0.170858	0.00011611	0.0338435	-0.0871155	0.31458	0.999987	0.684042
cg03146062	0.216352	8.25e-05	0.0269171	-0.0972398	0.315246	0.999987	0.684401
cg03182546	-0.070537	0.00020747	0.0492092	0.0367463	0.316147	0.999987	0.685507
cg15317580	0.381299	0.00015125	0.0402384	-0.14861	0.31602	0.999987	0.685507
cg15019541	-0.323796	2.14e-05	0.0107345	0.123437	0.316394	0.999987	0.685618
cg14433165	0.301956	0.00011769	0.0341772	-0.144102	0.317014	0.999987	0.686184
cg19451732	0.503094	1.79e-05	0.00951221	-0.168843	0.317439	0.999987	0.686184
cg24636271	0.415688	1.65e-11	4.1e-07	-0.078929	0.317165	0.999987	0.686184
cg26739829	0.296018	0.00010172	0.0308325	0.11384	0.317293	0.999987	0.686184
cg10750623	-0.212289	6.74e-05	0.0236038	0.0977834	0.318228	0.999987	0.686619
cg13648835	-0.253222	0.00014276	0.0388339	0.104026	0.318183	0.999987	0.686619
cg22112988	0.154805	0.00010355	0.0312286	-0.0609562	0.318182	0.999987	0.686619
cg05582016	-0.28367	1.4e-05	0.00813609	0.102142	0.318592	0.999987	0.686983
cg18208380	-0.396157	1.49e-05	0.00846966	0.151481	0.319118	0.999987	0.687272
cg23040687	-0.271417	4.36e-06	0.00364113	0.0971371	0.318924	0.999987	0.687272
cg02693498	-0.345305	1.8e-06	0.00198969	0.11281	0.320775	0.999987	0.688723
cg06961876	-0.0284157	3.55e-05	0.0153384	0.00252156	0.320395	0.999987	0.688723
cg07194250	-0.424571	2.03e-05	0.0103359	-0.12691	0.320293	0.999987	0.688723
cg11896799	0.300647	2.54e-05	0.0120955	-0.116908	0.320458	0.999987	0.688723
cg18844163	-0.262148	5.84e-07	0.00093242	0.0825375	0.320643	0.999987	0.688723
cg14813069	0.399549	1.26e-06	0.00158093	-0.137291	0.321024	0.999987	0.688834
cg14597502	0.335066	0.00018079	0.0453174	-0.153357	0.321348	0.999987	0.689109
cg00907805	-0.297223	4.97e-05	0.0192428	0.118643	0.323647	0.999987	0.690407
cg01984298	-0.238959	0.00016477	0.0425861	-0.112931	0.323901	0.999987	0.690407
cg02649940	-0.48739	9.38e-06	0.00619646	0.148463	0.324712	0.999987	0.690407
cg08128274	0.245292	0.00017084	0.043611	-0.108623	0.324431	0.999987	0.690407
cg08396985	-0.298742	9.75e-05	0.0300376	0.123307	0.323407	0.999987	0.690407
cg09697104	0.301142	3.05e-05	0.0137895	-0.113893	0.323145	0.999987	0.690407
cg13614987	0.163333	0.00017475	0.0442788	-0.0576792	0.324679	0.999987	0.690407
cg13872030	-0.270344	3.16e-05	0.0141532	0.10392	0.323323	0.999987	0.690407
cg16257559	-0.223256	0.0001773	0.0447563	0.0888712	0.322976	0.999987	0.690407
cg17054995	-0.257119	9.66e-05	0.0298392	0.100258	0.322446	0.999987	0.690407
cg18189915	-0.323868	1.02e-07	0.00029178	0.0857509	0.324707	0.999987	0.690407
cg23075476	-0.293539	3.12e-08	0.00011971	0.0782116	0.323267	0.999987	0.690407
cg24702147	-0.403852	2.81e-07	0.00055892	-0.126371	0.323961	0.999987	0.690407
cg26112170	-0.17712	9.66e-05	0.0298392	0.079539	0.322503	0.999987	0.690407
cg09765987	-0.310099	3.27e-06	0.00303533	0.0992911	0.326456	0.999987	0.691758
cg11098891	-0.199588	0.00014049	0.0384479	0.0854169	0.326112	0.999987	0.691758
cg14048027	-0.711524	1.57e-09	1.35e-05	0.149564	0.325789	0.999987	0.691758
cg15758896	-0.291019	0.00010172	0.0308325	0.11208	0.326532	0.999987	0.691758
cg21317834	0.304883	1.72e-05	0.00930748	-0.122008	0.325613	0.999987	0.691758
cg26499663	-0.586866	7.68e-10	7.68e-06	0.13636	0.326515	0.999987	0.691758
cg19953799	-0.397994	1.85e-07	0.00043508	0.113917	0.327693	0.999987	0.693798
cg09480249	0.473852	9.23e-06	0.00614942	-0.201833	0.328115	0.999987	0.693853
cg11329422	0.246365	0.00013999	0.0383888	-0.104663	0.328103	0.999987	0.693853
cg02638909	0.231195	8.36e-05	0.0271558	-0.0782158	0.328929	0.999987	0.693901
cg08831718	-0.243344	4.2e-05	0.0173456	0.101855	0.32866	0.999987	0.693901
cg19968849	0.269049	0.00020919	0.0494454	-0.127729	0.328626	0.999987	0.693901
cg20653106	0.318416	7.89e-05	0.0261567	-0.137792	0.328814	0.999987	0.693901
cg04008835	0.248428	0.00013654	0.037719	-0.112142	0.33029	0.999987	0.695514
cg13519061	0.189159	4.79e-07	0.00080945	-0.038361	0.330161	0.999987	0.695514
cg25444331	-0.311351	1.06e-08	5.35e-05	0.0802063	0.330088	0.999987	0.695514
cg08627125	-0.206092	9.17e-05	0.0287764	-0.0817089	0.331042	0.999987	0.695564
cg10605766	0.328265	1.31e-05	0.00775623	-0.12676	0.331306	0.999987	0.695564
cg13877662	0.256421	6.08e-05	0.022036	-0.102072	0.3306	0.999987	0.695564
cg17536822	0.249574	6.76e-05	0.0236446	-0.108224	0.331187	0.999987	0.695564
cg20095609	0.381205	2.46e-07	0.00051963	-0.123311	0.331153	0.999987	0.695564
cg07074005	-0.0223112	2.02e-05	0.0102876	-0.0076457	0.331802	0.999987	0.695843
cg15895233	0.313278	0.0001588	0.0415493	-0.135069	0.331836	0.999987	0.695843
cg07515396	-0.267135	6.61e-06	0.00479162	0.0929605	0.332642	0.999987	0.695868
cg18986335	-0.261737	8.97e-08	0.0002618	0.084167	0.33251	0.999987	0.695868
cg22124149	-0.263466	3.19e-06	0.00299698	0.0860962	0.332134	0.999987	0.695868
cg22881652	-0.302615	0.00011102	0.0327861	0.109064	0.332599	0.999987	0.695868
cg16718276	-0.225043	1.56e-05	0.00872946	0.0745193	0.333058	0.999987	0.696322
cg01094309	0.301931	0.00015344	0.0406481	-0.143047	0.33364	0.999987	0.696351
cg06589793	-0.183367	0.00020088	0.0482046	0.0825408	0.333668	0.999987	0.696351
cg08231525	0.423112	4.21e-06	0.00355057	-0.138267	0.333378	0.999987	0.696351
cg08850249	-0.223526	6.09e-06	0.00455654	0.0754466	0.333927	0.999987	0.696476
cg02033736	0.265263	1.64e-05	0.00902458	-0.0751132	0.334581	0.999987	0.697011
cg14151158	-0.229286	2.63e-06	0.00264143	0.0828265	0.334426	0.999987	0.697011
cg03813605	0.334071	8.66e-05	0.0277414	-0.152894	0.335489	0.999987	0.697076
cg03841065	0.253492	6.05e-06	0.00453869	-0.0869785	0.335488	0.999987	0.697076
cg04109661	-0.354284	0.00018662	0.0461163	0.123906	0.335394	0.999987	0.697076
cg09238199	0.583669	7.4e-09	4.16e-05	-0.182755	0.335208	0.999987	0.697076
cg25908778	0.395953	5e-05	0.0193384	-0.183707	0.335607	0.999987	0.697076
cg05512869	0.386029	2.62e-06	0.00262632	-0.123393	0.336457	0.999987	0.698014
cg06440348	-0.285502	5.92e-05	0.0216788	-0.116353	0.336408	0.999987	0.698014
cg12321040	0.431647	3.06e-08	0.00011846	-0.109132	0.3367	0.999987	0.698104
cg02405329	-0.292462	4.44e-05	0.0179508	0.111032	0.338083	0.999987	0.698492
cg10282673	-0.310961	5.11e-07	0.00084564	-0.105541	0.337952	0.999987	0.698492
cg15268191	0.331159	2.95e-05	0.0135182	-0.117019	0.337875	0.999987	0.698492
cg16489869	0.263399	7.83e-10	7.68e-06	-0.0134934	0.338	0.999987	0.698492
cg18076993	-0.260263	0.00012716	0.0360606	0.121861	0.337299	0.999987	0.698492
cg19918763	-0.393919	7.09e-05	0.0244231	0.141519	0.337904	0.999987	0.698492
cg07672051	-0.216516	5.22e-06	0.00411691	0.0806745	0.338778	0.999987	0.698693
cg10626750	0.250654	0.00017853	0.044918	-0.101158	0.33858	0.999987	0.698693
cg26815433	0.390096	3.51e-07	0.00064892	-0.103442	0.338666	0.999987	0.698693
cg15040708	0.320508	8.99e-05	0.0283892	-0.120496	0.33923	0.999987	0.699213
cg02330706	-0.239647	9.35e-06	0.00619454	0.0844336	0.340297	0.999987	0.699825
cg02553166	0.281555	8.14e-05	0.0267	-0.102087	0.34018	0.999987	0.699825
cg03562120	-0.409228	3.24e-07	0.00061998	0.12089	0.339996	0.999987	0.699825
cg04738197	-0.294646	4.46e-05	0.0179833	0.0972878	0.340421	0.999987	0.699825
cg23013029	0.28646	4.02e-05	0.0167384	-0.0994763	0.340526	0.999987	0.699825
cg02538603	-0.273151	2e-05	0.0102359	0.086052	0.341335	0.999987	0.700666
cg13117720	0.332494	4.02e-05	0.0167384	-0.127324	0.34128	0.999987	0.700666
cg08333564	-0.265909	5.51e-05	0.0207161	0.0885769	0.342546	0.999987	0.701806
cg12942038	-0.339543	1.68e-06	0.00189831	0.0932878	0.342105	0.999987	0.701806
cg18844431	-0.221555	0.0001829	0.0456373	0.0767918	0.34244	0.999987	0.701806
cg19216336	-0.240346	6.74e-05	0.0236038	0.103404	0.342891	0.999987	0.701806
cg25503169	-0.290676	1.12e-06	0.00146837	0.0977927	0.34285	0.999987	0.701806
cg11941455	-0.262915	1.67e-06	0.00188374	0.0875567	0.343192	0.999987	0.702012
cg06138432	0.313002	3.53e-05	0.0152558	-0.121835	0.344231	0.999987	0.702161
cg09976624	-0.224268	1.11e-05	0.00699963	0.086659	0.34427	0.999987	0.702161
cg12397602	-0.363049	3.27e-06	0.00303533	0.0993307	0.344468	0.999987	0.702161
cg20288752	0.252469	1.91e-06	0.00209079	-0.082548	0.344282	0.999987	0.702161
cg23684936	-0.260173	2.47e-05	0.0118748	0.088939	0.343696	0.999987	0.702161
cg26353713	-0.264253	6.56e-05	0.0232269	0.0809496	0.34366	0.999987	0.702161
cg12346103	0.193787	0.00016424	0.0424966	-0.064283	0.344967	0.999987	0.70277
cg15646919	-0.207302	4.09e-05	0.0169408	0.0763775	0.345194	0.999987	0.702823
cg13155549	-0.339347	5.75e-05	0.021312	-0.123328	0.345771	0.999987	0.703336
cg16838536	-0.265781	4.23e-05	0.0173938	0.0826816	0.345879	0.999987	0.703336
cg19212514	-0.20709	5.69e-05	0.0211759	0.0908087	0.346048	0.999987	0.703336
cg01165817	0.304885	0.00012505	0.0357245	-0.13187	0.347325	0.999987	0.705129
cg03116459	-0.484259	6.31e-05	0.0225649	-0.199145	0.347571	0.999987	0.705129
cg06478563	0.480033	2.67e-09	1.86e-05	0.0218576	0.347713	0.999987	0.705129
cg26170660	0.419396	3.06e-05	0.0138059	-0.135275	0.347735	0.999987	0.705129
cg17055661	-0.327945	1.25e-05	0.00753518	0.117606	0.347981	0.999987	0.70522
cg02919652	0.362757	9.53e-06	0.00627535	-0.105534	0.34953	0.999987	0.706316
cg12495420	-0.309639	4.14e-06	0.00352613	0.107017	0.348966	0.999987	0.706316
cg13805183	-0.527145	3.62e-06	0.00323251	0.142981	0.349263	0.999987	0.706316
cg21186270	-0.26127	0.00019928	0.0479597	0.0917901	0.348893	0.999987	0.706316
cg24999192	0.275798	3.88e-06	0.00335761	-0.090868	0.349524	0.999987	0.706316
cg02459537	-0.282331	7.49e-06	0.00521958	0.0979774	0.350517	0.999987	0.707759
cg23999572	0.409163	2.29e-05	0.0112009	-0.168068	0.350648	0.999987	0.707759
cg01624035	-0.323394	1.6e-06	0.00184025	0.0922033	0.352117	0.999987	0.708
cg01733619	0.27211	6.72e-05	0.0235638	-0.110685	0.351946	0.999987	0.708
cg06500717	-0.571485	1.21e-06	0.0015441	0.130646	0.352156	0.999987	0.708
cg08845028	-0.23507	6.59e-05	0.0232761	-0.0899977	0.351516	0.999987	0.708
cg09129370	0.247712	0.00010036	0.0305662	-0.104111	0.352383	0.999987	0.708
cg10129063	-0.211397	0.000183	0.0456469	-0.0878657	0.352364	0.999987	0.708
cg21354353	-0.229732	7.74e-06	0.00536183	0.0825534	0.351446	0.999987	0.708
cg22432579	0.197617	0.00012625	0.0359153	0.0863196	0.35113	0.999987	0.708
cg12543139	0.644381	2.81e-07	0.00055892	-0.226978	0.352914	0.999987	0.708659
cg00392001	-0.358418	5.81e-05	0.0214473	0.139436	0.353727	0.999987	0.709073
cg02907425	-0.419855	4.76e-05	0.0187446	0.173833	0.353471	0.999987	0.709073
cg03804732	0.334734	1.26e-05	0.00758099	0.104193	0.353692	0.999987	0.709073
cg25064770	0.41062	9.82e-06	0.00638927	-0.182026	0.354254	0.999987	0.709723
cg01855565	0.324951	9.29e-06	0.00617481	-0.094329	0.355195	0.999987	0.710825
cg02029908	0.255058	1.62e-05	0.00893438	-0.0805343	0.355384	0.999987	0.710825
cg02968445	0.364708	1.59e-05	0.00882082	-0.125891	0.355556	0.999987	0.710825
cg22535313	-0.2545	0.00010917	0.0324218	0.0993201	0.355615	0.999987	0.710825
cg15016639	0.341525	2.09e-06	0.00220699	-0.102761	0.357371	0.999987	0.713114
cg21158715	0.315325	0.00018088	0.0453281	0.129669	0.357283	0.999987	0.713114
cg27639662	-0.317458	1.13e-06	0.00147323	-0.102706	0.3572	0.999987	0.713114
cg05408831	0.305536	2.03e-06	0.00217457	-0.113982	0.357655	0.999987	0.713275
cg13420366	-0.299407	3.07e-05	0.013872	-0.110213	0.358858	0.999987	0.715266
cg09248019	-0.324763	7.11e-05	0.0244509	0.113151	0.359663	0.999987	0.716463
cg05601201	0.42943	8.03e-05	0.0264206	-0.180998	0.360275	0.999987	0.717274
cg06991078	-0.249133	1.93e-06	0.00209821	0.0792776	0.361094	0.999987	0.718088
cg08266852	0.371685	1.19e-05	0.0073515	0.022413	0.361079	0.999987	0.718088
cg00890916	-0.271524	0.00013441	0.0373587	0.104691	0.36202	0.999987	0.718706
cg02720566	-0.176613	2.65e-05	0.0124814	0.061574	0.361896	0.999987	0.718706
cg07154671	0.254319	8.77e-05	0.0279373	-0.0735381	0.361956	0.999987	0.718706
cg14731462	0.341402	7.15e-05	0.0245443	-0.131408	0.36288	0.999987	0.720007
cg01051200	-0.350244	1.3e-05	0.00770579	0.10195	0.364853	0.999987	0.720755
cg09068378	-0.405142	5.06e-09	3.12e-05	0.114931	0.363955	0.999987	0.720755
cg12256957	-0.245595	4.05e-05	0.0168485	0.0800806	0.364657	0.999987	0.720755
cg13619829	-0.248755	1.75e-05	0.00938335	0.085377	0.36447	0.999987	0.720755
cg16922340	0.269927	0.0001732	0.0440338	0.107795	0.364449	0.999987	0.720755
cg17524921	0.30659	3.84e-05	0.0162234	-0.113636	0.36386	0.999987	0.720755
cg18097436	-0.36408	2.77e-05	0.0129077	0.132504	0.364903	0.999987	0.720755
cg18393109	0.29701	0.00017742	0.0447563	-0.129647	0.363691	0.999987	0.720755
cg11285912	-0.392267	4.88e-08	0.00016694	0.106467	0.365275	0.999987	0.721084
cg09526096	0.268958	0.00010125	0.0307263	0.0942398	0.365537	0.999987	0.721195
cg01259527	-0.315107	2.8e-07	0.00055892	0.0818788	0.366409	0.999987	0.722508
cg02196385	0.325715	6.6e-06	0.00479162	-0.0884638	0.367814	0.999987	0.723731
cg09205751	-0.270211	7.87e-05	0.0261447	-0.111955	0.368268	0.999987	0.723731
cg13654525	-0.330103	4.23e-05	0.0173938	-0.122974	0.367943	0.999987	0.723731
cg17685731	0.400083	7.3e-07	0.00107236	-0.114835	0.368193	0.999987	0.723731
cg19999116	-0.327145	3.9e-05	0.016405	0.132953	0.368109	0.999987	0.723731
cg20979737	0.331545	0.00019902	0.0479393	-0.138038	0.367716	0.999987	0.723731
cg01025676	0.289488	7.11e-05	0.0244509	-0.0948301	0.369667	0.999987	0.724853
cg05362170	-0.0326005	0.00010411	0.0312902	-0.0121424	0.369206	0.999987	0.724853
cg15449898	0.181284	5.89e-05	0.021611	-0.0667361	0.369528	0.999987	0.724853
cg22417309	-0.155511	0.00013779	0.0379375	-0.0755047	0.369296	0.999987	0.724853
cg17930381	-0.222432	2.99e-05	0.0136614	0.0771235	0.370207	0.999987	0.725507
cg20359023	-0.300833	2.95e-08	0.00011523	-0.0804709	0.370548	0.999987	0.72577
cg11019064	0.364182	2.95e-05	0.0135182	-0.127225	0.370985	0.999987	0.726144
cg11036669	-0.255217	0.000128	0.0361777	0.0980929	0.371154	0.999987	0.726144
cg09758790	-0.262847	0.00015546	0.0410264	0.0845338	0.371614	0.999987	0.726233
cg25730516	-0.242827	5.83e-05	0.021457	0.0883196	0.371565	0.999987	0.726233
cg00104952	-0.209466	6.17e-06	0.00458932	0.0607109	0.374819	0.999987	0.726317
cg01138422	0.357671	8.43e-05	0.0272664	-0.144338	0.374037	0.999987	0.726317
cg01813215	-0.454044	1.63e-10	2.17e-06	0.0768093	0.375474	0.999987	0.726317
cg02796790	-0.311579	0.00019007	0.0466319	-0.126351	0.374447	0.999987	0.726317
cg05247773	-0.204232	0.00020378	0.0485438	0.0799054	0.373248	0.999987	0.726317
cg07985864	-0.24349	7.14e-05	0.0245363	0.0825092	0.373639	0.999987	0.726317
cg08364567	-0.255473	3.14e-05	0.0140631	0.0787706	0.372892	0.999987	0.726317
cg11020894	-0.470551	3.44e-06	0.00312378	0.116413	0.37534	0.999987	0.726317
cg12954379	-0.274628	1.61e-05	0.00891436	0.0938057	0.374702	0.999987	0.726317
cg13142359	-0.499841	0.00015469	0.0408477	0.188891	0.374383	0.999987	0.726317
cg14818217	0.353661	1.75e-16	2.39e-11	-0.0527081	0.374363	0.999987	0.726317
cg16687656	-0.169465	3.79e-05	0.016071	0.0572633	0.37424	0.999987	0.726317
cg17633222	0.391751	7.01e-05	0.0242698	-0.165178	0.372872	0.999987	0.726317
cg21199085	0.347597	0.00018559	0.0460248	-0.143044	0.373966	0.999987	0.726317
cg22849858	0.291941	6.49e-11	1.04e-06	-0.0441519	0.375164	0.999987	0.726317
cg24111342	0.306201	9.19e-06	0.00613749	-0.0852684	0.375595	0.999987	0.726317
cg26217974	-0.357384	1.03e-07	0.00029178	0.0854125	0.373285	0.999987	0.726317
cg26486144	-0.115203	8.74e-05	0.0279198	0.0378667	0.372067	0.999987	0.726317
cg27246104	-0.239695	7.63e-05	0.0256108	0.0801812	0.373634	0.999987	0.726317
cg02044879	-0.225013	0.00011571	0.0337752	0.0857182	0.376088	0.999987	0.726869
cg19173056	0.375671	6.17e-06	0.00458932	-0.132257	0.376764	0.999987	0.727279
cg24004686	-0.28644	2.57e-07	0.00053543	0.0883218	0.376641	0.999987	0.727279
cg25751788	-0.375967	0.00015771	0.0413652	0.120447	0.377131	0.999987	0.727279
cg26386284	-0.235063	0.00019374	0.0472199	0.104545	0.377077	0.999987	0.727279
cg19901403	-0.3041	1.82e-05	0.00960635	-0.0804752	0.377655	0.999987	0.72789
cg02394908	0.165193	8.83e-05	0.0280596	-0.0599556	0.377872	0.999987	0.727907
cg01659176	-0.459178	9e-05	0.0284103	-0.151302	0.378337	0.999987	0.728404
cg08814286	-0.227499	0.00014301	0.0388404	-0.0882355	0.378827	0.999987	0.728945
cg02745316	0.284338	6.16e-05	0.0222338	0.105797	0.379099	0.999987	0.729069
cg03422015	-0.397469	3.5e-07	0.00064882	0.08488	0.379907	0.999987	0.729796
cg09072064	-0.451675	6.65e-05	0.0234208	-0.133981	0.380102	0.999987	0.729796
cg23457546	-0.282942	0.00020743	0.0492092	0.106822	0.380069	0.999987	0.729796
cg06535003	-0.342299	5.71e-05	0.0212623	0.128836	0.380948	0.999987	0.729875
cg06981712	-0.368585	5.62e-11	9.81e-07	0.0773516	0.381185	0.999987	0.729875
cg17226348	-0.249153	8.8e-07	0.00123173	0.0728322	0.381012	0.999987	0.729875
cg18827756	-0.270309	3.04e-06	0.00291453	0.0778668	0.381079	0.999987	0.729875
cg25004838	-0.387299	2.31e-08	9.71e-05	0.102832	0.381143	0.999987	0.729875
cg00107046	-0.280304	9.57e-06	0.00628375	0.0910503	0.384463	0.999987	0.730807
cg00698595	0.260178	9.25e-05	0.0289607	-0.0975186	0.38221	0.999987	0.730807
cg01538165	-0.22725	0.0001037	0.0312401	0.0788141	0.384118	0.999987	0.730807
cg03891126	-0.388529	5.4e-09	3.28e-05	0.0942367	0.38308	0.999987	0.730807
cg08953826	-0.229185	0.00020129	0.0482531	0.080059	0.385179	0.999987	0.730807
cg08954948	0.377914	0.00015124	0.0402384	0.138817	0.385614	0.999987	0.730807
cg09384400	-0.279778	5.18e-06	0.0040933	0.0883041	0.382546	0.999987	0.730807
cg10104948	-0.349805	1.73e-05	0.00935884	0.0976065	0.383871	0.999987	0.730807
cg10121121	0.46602	1.49e-06	0.00176332	0.128702	0.383349	0.999987	0.730807
cg11288106	-0.31435	4e-07	0.0007114	0.0997293	0.385183	0.999987	0.730807
cg11737794	-0.213325	8.99e-05	0.0283973	0.0789033	0.38459	0.999987	0.730807
cg11994229	-0.201299	0.00019508	0.047353	0.0770481	0.384779	0.999987	0.730807
cg12307404	-0.249012	3.49e-06	0.00314934	0.0736881	0.385483	0.999987	0.730807
cg20849631	0.49682	5.45e-05	0.0205132	-0.209839	0.383454	0.999987	0.730807
cg22350898	0.351298	0.00014786	0.0397085	-0.120241	0.382048	0.999987	0.730807
cg25291474	-0.249721	6.49e-06	0.00474985	0.0735052	0.385634	0.999987	0.730807
cg25835936	-0.277828	1.72e-06	0.00192851	0.0829954	0.385068	0.999987	0.730807
cg27025276	-0.367717	5.21e-05	0.0198901	-0.143085	0.383198	0.999987	0.730807
cg27370038	0.26116	9.95e-07	0.00133953	0.0584845	0.382489	0.999987	0.730807
cg05726195	0.467085	6.24e-05	0.0224495	-0.178844	0.386497	0.999987	0.730862
cg07525988	0.271895	4.82e-05	0.0189288	-0.100711	0.386174	0.999987	0.730862
cg11688437	0.26919	0.00012674	0.0359829	-0.112963	0.386466	0.999987	0.730862
cg14284762	-0.360256	6.22e-09	3.59e-05	0.0791165	0.385878	0.999987	0.730862
cg01647729	-0.260215	6.2e-06	0.0045913	0.0744849	0.386955	0.999987	0.730938
cg10445080	-0.233881	4.46e-05	0.0179833	0.0710989	0.386835	0.999987	0.730938
cg01522891	-0.330574	1.02e-08	5.21e-05	0.0809302	0.387883	0.999987	0.731618
cg05402319	-0.252773	4.79e-05	0.0188395	-0.0890291	0.387919	0.999987	0.731618
cg16707622	0.290076	8.24e-05	0.0268825	-0.11738	0.387941	0.999987	0.731618
cg16201940	-0.303381	1.69e-07	0.00041105	0.0978089	0.388903	0.999987	0.732548
cg20838225	-0.436656	0.00011076	0.0327708	-0.162667	0.388813	0.999987	0.732548
cg25904263	-0.193393	0.00013203	0.0368714	0.0630967	0.389062	0.999987	0.732548
cg15040252	0.390422	3.56e-05	0.0153384	-0.137195	0.38932	0.999987	0.732641
cg21846220	0.298599	0.00020308	0.0484822	0.110926	0.389696	0.999987	0.732956
cg03453703	-0.2915	4.74e-05	0.0187051	0.110289	0.390379	0.999987	0.733197
cg03595951	0.308508	4.76e-06	0.00389575	-0.0854885	0.390099	0.999987	0.733197
cg18995031	-0.147379	3.62e-05	0.015553	0.0444894	0.390491	0.999987	0.733197
cg23721348	0.34351	5.28e-06	0.00414857	-0.116782	0.390662	0.999987	0.733197
cg17823598	-0.0351043	4.62e-05	0.0183404	0.00792392	0.391076	0.999987	0.733581
cg19024858	-0.242796	1.27e-05	0.0075819	0.0769951	0.392117	0.999987	0.73514
cg02082720	0.155326	1.96e-05	0.010082	-0.0566913	0.393011	0.999987	0.736206
cg09730500	0.262311	9.9e-05	0.0302745	-0.117092	0.393106	0.999987	0.736206
cg00092383	-0.248555	0.000143	0.0388404	-0.0842667	0.394	0.999987	0.736379
cg07467716	-0.257648	1.21e-07	0.00032471	0.0721506	0.394248	0.999987	0.736379
cg10984084	-0.443312	8.03e-07	0.0011514	0.11442	0.394167	0.999987	0.736379
cg19168192	0.578314	7.34e-06	0.00513897	-0.164812	0.393905	0.999987	0.736379
cg20940178	-0.0670862	1.37e-07	0.00035556	0.0127344	0.394105	0.999987	0.736379
cg09741917	-0.218998	0.00010341	0.0312041	0.0733049	0.39521	0.999987	0.737389
cg20837735	-0.29466	0.00015009	0.0400341	0.102705	0.395111	0.999987	0.737389
cg05519105	-0.272416	0.00014341	0.0389099	0.0854257	0.395546	0.999987	0.737623
cg10031042	0.1435	0.00020146	0.0482724	0.0637949	0.396789	0.999987	0.739547
cg10291857	-0.605012	3.79e-11	7.4e-07	0.142023	0.398223	0.999987	0.741431
cg19609923	-0.263543	1.25e-06	0.00157741	0.095822	0.398044	0.999987	0.741431
cg08751263	-0.229425	4.68e-05	0.0185186	0.0817422	0.398627	0.999987	0.741789
cg25974530	-0.227485	0.00015255	0.0404648	0.0761428	0.399416	0.999987	0.742863
cg13893036	0.254265	6.1e-05	0.0220769	-0.0983438	0.39963	0.999987	0.742866
cg00591300	-0.229395	0.00010636	0.0318135	0.0726243	0.401602	0.999987	0.744818
cg01894366	-0.317854	7.46e-06	0.00520595	0.0851159	0.40245	0.999987	0.744818
cg02906939	0.337876	1.87e-09	1.49e-05	-0.0551367	0.402728	0.999987	0.744818
cg08847738	0.162839	1.44e-05	0.00826086	-0.0459047	0.402246	0.999987	0.744818
cg08852145	0.320045	0.00011026	0.0326588	-0.108299	0.401797	0.999987	0.744818
cg12996730	-0.340911	1.2e-07	0.00032313	0.0870719	0.401894	0.999987	0.744818
cg14481467	-0.314252	4.96e-05	0.0192428	0.0965535	0.401021	0.999987	0.744818
cg14776033	0.276516	5.28e-05	0.0201003	-0.0841715	0.401892	0.999987	0.744818
cg16032415	-0.186295	0.00020987	0.0495342	0.0690484	0.402806	0.999987	0.744818
cg22253960	-0.428942	0.00013595	0.0376059	-0.179067	0.402667	0.999987	0.744818
cg14678707	-0.270924	1.63e-06	0.00186382	0.0831096	0.403317	0.999987	0.745371
cg12077754	-0.259381	0.00010931	0.0324238	-0.0838442	0.403584	0.999987	0.74547
cg25209368	-0.0942016	4.04e-06	0.00346098	0.0225964	0.404646	0.999987	0.747038
cg06236259	-0.261618	0.00010421	0.031297	0.0992207	0.406348	0.999987	0.747414
cg07003611	0.405116	7.27e-08	0.00022698	-0.0831099	0.406127	0.999987	0.747414
cg08621315	-0.282877	6.02e-05	0.0219193	0.0880281	0.40556	0.999987	0.747414
cg12688942	-0.353342	2.55e-07	0.00053475	0.0960806	0.40658	0.999987	0.747414
cg12982893	0.16451	6.48e-06	0.00474694	-0.0390352	0.406396	0.999987	0.747414
cg14173033	0.508834	0.00012086	0.0348079	-0.185135	0.406769	0.999987	0.747414
cg16076783	-0.0668117	1.91e-05	0.00993479	-0.0196125	0.406447	0.999987	0.747414
cg20152842	0.401158	7.84e-06	0.00541075	-0.11981	0.406134	0.999987	0.747414
cg24985380	0.308394	3.57e-08	0.00013143	-0.0692736	0.406509	0.999987	0.747414
cg16965924	-0.221326	2.09e-05	0.0105619	0.0723551	0.40742	0.999987	0.748217
cg10610196	-0.0594084	0.00010366	0.0312401	-0.0127156	0.408163	0.999987	0.74919
cg04682699	-0.24092	6.52e-06	0.00476449	0.074513	0.409115	0.999987	0.749876
cg09316306	0.470674	3.84e-06	0.0033348	-0.174053	0.409225	0.999987	0.749876
cg13452220	0.427088	1.91e-05	0.00994465	-0.138713	0.409692	0.999987	0.749876
cg14408642	0.358728	2.21e-05	0.0109491	-0.0350223	0.40914	0.999987	0.749876
cg24023258	0.315689	7.95e-05	0.0262606	-0.12032	0.409752	0.999987	0.749876
cg27150896	-0.278152	6.94e-07	0.00103232	0.0714894	0.409821	0.999987	0.749876
cg24124330	-0.384991	2.88e-09	1.94e-05	0.0905112	0.410287	0.999987	0.750336
cg02030958	-0.273222	0.00011719	0.0340973	0.0943068	0.410661	0.999987	0.750429
cg22043586	0.298679	2.7e-06	0.0026882	-0.0699965	0.410766	0.999987	0.750429
cg23037321	0.362528	0.0001327	0.0369841	-0.145046	0.411715	0.999987	0.751771
cg12969668	0.362989	6.39e-05	0.0227817	-0.113302	0.412423	0.999987	0.752672
cg04401558	-0.272252	2.72e-06	0.00269392	0.0767326	0.412792	0.999987	0.752953
cg11142386	-0.240492	3.78e-05	0.0160419	0.0793864	0.413051	0.999987	0.753034
cg04631897	-0.323606	9.52e-07	0.00129688	0.0890647	0.413286	0.999987	0.75307
cg00935612	-0.25422	9.67e-05	0.0298401	0.0806477	0.413559	0.999987	0.753177
cg13517891	-0.321161	0.0001682	0.0431654	0.118106	0.414468	0.999987	0.753858
cg16781189	-0.221533	0.00020227	0.0483894	0.0826772	0.414579	0.999987	0.753858
cg27255449	-0.359335	4.1e-07	0.00072253	-0.0849996	0.414498	0.999987	0.753858
cg12534216	0.347458	2.35e-05	0.0114678	-0.120605	0.4151	0.999987	0.754413
cg06646494	-0.242498	2.09e-09	1.57e-05	0.0607655	0.415793	0.999987	0.754891
cg15496956	0.25866	1.17e-06	0.00150832	-0.0754627	0.415756	0.999987	0.754891
cg05690539	-0.268773	1.55e-06	0.00181202	0.0778372	0.416333	0.999987	0.755479
cg13234901	-0.214057	0.0001154	0.0337196	0.0698893	0.417811	0.999987	0.75777
cg08466395	-0.321573	1.27e-05	0.00758168	0.0942381	0.419513	0.999987	0.760069
cg19251326	-0.341922	3.53e-05	0.0152726	0.104173	0.419491	0.999987	0.760069
cg03396285	0.271319	1.24e-05	0.00750158	0.0751169	0.420044	0.999987	0.760121
cg03912984	-0.258593	3.02e-05	0.0137428	0.081311	0.419891	0.999987	0.760121
cg07598052	0.262978	2.98e-06	0.0028759	-0.0749251	0.420193	0.999987	0.760121
cg12312080	-0.0179171	1.39e-06	0.00167968	0.00555511	0.420684	0.999987	0.760618
cg00021659	0.358601	6.96e-05	0.0241261	-0.116971	0.42352	0.999987	0.7607
cg00345025	0.328291	1.98e-05	0.0101128	-0.104114	0.421747	0.999987	0.7607
cg01760788	-0.0546719	3.09e-05	0.0139196	0.00911739	0.422729	0.999987	0.7607
cg04255547	-0.343557	1.14e-08	5.62e-05	0.0798	0.424125	0.999987	0.7607
cg04331189	-0.243904	1.3e-05	0.00770579	0.0768458	0.425287	0.999987	0.7607
cg05250241	-0.189236	8.9e-05	0.0282327	-0.0648507	0.425417	0.999987	0.7607
cg06387392	-0.207875	0.00020001	0.0480573	0.0749576	0.424934	0.999987	0.7607
cg09022584	-0.378413	2.66e-05	0.0125353	0.109585	0.421867	0.999987	0.7607
cg09808187	0.106604	0.00018872	0.0464107	0.0403503	0.423527	0.999987	0.7607
cg09926389	-0.23341	4.23e-05	0.0174149	-0.0844811	0.421983	0.999987	0.7607
cg11292807	0.383364	5e-05	0.0193384	0.130369	0.424741	0.999987	0.7607
cg11561267	-0.260301	3.12e-06	0.00295877	0.0654184	0.423158	0.999987	0.7607
cg12793262	0.380997	1.74e-06	0.00193964	-0.104333	0.421516	0.999987	0.7607
cg12847548	-0.318329	8.67e-06	0.0058618	0.0927137	0.424362	0.999987	0.7607
cg15888463	0.324128	0.00015915	0.0415718	-0.113831	0.425506	0.999987	0.7607
cg16553731	0.275341	1.72e-05	0.00932062	-0.0898303	0.425046	0.999987	0.7607
cg19421342	-0.381029	2.66e-06	0.00265355	0.0929593	0.422586	0.999987	0.7607
cg23259001	-0.263845	5.94e-05	0.0217365	0.0822851	0.42545	0.999987	0.7607
cg24644672	-0.436719	5.21e-05	0.0198824	0.131841	0.423156	0.999987	0.7607
cg25476272	-0.233259	0.00013064	0.0366231	0.0730612	0.424046	0.999987	0.7607
cg25963511	-0.259821	4.91e-05	0.019114	0.0929914	0.424679	0.999987	0.7607
cg26390081	0.346715	0.00020857	0.0493702	-0.134237	0.420985	0.999987	0.7607
cg00113708	-0.351022	1.08e-06	0.00142953	0.0999837	0.426369	0.999987	0.761467
cg25464950	-0.366605	4.93e-08	0.00016704	0.0901978	0.426366	0.999987	0.761467
cg04026747	0.184877	5.05e-06	0.00402711	-0.0467137	0.42832	0.999987	0.761844
cg06421238	-0.199227	5.29e-05	0.0201212	0.0592002	0.428242	0.999987	0.761844
cg07680528	-0.329471	3.83e-05	0.0161991	0.125844	0.42718	0.999987	0.761844
cg09570682	0.31182	9.41e-05	0.0292997	-0.10694	0.426986	0.999987	0.761844
cg14081737	0.27811	1.69e-05	0.00921243	-0.0805652	0.427306	0.999987	0.761844
cg22077691	-0.194797	0.00015206	0.0403877	0.069845	0.427784	0.999987	0.761844
cg24016523	-0.203788	0.00017693	0.0446777	-0.0893735	0.428025	0.999987	0.761844
cg25858657	0.551552	0.00019619	0.0474673	-0.190681	0.428063	0.999987	0.761844
cg21019522	-0.266538	0.00018512	0.0459675	-0.091001	0.429246	0.999987	0.762717
cg23681616	0.330782	9.68e-05	0.0298751	0.0619924	0.429192	0.999987	0.762717
cg06674031	0.415987	8.11e-05	0.0266224	-0.11869	0.430882	0.999987	0.762949
cg14551860	-0.215277	8.89e-06	0.00597465	0.0618092	0.430011	0.999987	0.762949
cg16155858	-0.283395	1.29e-07	0.00034036	0.0707475	0.430782	0.999987	0.762949
cg16734775	0.397636	2.61e-05	0.0123371	-0.124149	0.430276	0.999987	0.762949
cg17669033	-0.215272	6.38e-05	0.0227752	0.073778	0.430901	0.999987	0.762949
cg21038941	-0.237222	4.13e-06	0.00352322	0.068921	0.43088	0.999987	0.762949
cg22802629	-0.286324	7.42e-05	0.0251574	0.102672	0.430396	0.999987	0.762949
cg16648812	0.351299	0.00012997	0.0365351	-0.0942532	0.431587	0.999987	0.763463
cg17984982	-0.295712	1.49e-05	0.00845367	0.0773394	0.431627	0.999987	0.763463
cg21244086	-0.187444	0.00020903	0.0494372	0.0543904	0.431978	0.999987	0.763699
cg02011430	-0.611937	2.39e-09	1.69e-05	-0.0845693	0.432999	0.999987	0.765117
cg16758484	-0.307276	2.11e-07	0.00046858	0.0740657	0.433605	0.999987	0.765802
cg01341014	0.305654	2.3e-06	0.00238185	-0.0927999	0.434148	0.999987	0.766376
cg04017326	-0.351877	1.57e-05	0.00876956	0.0993779	0.434971	0.999987	0.766585
cg06073600	0.289252	0.00017457	0.0442586	-0.075554	0.437708	0.999987	0.766585
cg06813260	-0.341901	7.65e-09	4.24e-05	0.0741786	0.437707	0.999987	0.766585
cg08614334	0.339574	0.00016072	0.0418502	-0.119522	0.437302	0.999987	0.766585
cg10011391	0.401672	2.52e-06	0.00255219	0.10554	0.436933	0.999987	0.766585
cg11654882	0.134763	5.1e-05	0.0195597	0.0323229	0.436193	0.999987	0.766585
cg12350922	-0.24741	0.00016718	0.0429443	0.0786407	0.436608	0.999987	0.766585
cg13641786	-0.24958	7.85e-05	0.0261036	0.0830348	0.436586	0.999987	0.766585
cg14852821	-0.343769	0.00017826	0.044905	0.0986009	0.437722	0.999987	0.766585
cg18007957	0.284898	6.47e-05	0.0229678	-0.0851625	0.436704	0.999987	0.766585
cg19289950	-0.2939	7.72e-05	0.0258255	0.0790987	0.437695	0.999987	0.766585
cg19462307	-0.271629	1.58e-05	0.00878655	0.0690611	0.437515	0.999987	0.766585
[truncated: 1,507 more rows]

## Sheet: C. IC from Figure 1B
Table S5c. Epidish results of 2279 CpG sites from immune cells associated with UC at diangosis compared with UC at disease course
Immune cells signatures from 1B, UC at diagnosis			Immune cell signatures from 1B, UC at disease course			Adjusted fp_value for 2279 CpG sites
TargetID	B_beta	p_value	B_fdr	F_beta	fp_value	F_fdr	padj_new
cg22292299	-0.159189	3.75161e-05	0.0230489	0.251816	1.76913e-08	0.00380715	4.03185e-05
cg08491711	-0.190817	5.00222e-07	0.00133207	0.256496	6.29603e-08	0.00424501	6.26394e-05
cg25271915	-0.269327	8.90011e-08	0.000386364	0.293015	8.24564e-08	0.00424501	6.26394e-05
cg09242530	-0.244146	2.83748e-06	0.00450433	0.288833	1.72492e-07	0.00535463	7.82718e-05
cg13429555	-0.170186	3.00107e-07	0.000891828	0.200336	2.40414e-07	0.00579956	7.82718e-05
cg24296129	-0.108636	0.000103854	0.0423487	0.149375	1.54401e-07	0.0052766	7.82718e-05
cg27436324	-0.172621	1.12535e-05	0.0108517	0.260614	2.10369e-07	0.00535463	7.82718e-05
cg23730277	-0.236689	1.60752e-05	0.0135645	0.32862	3.38059e-07	0.00623082	8.3698e-05
cg27157038	-0.0907017	0.000101249	0.0417095	0.127832	3.67258e-07	0.00627544	8.3698e-05
cg27184438	-0.124307	1.27366e-05	0.0117009	0.161675	3.19973e-07	0.00623082	8.3698e-05
cg09242027	-0.155419	5.55581e-05	0.0290799	0.231393	4.74242e-07	0.00720313	9.82544e-05
cg04989124	-0.200791	0.000118163	0.0455773	0.305704	7.47991e-07	0.00889124	0.000142056
cg23724678	-0.312315	4.10844e-05	0.0242949	0.417046	9.21008e-07	0.00972476	0.00016146
cg01255527	-0.22916	1.49492e-05	0.0129611	0.286587	1.17709e-06	0.0105077	0.000191613
cg24648986	-0.184891	0.000102098	0.0419426	0.280733	1.39509e-06	0.0111244	0.000211961
cg14668581	-0.157607	2.00258e-05	0.0155099	0.215304	1.60663e-06	0.0119222	0.000228844
cg13872829	-0.0722299	2.30794e-05	0.0169316	0.0859211	2.04133e-06	0.0130803	0.000273658
cg15819435	-0.264493	3.37126e-05	0.0216021	0.31235	2.74193e-06	0.0157384	0.000347159
cg12730832	-0.209702	5.52813e-05	0.0290091	0.256255	3.11723e-06	0.0169319	0.000373903
cg16654610	-0.312217	1.69437e-05	0.0140659	0.369119	3.51607e-06	0.0176091	0.000400656
cg21946473	-0.0989409	4.91615e-05	0.0268466	0.116805	6.91105e-06	0.0229489	0.000750014
cg02566312	-0.283169	8.82499e-05	0.0383988	0.355441	8.97838e-06	0.0265848	0.000930078
cg24615666	-0.213124	6.15318e-05	0.0305678	0.25926	9.46904e-06	0.0271793	0.000938258
cg00414565	-0.210762	0.000110065	0.0436529	0.260848	1.21521e-05	0.0295329	0.00102573
cg05080444	-0.226128	3.22313e-05	0.0210142	0.317158	1.12155e-05	0.0287536	0.00102573
cg09794722	-0.192455	4.45436e-05	0.0255261	0.254485	1.19701e-05	0.0293068	0.00102573
cg25661677	-0.238614	1.02459e-05	0.0103045	0.266042	1.1853e-05	0.0291944	0.00102573
cg11187856	-0.22062	5.68219e-05	0.0293481	0.280887	2.64765e-05	0.0405878	0.002155
cg01868869	-0.225779	7.94483e-05	0.0358826	0.307997	2.77753e-05	0.0415049	0.00218275
cg05013438	-0.128491	9.4838e-05	0.0400553	0.162012	3.30954e-05	0.0456358	0.00243305
cg10196258	-0.248839	3.95205e-06	0.00553147	0.251089	3.29786e-05	0.0456358	0.00243305
cg22324087	-0.190095	2.31472e-05	0.016951	0.206261	3.73655e-05	0.0482286	0.00258049
cg25748057	-0.177548	1.08328e-05	0.0106534	0.161364	3.65208e-05	0.0476975	0.00258049
cg13522588	-0.244993	3.45837e-06	0.00511085	0.272594	4.35457e-05	0.0514555	0.00291884
cg07337602	-0.230364	4.40956e-06	0.00597045	0.235002	5.2175e-05	0.0563016	0.00339734
cg03140289	-0.190372	1.3931e-07	0.000528984	0.189004	5.79384e-05	0.0591654	0.00366782
cg18061573	-0.20869	1.2069e-06	0.0024563	0.190427	6.85439e-05	0.063985	0.00422193
cg06653444	-0.260838	1.4778e-06	0.00282535	0.212084	7.14531e-05	0.0649725	0.00428531
cg03516256	-0.227017	1.44942e-05	0.0127554	0.257719	8.79949e-05	0.0716971	0.00503039
cg08414051	-0.116756	4.32537e-05	0.0250893	0.131189	9.00766e-05	0.0724043	0.00503039
cg15104291	-0.25357	1.20381e-06	0.0024563	0.227037	9.04984e-05	0.0724408	0.00503039
cg10700560	-0.345139	1.33339e-05	0.0120843	0.265792	0.000113706	0.0804339	0.00614035
cg14433374	-0.257116	6.22729e-05	0.0308428	0.24842	0.000115856	0.0815655	0.00614035
cg10249988	-0.192525	0.000102062	0.0419426	0.245014	0.000119513	0.083141	0.00619021
cg09277116	-0.190961	6.12967e-05	0.0304882	0.216354	0.00013936	0.0900432	0.00705783
cg07232049	-0.348503	1.71891e-06	0.00318967	0.326316	0.000159842	0.0959745	0.00791914
cg04496578	-0.353277	5.05234e-07	0.00134106	0.305481	0.000168028	0.0970527	0.0081316
cg08850729	-0.213568	6.57715e-07	0.00163967	0.170367	0.000171267	0.0976895	0.0081316
cg22629417	-0.214047	8.89045e-05	0.0385813	0.215801	0.00018348	0.100273	0.00853368
cg06826305	-0.101275	0.000121124	0.0463795	0.115325	0.000203459	0.106223	0.00927368
cg02630207	-0.266303	0.000130342	0.0481362	0.270117	0.000264252	0.121286	0.0118085
cg11870455	-0.233373	8.59801e-05	0.0378073	0.276336	0.000285786	0.126802	0.0125251
cg11417123	-0.199729	3.22255e-05	0.0210142	0.234574	0.000304131	0.129987	0.0130776
cg10117156	-0.220151	5.16171e-05	0.0276886	0.242174	0.000326842	0.135554	0.0133561
cg20437942	-0.140179	0.000134839	0.0491057	0.150603	0.000328187	0.135605	0.0133561
cg22442897	-0.266863	0.00010794	0.0432283	0.280957	0.000316909	0.132615	0.0133561
cg07301376	-0.253889	4.3415e-05	0.0251119	0.26009	0.000344358	0.138729	0.0135315
cg18455083	-0.39485	0.000110429	0.043755	0.377872	0.000344374	0.138729	0.0135315
cg02462562	-0.285385	1.75185e-05	0.0143082	0.256044	0.000382774	0.146499	0.0143827
cg04324167	-0.279961	1.6354e-06	0.00304849	0.237604	0.000395463	0.148379	0.0143827
cg06605647	0.27898	8.60146e-05	0.0378073	-0.232656	0.000374696	0.144817	0.0143827
cg18666944	-0.261576	1.09286e-05	0.0107091	0.192227	0.000387457	0.147408	0.0143827
cg24618238	-0.188726	8.9083e-05	0.0385975	0.183551	0.000397591	0.148836	0.0143827
cg13671536	-0.152282	7.02062e-06	0.00804225	0.134303	0.000410234	0.151593	0.0146082
cg14774371	-0.292889	1.56648e-05	0.0133418	0.216866	0.000509832	0.169022	0.0176047
cg23811811	-0.380657	2.7732e-06	0.00444346	0.294833	0.00050384	0.16844	0.0176047
cg17642041	0.194173	3.09802e-05	0.0204752	0.16268	0.000541531	0.174043	0.0184201
cg05966255	-0.258037	2.37361e-05	0.0171043	0.218121	0.000630615	0.186029	0.0205679
cg14389122	-0.206257	8.84005e-05	0.0384236	0.218482	0.00062677	0.185719	0.0205679
cg23600759	-0.184881	0.000125317	0.047192	0.179584	0.000631747	0.186029	0.0205679
cg05327476	-0.26054	1.04752e-05	0.0104394	0.18701	0.000655079	0.189056	0.0210271
cg11505805	-0.277204	4.69464e-05	0.0263012	0.240887	0.000684241	0.193006	0.0216581
cg16622602	0.237522	2.23846e-05	0.0166605	-0.22911	0.00070695	0.196155	0.0220704
cg18754842	-0.183405	1.75353e-05	0.0143082	0.169396	0.000717239	0.196889	0.022089
cg22438006	-0.296509	2.31781e-05	0.0169585	0.239016	0.000752329	0.202445	0.0228608
cg09027795	-0.291739	6.45149e-08	0.000311262	0.205213	0.000878767	0.21733	0.0263515
cg06818746	-0.0834191	4.03496e-05	0.0239641	0.0799546	0.000924414	0.222109	0.0268167
cg14674722	-0.238182	6.98989e-05	0.033235	0.230037	0.000929582	0.222674	0.0268167
cg22278467	-0.16428	6.17838e-05	0.0306376	0.141064	0.000916592	0.221514	0.0268167
cg08901339	-0.177891	0.000124252	0.0469417	0.182511	0.00094252	0.224071	0.02685
cg10690481	-0.198048	5.86856e-05	0.0297333	0.196978	0.000986002	0.22963	0.0274036
cg22930934	-0.361844	2.10267e-05	0.0160129	0.262529	0.000977331	0.228523	0.0274036
cg06619566	-0.180844	9.99006e-05	0.0413577	0.197572	0.00100499	0.231801	0.0275949
cg04232098	-0.301521	3.86593e-05	0.0234527	0.291447	0.00117858	0.24992	0.0319761
cg25504824	-0.144871	6.62094e-05	0.0320151	0.131338	0.0012263	0.255288	0.0328794
cg24202390	-0.274597	0.000128855	0.0478651	0.292134	0.00128508	0.260141	0.0340546
cg25561579	-0.211299	1.19174e-05	0.0112035	0.178476	0.0013333	0.263868	0.0349264
cg20693659	-0.227566	3.50415e-05	0.0221401	0.183488	0.00134969	0.265136	0.0349539
cg13114315	0.18993	0.000108066	0.0432574	-0.183948	0.00150426	0.279407	0.0385193
cg25917003	-0.178936	2.4461e-05	0.0174036	0.146692	0.00156894	0.284748	0.039729
cg26264767	-0.3567	4.62775e-06	0.0061567	0.279065	0.00164543	0.290231	0.0412081
cg04353007	-0.220518	0.000127793	0.0476431	0.203977	0.00173402	0.299038	0.0429546
cg12047260	-0.381126	1.34418e-06	0.00263752	0.24857	0.0018058	0.303505	0.0442519
cg03445896	-0.426837	8.3357e-06	0.00898406	0.319951	0.00185044	0.30661	0.0448633
cg12084897	-0.211019	7.84824e-05	0.0356032	0.19274	0.00192915	0.313631	0.0462792
cg17695856	0.219502	0.000105364	0.0426113	-0.229305	0.00204271	0.321083	0.048493
cg25554716	-0.174072	6.55486e-05	0.0317932	0.128373	0.0023031	0.338089	0.0541109
cg09287328	-0.231143	9.00007e-05	0.0388515	0.191081	0.00234679	0.340798	0.0545748
cg14400946	-0.195624	9.34051e-05	0.0396943	0.165115	0.0025378	0.354054	0.0584207
cg02068351	-0.239042	5.29466e-06	0.00672746	0.171295	0.00284833	0.372576	0.0636406
cg16931707	-0.211386	7.27426e-05	0.0341319	0.173937	0.00281299	0.369978	0.0636406
cg20676559	0.247635	0.000104277	0.0423988	0.24899	0.00284297	0.37237	0.0636406
cg25314733	-0.144502	0.000127878	0.0476529	0.124527	0.00321544	0.392393	0.0711454
ch.15.1166704F	0.0128427	6.39192e-05	0.0314709	-0.0100201	0.00333134	0.398183	0.0730012
cg01358067	-0.160161	2.71079e-05	0.0186838	0.115065	0.00342088	0.402242	0.073549
cg05507566	-0.23654	3.52508e-06	0.00512244	0.15561	0.00341255	0.401974	0.073549
cg04947949	-0.296116	3.80981e-06	0.00535982	0.194248	0.00363248	0.413508	0.0769179
cg23403750	-0.224844	1.13066e-06	0.00235369	0.150986	0.00367883	0.415384	0.0769179
cg24812271	0.304014	0.00010544	0.0426113	-0.27824	0.00365539	0.414272	0.0769179
cg08101286	-0.161342	2.09739e-06	0.00368165	0.106791	0.00411992	0.436805	0.0853572
cg04411390	-0.225609	3.38229e-05	0.0216424	0.172565	0.00416759	0.438847	0.0855669
cg16797081	-0.276076	9.44798e-05	0.0399723	-0.200394	0.00425581	0.442706	0.0865982
cg00168514	0.0263378	1.73337e-05	0.0142598	-0.0174037	0.00441362	0.448354	0.0890144
cg01674530	-0.318634	1.57349e-07	0.000576107	0.183566	0.00468677	0.459167	0.0936943
cg25723285	-0.182378	3.73549e-05	0.0229955	0.122202	0.00473382	0.460683	0.0938119
cg05891562	-0.416052	6.48438e-05	0.0316385	0.283198	0.00507708	0.475254	0.0997472
cg19301784	-0.099967	4.37697e-05	0.0252329	0.08053	0.00535413	0.484276	0.104291
cg20708990	-0.245077	0.000122331	0.0465589	0.220826	0.005871	0.50275	0.11339
cg08512353	0.189888	7.44729e-05	0.0345624	-0.157185	0.00639603	0.52035	0.122492
cg23837520	0.177025	8.96475e-05	0.0387602	0.135628	0.00665468	0.528911	0.126384
cg10426370	-0.262215	9.33665e-05	0.0396943	0.19779	0.00682317	0.535022	0.127802
cg13211916	-0.282326	5.70006e-05	0.0294034	0.226468	0.00684151	0.535557	0.127802
cg25304129	-0.291689	2.29226e-05	0.0168918	-0.188667	0.00713837	0.544433	0.132263
cg02021817	0.0415741	9.32995e-05	0.0396943	-0.0315578	0.00730098	0.549035	0.134185
cg23902361	0.175631	0.000130347	0.0481362	-0.128782	0.0081139	0.572272	0.147933
cg11546529	-0.273585	1.3201e-05	0.0120304	0.168298	0.00820402	0.574833	0.148389
cg20816917	-0.154168	9.96305e-05	0.0413577	-0.122321	0.00827314	0.576969	0.148461
cg06997537	0.223208	1.02519e-05	0.0103045	0.1597	0.00839518	0.580395	0.149474
cg09753321	0.217287	0.000136649	0.0494432	0.184716	0.00869689	0.587379	0.153645
cg04440811	-0.265466	1.03038e-05	0.0103062	0.167723	0.00906043	0.596559	0.158836
cg03720138	-0.201011	0.000123654	0.0468137	0.162877	0.00991357	0.614775	0.172466
cg04300396	-0.183555	8.04323e-05	0.0360778	0.12418	0.0106697	0.630384	0.184213
cg22647996	0.0648886	9.84283e-07	0.00209688	0.0446559	0.0109833	0.636563	0.188202
cg01513605	-0.229987	8.73904e-05	0.0382277	0.173344	0.0114264	0.645827	0.192894
cg16728210	-0.22264	2.91808e-05	0.0197109	0.130361	0.0113857	0.644997	0.192894
cg03922168	-0.0734676	0.000108189	0.0432694	0.0508785	0.0126956	0.67087	0.211553
cg08279231	0.207041	4.76094e-05	0.0265097	-0.150117	0.0128101	0.672691	0.211553
cg11035483	0.165118	0.000115003	0.044832	0.139883	0.0127808	0.672069	0.211553
cg09768455	-0.154352	0.000114461	0.0447472	0.0969276	0.0129589	0.675767	0.212471
cg23169154	-0.245912	2.14014e-06	0.00373172	0.120574	0.0133272	0.683112	0.216948
cg18066211	-0.242365	1.38363e-05	0.0123352	0.139423	0.0136691	0.688399	0.220935
cg07137382	-0.328677	6.75577e-05	0.0325163	0.205679	0.0138203	0.69046	0.221806
cg00622618	-0.227178	7.98968e-07	0.00182537	0.114291	0.0140953	0.695482	0.222387
cg01210432	0.187542	8.23675e-05	0.0366958	0.145064	0.0141381	0.696222	0.222387
cg19200515	-0.103721	4.24807e-07	0.00116141	0.0458635	0.0141492	0.696292	0.222387
cg07524057	-0.138107	0.000116228	0.0451971	0.107571	0.0144882	0.702392	0.226154
cg03353742	-0.275037	1.01055e-05	0.0101949	0.20784	0.014761	0.707144	0.226485
cg06097048	-0.224757	2.62168e-06	0.00427993	-0.137198	0.0149069	0.709315	0.226485
cg14802587	0.248196	0.000122298	0.0465589	0.193524	0.0146104	0.704606	0.226485
cg18135436	0.0875734	2.02113e-07	0.000682188	0.0185884	0.0148639	0.708727	0.226485
cg18715410	0.0793634	0.000137925	0.049711	-0.0559442	0.0152115	0.714584	0.229583
cg09021390	-0.275255	3.63427e-06	0.00520208	0.144535	0.0157857	0.722622	0.236682
cg26977388	-0.322261	1.03837e-05	0.0103734	0.203274	0.0165301	0.734904	0.246223
cg06548815	-0.303168	1.83837e-08	0.000122587	0.132015	0.0169761	0.739368	0.251119
cg22972641	0.133521	3.56441e-07	0.0010151	-0.0861222	0.0170792	0.740955	0.251119
cg08107327	-0.216719	4.45182e-05	0.0255261	0.140367	0.0173495	0.74436	0.253459
cg02009895	-0.119782	2.34735e-07	0.000752061	-0.0398124	0.0193837	0.770194	0.281372
cg14686533	-0.0499468	0.000126231	0.0473997	0.0397325	0.0196511	0.772988	0.283448
cg22918147	-0.27257	6.15686e-05	0.0305678	-0.176322	0.0198668	0.776163	0.284108
cg25578304	0.171809	4.48767e-05	0.0255867	0.104202	0.0199462	0.777219	0.284108
cg08237950	0.145787	2.02284e-05	0.0156078	-0.0619476	0.0207926	0.787164	0.294325
cg19832869	-0.204056	3.65873e-05	0.0227062	0.110392	0.0209928	0.789096	0.295324
cg12083852	0.202369	2.52748e-06	0.00418791	0.0929851	0.0212603	0.791893	0.29544
cg23347462	0.13607	3.73731e-05	0.0229955	-0.0464525	0.0211438	0.790605	0.29544
cg18477517	-0.248666	2.15219e-05	0.0161946	0.139608	0.0218006	0.798741	0.301113
cg06552940	0.260526	3.66494e-06	0.00522773	-0.131692	0.022058	0.79985	0.302833
cg00692974	0.157698	0.000105867	0.0426688	-0.0283181	0.0225494	0.805067	0.307725
cg16299440	0.40613	4.98737e-06	0.00647246	-0.298147	0.0230383	0.810285	0.312526
cg14777783	0.198138	8.86177e-06	0.00928268	0.061711	0.0239443	0.819516	0.322893
cg16078332	0.195022	4.42897e-05	0.0254562	-0.0875356	0.0242715	0.822327	0.325381
cg09068407	0.28525	0.000103966	0.0423487	0.204124	0.0244462	0.823331	0.325807
cg02919104	-0.235804	4.50901e-05	0.0256303	0.142963	0.0255894	0.834387	0.331353
cg06073150	0.0610452	4.38793e-05	0.0252557	-0.0419897	0.025314	0.831842	0.331353
cg10727316	0.295324	3.18569e-05	0.0208285	-0.200439	0.0254732	0.833153	0.331353
cg13160120	0.106031	1.15268e-05	0.0109883	-0.0461497	0.025175	0.830248	0.331353
cg17538881	-0.214216	2.32395e-05	0.0169731	0.112418	0.0251722	0.830248	0.331353
cg19626947	-0.16616	5.16966e-05	0.0277131	0.0920974	0.0259112	0.83684	0.333625
cg22860657	-0.164617	5.97281e-05	0.0300912	0.109485	0.0260585	0.838013	0.333636
cg02858177	-0.174661	9.44977e-05	0.0399723	0.121001	0.0265984	0.841721	0.338646
cg26717860	0.135109	1.74186e-05	0.0142896	0.0798389	0.0269227	0.844722	0.340872
cg24486040	0.12654	1.56447e-06	0.00296342	0.0498015	0.0272334	0.846992	0.3429
cg13015157	-0.243972	9.9002e-06	0.010062	0.151538	0.0279551	0.853581	0.347435
cg14815565	-0.182166	0.000112693	0.0442673	0.111841	0.0282033	0.85579	0.347435
cg23535449	0.148117	0.00011758	0.0455112	0.0863992	0.0281403	0.855776	0.347435
cg24799921	-0.100094	3.80545e-08	0.00020808	0.0277045	0.028152	0.85579	0.347435
cg10228825	-0.190165	2.08713e-05	0.0159129	0.114934	0.0285902	0.858669	0.350307
cg20706070	0.233848	0.00011773	0.0455319	-0.162522	0.0288466	0.860261	0.351558
cg04716996	-0.279805	2.52228e-05	0.0177728	0.163652	0.0294215	0.864733	0.356657
cg17173896	-0.187625	9.60601e-06	0.00983805	-0.117593	0.0297378	0.867482	0.358584
cg00102327	-0.338454	1.09139e-05	0.0107075	0.175555	0.0315883	0.880849	0.378893
cg01125287	-0.293106	7.68076e-05	0.0351015	0.19673	0.0320985	0.883938	0.381002
cg15026474	0.116605	3.0707e-07	0.000906062	-0.0545231	0.0320663	0.883737	0.381002
cg15630755	-0.349606	7.1555e-07	0.00171605	0.145909	0.0325226	0.886825	0.384036
cg27133583	0.146899	5.30315e-06	0.00672746	0.0523244	0.0334179	0.892501	0.392574
cg17516247	0.238506	6.57849e-05	0.0318701	-0.131662	0.0339454	0.895895	0.396726
cg15934839	0.181376	8.80755e-05	0.0383463	-0.106105	0.0347019	0.899952	0.403498
cg22312862	0.12379	8.42768e-07	0.00189899	0.0340999	0.0352375	0.90317	0.407302
cg25751788	0.329856	8.94493e-06	0.00933621	-0.146177	0.0353865	0.904306	0.407302
cg05389652	-0.251363	6.73617e-06	0.00786837	0.127654	0.0358524	0.906691	0.410591
cg03543401	-0.230453	1.99076e-05	0.0154539	0.138075	0.0361357	0.907868	0.411767
cg16893964	-0.239574	3.18684e-05	0.0208285	0.12964	0.0368652	0.911394	0.417989
cg10876973	0.152296	7.55012e-05	0.0347662	0.0659094	0.0373036	0.914256	0.420866
cg24420086	-0.28462	3.08143e-05	0.020382	0.157929	0.0375062	0.914754	0.421067
cg24973755	0.245939	7.94761e-07	0.00182537	-0.0946313	0.0392017	0.923745	0.437944
cg00668358	-0.26691	3.7228e-05	0.0229785	0.128013	0.040228	0.92927	0.445047
cg22021597	0.15304	0.000123522	0.0468108	0.0896497	0.0400837	0.928814	0.445047
cg05401069	0.114542	9.36004e-05	0.0397156	-0.0705797	0.0411121	0.933627	0.452631
cg07972046	-0.124366	4.55894e-06	0.00611981	0.0704413	0.0426725	0.939418	0.467551
cg07484496	0.0998927	4.10694e-05	0.0242949	0.0423008	0.0443063	0.946175	0.48313
cg20393839	0.205491	1.84088e-05	0.0147593	-0.100064	0.044774	0.947795	0.485905
cg07620571	0.0892666	3.12839e-05	0.0206426	-0.0452994	0.0467129	0.956218	0.504544
cg10992736	-0.300207	2.25018e-05	0.0166605	0.141049	0.0475786	0.959543	0.510259
cg13794089	0.0603872	6.63866e-05	0.0320292	0.0262861	0.0476899	0.960144	0.510259
cg00483239	-0.243304	5.63212e-05	0.0292183	0.125351	0.0480465	0.960649	0.511446
cg09778927	0.180132	0.000130455	0.0481362	-0.0903878	0.048474	0.961684	0.511446
cg19214097	0.075504	7.7422e-06	0.00856087	0.0301368	0.0484113	0.961422	0.511446
cg25444236	0.0735027	1.58793e-06	0.0029973	-0.0322817	0.0492404	0.964799	0.517137
cg11911874	-0.0785803	5.5207e-05	0.0290072	0.0500814	0.05008	0.967995	0.523543
cg01232748	0.22192	9.14138e-05	0.0391493	-0.121882	0.0503866	0.969317	0.524342
cg00253313	0.059905	2.68456e-05	0.0185497	0.0278964	0.0514278	0.97257	0.532745
cg25507584	0.17727	5.75625e-06	0.00705714	0.0838613	0.0523022	0.975751	0.539352
cg08361698	0.208605	2.51931e-06	0.00418283	0.111978	0.0532923	0.979559	0.547086
cg00488846	0.133445	1.54782e-05	0.0132655	0.0291152	0.0543156	0.982682	0.55351
cg15444149	0.141252	6.89978e-05	0.0329211	-0.07964	0.0544038	0.983118	0.55351
cg02455836	0.120768	0.000105464	0.0426113	0.0243272	0.0554891	0.985834	0.561271
cg11069855	0.253356	7.06757e-05	0.0334686	-0.141127	0.0557199	0.986471	0.561271
cg26919551	0.208545	1.06666e-05	0.0105363	0.0984444	0.0559054	0.986901	0.561271
cg11106946	-0.279431	5.74585e-05	0.0294912	0.136474	0.0567725	0.988648	0.567476
cg00360175	0.250105	1.38192e-06	0.00269225	-0.0937111	0.0571694	0.989481	0.568948
cg25826721	-0.149834	2.48172e-08	0.000149668	0.0595314	0.0595469	0.995904	0.590032
cg18834082	0.0980835	6.36632e-05	0.0313798	-0.0323058	0.0608382	0.999554	0.600217
cg06901200	-0.247821	3.53959e-06	0.00512244	0.112578	0.0613368	0.999995	0.602528
cg13870451	0.237214	8.07316e-05	0.0361833	0.119799	0.0616637	0.999995	0.603139
cg04412156	-0.205302	9.99412e-05	0.0413577	0.107889	0.0631477	0.999995	0.612398
cg06441265	-0.151098	2.29428e-05	0.0168918	0.0798931	0.0630278	0.999995	0.612398
cg19429827	0.167722	1.75069e-06	0.00322674	0.0561138	0.0643631	0.999995	0.619338
cg19960138	0.189343	9.6165e-05	0.0404508	0.100881	0.0646786	0.999995	0.619338
cg21653105	0.161204	7.34645e-05	0.0342893	-0.0944474	0.0644286	0.999995	0.619338
cg16675583	-0.195968	0.000103845	0.0423487	0.0818533	0.0652435	0.999995	0.622134
cg00452755	-0.139913	3.57471e-05	0.0223471	0.0692509	0.0667437	0.999995	0.631157
cg04674291	-0.375879	5.53247e-05	0.0290133	0.194975	0.0666035	0.999995	0.631157
cg00604994	0.224249	7.70547e-08	0.00035307	0.0688096	0.067123	0.999995	0.632121
cg24973733	-0.204212	1.27444e-05	0.0117009	0.0886698	0.068217	0.999995	0.63978
cg20807852	-0.101819	0.000131422	0.0483804	0.0579027	0.0691362	0.999995	0.645744
cg02487088	0.264503	9.23759e-05	0.0393927	-0.0892586	0.0702591	0.999995	0.649913
cg14149701	0.184867	0.000107662	0.0431378	0.0931189	0.0704381	0.999995	0.649913
cg16062565	0.198883	2.38075e-05	0.0171137	0.0819798	0.0701326	0.999995	0.649913
cg04604835	-0.265687	3.36778e-07	0.000976051	0.10278	0.0730613	0.999995	0.650739
cg05365964	0.0989221	1.22679e-06	0.00248446	0.0507674	0.0729688	0.999995	0.650739
cg07139162	-0.213898	0.000100501	0.0415057	0.107836	0.0742397	0.999995	0.650739
cg09395239	0.120225	6.89704e-06	0.00796619	0.0479141	0.0729607	0.999995	0.650739
cg11218883	-0.226097	4.60021e-05	0.0259312	0.0927398	0.072385	0.999995	0.650739
cg11731606	0.235286	9.98288e-05	0.0413577	-0.114303	0.0729044	0.999995	0.650739
cg12535934	0.119409	5.82373e-05	0.0297333	0.0502698	0.0738577	0.999995	0.650739
cg14049094	-0.245336	5.01919e-05	0.0271577	0.117681	0.074205	0.999995	0.650739
cg14647498	0.169815	1.60583e-06	0.00300705	0.0610072	0.0725094	0.999995	0.650739
cg20395615	-0.129301	0.000130271	0.0481362	0.0627052	0.0741393	0.999995	0.650739
cg22936208	-0.244904	1.77005e-05	0.0143879	0.113817	0.0731193	0.999995	0.650739
cg24889371	0.242705	1.12197e-09	1.64327e-05	0.0420662	0.0739125	0.999995	0.650739
cg25353721	0.200631	2.53342e-06	0.0041893	-0.0650195	0.0727265	0.999995	0.650739
cg17366325	0.00610385	9.6247e-05	0.0404508	-0.00302044	0.0745355	0.999995	0.650829
cg06007850	-0.282271	9.82094e-06	0.00999507	0.121726	0.0752533	0.999995	0.652903
cg20502977	-0.23381	3.96754e-05	0.0236857	-0.108324	0.075346	0.999995	0.652903
cg05988358	0.171477	0.000127286	0.0475838	0.0927548	0.0759431	0.999995	0.655584
cg09038962	0.187469	1.23456e-06	0.00249403	0.0949561	0.0780998	0.999995	0.669291
cg16379826	0.144834	5.74467e-05	0.0294912	0.0590021	0.0786171	0.999995	0.669291
cg17311132	0.289052	0.00012209	0.0465489	0.143738	0.0787056	0.999995	0.669291
cg19110943	0.184395	8.68834e-05	0.0380871	0.0964905	0.0786135	0.999995	0.669291
cg08611689	0.216711	2.39035e-05	0.0171378	-0.12713	0.0794705	0.999995	0.673284
cg09624918	-0.363064	1.02823e-07	0.000430277	-0.163332	0.0798383	0.999995	0.673859
cg14403400	-0.331073	1.21997e-06	0.00247675	0.148177	0.0802295	0.999995	0.673859
cg26461267	-0.21633	7.5522e-06	0.00841609	0.0724991	0.0804254	0.999995	0.673859
cg03747102	-0.313431	2.84811e-05	0.0194343	0.118975	0.0818973	0.999995	0.676437
cg11259746	0.288449	1.58744e-07	0.000576107	-0.0928495	0.0816901	0.999995	0.676437
cg11442606	0.236467	0.000137771	0.049711	0.123125	0.0819204	0.999995	0.676437
cg22387323	-0.263497	1.8428e-05	0.0147603	-0.118369	0.0816126	0.999995	0.676437
cg03443331	0.180577	5.68217e-05	0.0293481	-0.0852173	0.0826632	0.999995	0.680106
cg12362118	-0.274505	0.000106769	0.042927	0.120049	0.0836715	0.999995	0.682015
cg17490196	-0.185775	0.000102631	0.0420676	0.0942211	0.0838495	0.999995	0.682015
cg22645539	-0.187017	5.88221e-05	0.0297627	0.0937631	0.0840923	0.999995	0.682015
cg26928531	0.259732	6.67273e-05	0.0321747	0.106424	0.0840667	0.999995	0.682015
cg12552626	0.153879	5.48648e-06	0.00683884	-0.0753416	0.084489	0.999995	0.682803
cg23562973	0.0959531	6.03488e-05	0.0302183	-0.0444527	0.0852023	0.999995	0.686134
cg03641640	0.134287	2.69173e-06	0.00435601	0.0626545	0.0857441	0.999995	0.687546
cg20911897	-0.249653	4.6277e-05	0.0259795	-0.118318	0.0859809	0.999995	0.687546
cg12939058	0.188609	2.04869e-06	0.00363963	-0.104671	0.0865891	0.999995	0.689988
cg12004593	0.139625	1.46281e-06	0.00281639	0.0302077	0.0879608	0.999995	0.698476
cg00714309	-0.249046	1.59642e-06	0.00300313	0.0900605	0.0895193	0.999995	0.705933
cg07142830	-0.228554	0.000132674	0.0486445	0.124986	0.0894436	0.999995	0.705933
cg13938702	0.0477924	7.45194e-06	0.00836117	0.0147322	0.0900939	0.999995	0.708014
cg05953373	0.213912	6.35275e-05	0.0313317	-0.10911	0.0925311	0.999995	0.717273
cg06255037	0.206267	0.000103013	0.0421859	-0.0922889	0.09248	0.999995	0.717273
cg09390381	0.247414	5.39094e-05	0.028453	-0.1224	0.0922113	0.999995	0.717273
cg14436909	0.144486	5.85209e-05	0.0297333	0.0530149	0.0921872	0.999995	0.717273
cg16395700	0.251216	2.08019e-05	0.015886	0.108849	0.0931049	0.999995	0.719275
cg05834055	0.187474	4.41128e-06	0.00597045	-0.0673961	0.093847	0.999995	0.722558
cg14699932	0.0392708	1.71549e-05	0.014148	0.0139997	0.0950696	0.999995	0.724628
cg16940742	-0.284693	1.14633e-05	0.0109764	0.110109	0.094546	0.999995	0.724628
cg21272034	0.258388	5.37253e-05	0.0283741	0.127421	0.0947782	0.999995	0.724628
cg24606239	-0.30572	7.19985e-07	0.00171664	0.131552	0.0960291	0.999995	0.729501
cg08828848	-0.230316	0.000126447	0.0473997	0.114862	0.097612	0.999995	0.739063
cg06937653	0.0912693	2.05458e-06	0.00363963	0.0650609	0.0979751	0.999995	0.739355
cg00332393	-0.223104	3.83491e-05	0.0233508	0.0977716	0.0987946	0.999995	0.739814
cg02059080	0.20006	0.000137779	0.049711	-0.104385	0.0987865	0.999995	0.739814
cg09929786	0.286404	0.000120119	0.0461237	-0.135603	0.0990097	0.999995	0.739814
cg12032497	-0.171504	0.000117136	0.0454464	0.0773688	0.0999721	0.999995	0.744345
cg17852514	-0.332504	6.50394e-06	0.00770234	0.133514	0.100269	0.999995	0.744345
cg02691035	0.203518	1.92315e-05	0.0152107	-0.081095	0.100675	0.999995	0.744928
cg01837846	0.216759	5.47204e-05	0.02877	0.0961421	0.104217	0.999995	0.752405
cg03850878	0.249558	1.38965e-05	0.0123754	0.100495	0.103988	0.999995	0.752405
cg05017003	0.200067	8.18299e-05	0.0365358	0.0983451	0.104047	0.999995	0.752405
cg09299075	-0.226752	1.97706e-07	0.000675652	0.0885902	0.102998	0.999995	0.752405
cg10859505	0.0508571	4.37308e-06	0.00594766	0.01474	0.104987	0.999995	0.752405
cg15063381	0.19402	1.4988e-05	0.0129811	-0.0755809	0.10255	0.999995	0.752405
cg16018154	0.12627	4.79789e-06	0.00626622	-0.0576146	0.102752	0.999995	0.752405
cg20315538	-0.111567	1.36277e-05	0.0122205	0.0438487	0.103978	0.999995	0.752405
cg23697546	-0.187572	2.65016e-07	0.000826478	-0.0568746	0.104856	0.999995	0.752405
cg24843924	0.182343	2.6084e-05	0.0181962	0.0766696	0.104391	0.999995	0.752405
cg03030006	0.178869	9.13677e-05	0.0391493	0.0713709	0.105888	0.999995	0.756488
cg12723888	0.231732	2.63578e-06	0.00428938	-0.0769704	0.106948	0.999995	0.756573
cg14090044	-0.325196	0.000123563	0.0468108	0.129094	0.10756	0.999995	0.756573
cg23437694	0.132762	1.71368e-05	0.014148	-0.0468919	0.107481	0.999995	0.756573
cg23882186	0.14856	7.15832e-08	0.000337425	0.0501384	0.106953	0.999995	0.756573
cg25643644	0.200533	5.66685e-05	0.0293058	-0.0988539	0.106235	0.999995	0.756573
cg01914144	0.28504	6.49816e-06	0.00770234	-0.0942548	0.109148	0.999995	0.764094
cg02295477	-0.319087	1.31383e-06	0.00259037	-0.120745	0.110976	0.999995	0.764094
cg02714710	-0.0591654	2.55631e-07	0.000803319	-0.00800603	0.110839	0.999995	0.764094
cg03239279	0.187005	1.50102e-08	0.000108949	-0.0324959	0.110855	0.999995	0.764094
cg16241832	0.32754	2.11194e-05	0.0160246	-0.147364	0.110964	0.999995	0.764094
cg17769705	0.0181316	4.28147e-05	0.024976	-0.00508914	0.110531	0.999995	0.764094
cg26279580	0.0878995	5.03082e-05	0.0272	0.0375109	0.110827	0.999995	0.764094
cg03574746	0.30046	3.32991e-06	0.00498387	0.132614	0.112665	0.999995	0.764176
cg06501470	0.281431	7.22447e-05	0.0339567	0.103395	0.112506	0.999995	0.764176
cg13827287	0.164307	0.000117989	0.0455773	-0.0702934	0.11216	0.999995	0.764176
cg14279760	-0.331337	7.18633e-05	0.0338386	0.152633	0.111925	0.999995	0.764176
cg14302973	0.315469	3.41049e-07	0.000981492	0.0447126	0.112663	0.999995	0.764176
cg13622775	0.108814	3.50651e-05	0.0221401	0.0327679	0.113717	0.999995	0.769026
cg02390933	0.2561	2.28254e-05	0.0168356	0.0935578	0.116093	0.999995	0.769117
cg02927354	0.0645399	1.35383e-08	0.000102815	0.0130521	0.115316	0.999995	0.769117
cg05942964	-0.130212	5.61435e-05	0.029163	0.0512726	0.11487	0.999995	0.769117
cg11606229	0.181778	0.000105403	0.0426113	-0.0696862	0.115992	0.999995	0.769117
cg12956443	0.0859917	3.88274e-08	0.0002109	0.027258	0.114963	0.999995	0.769117
cg19131078	-0.286936	6.97203e-07	0.00168188	0.0937764	0.115957	0.999995	0.769117
cg26134248	-0.29432	1.81718e-05	0.0146408	0.110377	0.114533	0.999995	0.769117
cg09068975	-0.211497	5.99229e-05	0.0301338	0.0824408	0.11653	0.999995	0.769772
cg10152715	0.164215	9.82991e-05	0.0410092	-0.0754321	0.117064	0.999995	0.771066
cg04426977	0.180661	2.65696e-09	3.30184e-05	0.0426877	0.119293	0.999995	0.771638
cg06194716	0.0614769	6.0896e-06	0.00736672	0.0167943	0.118078	0.999995	0.771638
cg07135629	0.115454	0.000123889	0.0468691	0.0687489	0.118866	0.999995	0.771638
cg10433043	-0.219118	3.90011e-05	0.0235208	-0.0749399	0.11847	0.999995	0.771638
cg10849737	0.191823	9.11189e-06	0.0094721	0.067642	0.11986	0.999995	0.771638
cg11654662	0.150182	1.74793e-10	5.17206e-06	0.0208346	0.119319	0.999995	0.771638
cg21864152	0.289347	0.000112054	0.0440373	-0.136863	0.119664	0.999995	0.771638
cg25103650	-0.16229	9.21881e-06	0.00955902	0.0533864	0.119406	0.999995	0.771638
cg00442066	-0.300658	3.04792e-05	0.0202092	-0.112672	0.120268	0.999995	0.772088
cg03366574	0.157242	7.24077e-06	0.00823692	0.0621879	0.120665	0.999995	0.772458
cg22808478	-0.13193	9.99387e-05	0.0413577	-0.0489819	0.121404	0.999995	0.775011
cg06569266	-0.272441	5.57107e-06	0.00690037	0.0963375	0.122246	0.999995	0.77604
cg22997362	-0.230499	7.37599e-05	0.0343344	0.100779	0.121977	0.999995	0.77604
cg19713567	-0.152261	8.97595e-05	0.0387822	0.0656864	0.123936	0.999995	0.779951
cg20802710	0.222206	2.58183e-06	0.00423588	-0.0779295	0.124231	0.999995	0.779951
cg21578848	-0.388921	8.8346e-06	0.00927792	0.130615	0.123828	0.999995	0.779951
cg21912203	-0.22676	3.81571e-05	0.0232685	-0.0863416	0.123495	0.999995	0.779951
cg01064990	-0.25125	9.96745e-06	0.0101053	0.0980552	0.132371	0.999995	0.789719
cg01191449	0.191343	4.65751e-06	0.00616137	-0.0739401	0.130589	0.999995	0.789719
cg06530356	0.140493	1.11684e-05	0.0108277	0.0647308	0.129394	0.999995	0.789719
cg06619466	0.171616	1.34247e-05	0.0121399	-0.0403986	0.127561	0.999995	0.789719
cg08625239	0.105937	7.80745e-05	0.0354378	-0.0503805	0.126995	0.999995	0.789719
cg08827135	0.264798	8.02856e-05	0.0360778	0.104679	0.130418	0.999995	0.789719
cg11021927	0.0972804	9.81728e-09	8.47584e-05	0.0213094	0.127846	0.999995	0.789719
cg11325777	0.082859	9.11313e-05	0.0391493	0.021963	0.131879	0.999995	0.789719
cg12188054	-0.200951	9.88326e-05	0.0411367	0.0832886	0.129597	0.999995	0.789719
cg12374672	0.248977	6.76231e-05	0.0325163	-0.105216	0.132107	0.999995	0.789719
cg13656404	0.228708	1.70827e-05	0.0141241	0.0853394	0.128125	0.999995	0.789719
cg15679935	-0.195952	0.000109436	0.043533	0.0983437	0.131707	0.999995	0.789719
cg16838795	0.232463	2.30389e-05	0.0169316	-0.0838981	0.130225	0.999995	0.789719
cg22261182	-0.398697	7.83433e-06	0.00863662	0.121401	0.12642	0.999995	0.789719
cg23005227	0.179863	9.03452e-06	0.00941554	-0.0670919	0.129221	0.999995	0.789719
cg23973175	0.0469525	0.000115088	0.0448428	-0.0187463	0.127163	0.999995	0.789719
cg25446191	0.147831	8.94702e-06	0.00933621	-0.0499411	0.128336	0.999995	0.789719
cg25604352	-0.0664248	4.80968e-05	0.0265698	0.0280794	0.130888	0.999995	0.789719
cg27617640	0.304313	0.000138007	0.049711	-0.149257	0.132325	0.999995	0.789719
cg04432972	0.0956326	6.80976e-06	0.0079112	-0.0310835	0.133739	0.999995	0.7958
cg01618938	-0.209999	2.03364e-06	0.00362604	0.0779569	0.134398	0.999995	0.797636
cg01021196	-0.233681	7.41771e-08	0.000343726	0.0607697	0.136141	0.999995	0.804577
cg14287022	0.175958	4.98305e-05	0.0270487	-0.0794262	0.136273	0.999995	0.804577
cg07124322	-0.251329	6.95609e-06	0.00800185	0.0804347	0.137023	0.999995	0.806911
cg14001486	0.193095	1.43988e-05	0.0127124	0.0871063	0.137817	0.999995	0.808688
cg15929451	-0.223594	0.000121593	0.0464723	-0.093286	0.138034	0.999995	0.808688
cg16737426	-0.247323	1.12102e-05	0.0108298	0.096909	0.138757	0.999995	0.810241
cg19763254	0.249893	4.72761e-05	0.0263966	-0.10824	0.13901	0.999995	0.810241
cg05632962	-0.275844	4.75948e-05	0.0265097	-0.103704	0.140326	0.999995	0.813436
cg10087693	0.124474	4.13555e-09	4.46308e-05	-0.0585136	0.140986	0.999995	0.813436
cg13372497	0.107764	3.67253e-05	0.0227225	0.0641639	0.140872	0.999995	0.813436
cg26804971	-0.250354	1.98929e-09	2.54937e-05	0.0626835	0.140646	0.999995	0.813436
cg00036588	0.110518	3.79721e-06	0.00535127	0.038595	0.14176	0.999995	0.813729
cg05280944	-0.240974	4.96783e-05	0.0269839	0.0853747	0.141786	0.999995	0.813729
cg17640201	-0.0677601	8.6901e-07	0.00193158	-0.00777885	0.142108	0.999995	0.813729
cg22897511	-0.168509	6.12333e-05	0.0304882	0.0589148	0.142801	0.999995	0.81565
cg21752167	0.0187305	8.02775e-05	0.0360778	-0.00733667	0.143658	0.999995	0.818492
cg27001899	0.193759	5.57571e-05	0.0290912	0.0699128	0.144134	0.999995	0.819157
cg23590133	0.214195	0.000133032	0.0487102	-0.0906239	0.145735	0.999995	0.826193
cg24163668	0.270128	7.2696e-09	6.62496e-05	0.0597693	0.147113	0.999995	0.831937
cg00849642	-0.141792	3.78121e-05	0.0231163	0.0512755	0.148353	0.999995	0.832075
cg01326482	0.124337	8.32079e-06	0.00897979	-0.0486052	0.148595	0.999995	0.832075
cg04770794	-0.13148	6.81737e-05	0.032623	0.0480187	0.149621	0.999995	0.832075
cg11606826	0.08224	2.35562e-05	0.0170375	-0.02869	0.150423	0.999995	0.832075
cg11634705	0.285888	6.00935e-05	0.0301826	-0.110599	0.149186	0.999995	0.832075
cg13511708	0.0566485	6.9097e-08	0.000328373	-0.0110649	0.15023	0.999995	0.832075
cg15375424	0.256076	0.000100385	0.0414787	0.117388	0.150109	0.999995	0.832075
cg24725384	0.130595	7.87935e-05	0.0356524	-0.053901	0.149184	0.999995	0.832075
cg26001056	-0.369255	1.09653e-08	8.82772e-05	0.0953142	0.150105	0.999995	0.832075
cg00570498	0.173979	9.40359e-05	0.0398591	0.0730562	0.15341	0.999995	0.834416
cg03876500	0.127647	7.37437e-05	0.0343344	-0.0302685	0.151225	0.999995	0.834416
cg06975294	0.100178	0.000118178	0.0455773	0.0496159	0.152931	0.999995	0.834416
cg13375479	0.0912023	9.76508e-05	0.0408218	-0.0397231	0.151833	0.999995	0.834416
cg13408027	0.104869	5.43587e-06	0.00681842	0.0287673	0.152533	0.999995	0.834416
cg17746288	0.251001	3.73082e-06	0.00528495	-0.088914	0.152385	0.999995	0.834416
cg24782497	0.204034	1.15134e-05	0.0109883	-0.0710163	0.15321	0.999995	0.834416
cg04857672	-0.107243	6.39717e-05	0.0314715	0.045435	0.153981	0.999995	0.83553
cg19376851	-0.14263	1.06903e-08	8.76805e-05	0.0231268	0.154531	0.999995	0.836522
cg21022299	-0.158182	5.65183e-05	0.0292835	-0.0686666	0.155549	0.999995	0.840038
cg20254998	-0.212553	0.000119734	0.0460186	0.0831787	0.157598	0.999995	0.849094
cg12804841	0.0983837	4.15401e-07	0.00115104	0.0279169	0.158017	0.999995	0.849344
cg01065078	0.185948	0.00010913	0.0434504	-0.0737438	0.15908	0.999995	0.852817
cg12754495	-0.28243	1.05565e-05	0.010457	0.112646	0.16016	0.999995	0.852817
cg15831212	0.250388	8.18146e-08	0.000370738	-0.0622748	0.159887	0.999995	0.852817
cg17889882	-0.236465	1.44666e-05	0.0127542	-0.100193	0.159704	0.999995	0.852817
cg01645729	0.0207154	5.13379e-05	0.0276292	0.0260023	0.160565	0.999995	0.852981
cg07872280	0.250373	6.9037e-07	0.00167247	0.0794622	0.162287	0.999995	0.855644
cg07894309	-0.204234	8.76551e-05	0.0383026	0.0743406	0.163296	0.999995	0.855644
cg16527877	-0.222475	8.90316e-08	0.000386364	-0.0646495	0.162654	0.999995	0.855644
cg23357544	-0.226432	0.000131973	0.0484186	-0.0843914	0.162708	0.999995	0.855644
cg25180704	0.0878056	4.03835e-06	0.00564261	0.0284178	0.163319	0.999995	0.855644
cg25714800	-0.116286	1.25918e-08	9.83592e-05	0.0269263	0.162195	0.999995	0.855644
cg02274366	-0.323464	1.78409e-06	0.00326628	0.0985048	0.164134	0.999995	0.856989
cg15531800	-0.191579	7.59596e-05	0.0348542	0.0765149	0.164328	0.999995	0.856989
cg14113931	0.2161	3.88626e-05	0.0235207	0.0804173	0.165497	0.999995	0.859149
cg20984949	-0.13346	8.33401e-08	0.000374284	0.0270149	0.165271	0.999995	0.859149
cg00632415	-0.191376	9.01435e-05	0.0388926	-0.0893147	0.167349	0.999995	0.862871
cg03097389	0.14647	1.21077e-05	0.0112977	0.0434515	0.166901	0.999995	0.862871
cg14081461	0.0986328	9.59545e-08	0.000409901	0.0170568	0.167272	0.999995	0.862871
cg18720486	-0.207183	6.50387e-05	0.031677	0.0785243	0.167935	0.999995	0.863934
cg09818656	-0.200963	0.000138629	0.0498913	0.0702256	0.171058	0.999995	0.874082
cg27114898	0.229192	0.00012309	0.046718	0.103013	0.170799	0.999995	0.874082
cg27626480	0.123199	4.45737e-08	0.000238947	0.023162	0.170721	0.999995	0.874082
cg02593440	0.183076	3.18616e-05	0.0208285	0.0811789	0.171583	0.999995	0.874805
cg00372801	0.0860454	7.56908e-05	0.0347792	0.0512542	0.173579	0.999995	0.877134
cg19773170	0.0859417	6.36188e-06	0.00758424	-0.0329247	0.173296	0.999995	0.877134
cg20607689	0.125952	9.4021e-06	0.00970002	0.0756523	0.173278	0.999995	0.877134
cg23521589	0.0292309	4.6028e-05	0.0259312	-0.0103517	0.172999	0.999995	0.877134
cg08554257	-0.151127	2.95087e-05	0.0198384	-0.0560526	0.175356	0.999995	0.878321
cg13785152	0.23486	7.41211e-05	0.034463	-0.0865604	0.175336	0.999995	0.878321
cg18394552	-0.187226	9.9336e-05	0.0413157	0.0716524	0.175167	0.999995	0.878321
cg26565472	0.147664	5.43867e-05	0.0286129	-0.0538304	0.174281	0.999995	0.878321
cg12067547	0.142165	3.84916e-05	0.0233682	0.0550266	0.177363	0.999995	0.884485
cg20505444	-0.261881	6.91261e-07	0.00167247	0.0802809	0.177358	0.999995	0.884485
cg12176595	0.230243	0.000117215	0.0454529	-0.0936538	0.177765	0.999995	0.884557
cg01510718	-0.375722	8.35099e-08	0.000374284	0.0843827	0.184651	0.999995	0.884682
cg01943221	0.157952	1.82176e-05	0.0146633	0.0545519	0.181578	0.999995	0.884682
cg02201981	0.101671	5.42972e-05	0.0285841	-0.0117925	0.18041	0.999995	0.884682
cg02429813	-0.17201	4.23512e-05	0.0248115	0.0581971	0.186037	0.999995	0.884682
cg03069432	0.0441021	3.53538e-05	0.0222308	-0.0139411	0.186331	0.999995	0.884682
cg05723902	0.233435	7.74911e-05	0.0353293	-0.0708478	0.183945	0.999995	0.884682
cg06333834	0.0910262	5.65599e-06	0.00696545	-0.0255058	0.181839	0.999995	0.884682
cg09437286	-0.310104	2.11398e-05	0.0160246	0.122205	0.182295	0.999995	0.884682
cg11217557	-0.274018	1.44692e-06	0.00279787	-0.0665177	0.185826	0.999995	0.884682
cg11434837	0.18919	3.41647e-06	0.00507638	-0.0527552	0.182674	0.999995	0.884682
cg11647481	0.167303	3.39441e-05	0.0216531	0.0550331	0.185066	0.999995	0.884682
cg12553873	0.0724145	8.94428e-05	0.0387005	0.0182479	0.183203	0.999995	0.884682
cg13781700	0.189805	1.65472e-07	0.000591115	-0.0205803	0.180367	0.999995	0.884682
cg15616893	0.0996366	6.82348e-06	0.00791592	0.0357917	0.182425	0.999995	0.884682
cg16852541	0.157654	6.56725e-05	0.0318345	0.045844	0.179642	0.999995	0.884682
cg18580650	0.142432	1.95856e-05	0.0153797	0.0229132	0.185785	0.999995	0.884682
cg19380873	0.173763	2.25539e-07	0.000736992	0.0412963	0.183423	0.999995	0.884682
cg20223214	-0.181641	0.00010553	0.0426167	0.0756615	0.179555	0.999995	0.884682
cg20431273	0.262484	2.48658e-05	0.0175968	0.0949082	0.183591	0.999995	0.884682
cg23125506	-0.136421	8.68294e-05	0.0380871	0.051275	0.186093	0.999995	0.884682
cg23770108	0.233503	1.705e-05	0.0141113	-0.0900947	0.183724	0.999995	0.884682
cg25490404	-0.25001	4.18494e-05	0.0246312	-0.0811637	0.184392	0.999995	0.884682
cg07340499	0.124892	8.51072e-07	0.00190202	0.025159	0.18739	0.999995	0.886021
cg11809915	0.0425981	7.48011e-05	0.0346592	0.00982012	0.187302	0.999995	0.886021
cg12187160	0.193702	1.58966e-06	0.0029973	0.0657437	0.188416	0.999995	0.88719
cg24256026	-0.22233	3.46596e-05	0.0219687	-0.0603283	0.188075	0.999995	0.88719
cg03149360	-0.223343	1.25975e-06	0.00252836	0.0598624	0.189491	0.999995	0.88858
cg17196675	0.189343	6.12438e-05	0.0304882	0.0522356	0.189355	0.999995	0.88858
cg08246859	0.20514	8.79138e-05	0.0383339	-0.0636923	0.19018	0.999995	0.889981
cg11138142	0.203907	2.98275e-05	0.0199863	0.0724745	0.190916	0.999995	0.891595
cg09992300	0.218528	7.88855e-07	0.00182537	-0.067282	0.19292	0.999995	0.893204
cg20791712	0.217038	4.0682e-05	0.0241278	0.0769421	0.192671	0.999995	0.893204
cg21375825	0.174268	1.21026e-12	1.4908e-07	0.0136598	0.192453	0.999995	0.893204
cg22334352	-0.172642	0.000110319	0.0437327	0.0556377	0.192888	0.999995	0.893204
cg26970032	-0.296581	6.60363e-05	0.031973	0.115306	0.193221	0.999995	0.893204
cg05087623	0.276376	7.77696e-05	0.0353973	0.0929413	0.194065	0.999995	0.895204
cg11107783	-0.188518	0.000134776	0.0491057	-0.0669225	0.194642	0.999995	0.895204
cg17204901	0.124321	1.11316e-05	0.0108224	0.0203182	0.194832	0.999995	0.895204
cg01244557	0.160059	5.26832e-05	0.0280586	-0.0531067	0.198639	0.999995	0.896322
cg03664893	0.0957168	2.4013e-05	0.0172011	-0.023097	0.197616	0.999995	0.896322
cg05080203	-0.214214	4.15677e-05	0.02451	-0.0822859	0.196695	0.999995	0.896322
cg08580631	-0.0705008	4.51993e-08	0.000239174	-0.0241335	0.199401	0.999995	0.896322
cg14376618	-0.213181	9.71267e-05	0.0407064	0.0725055	0.199129	0.999995	0.896322
cg15106420	0.0669629	1.45682e-08	0.000106685	0.00880052	0.198767	0.999995	0.896322
cg15499368	-0.128815	4.24982e-05	0.0248358	0.0398111	0.197751	0.999995	0.896322
cg16704586	0.198164	4.57969e-07	0.0012318	-0.0772991	0.195876	0.999995	0.896322
cg17533330	-0.195925	5.57158e-05	0.0290912	-0.0711111	0.197483	0.999995	0.896322
cg23676678	0.0835016	4.86219e-05	0.0266998	-0.0307328	0.196568	0.999995	0.896322
cg27044986	0.154992	2.20849e-07	0.000727516	-0.0108276	0.19843	0.999995	0.896322
cg25254263	-0.26974	3.51279e-06	0.00512244	-0.0813864	0.200801	0.999995	0.900838
cg00006926	0.0972193	1.37532e-06	0.00268577	0.0347961	0.212948	0.999995	0.903649
cg00180963	0.154905	5.81585e-07	0.00150477	-0.0566043	0.214748	0.999995	0.903649
cg00703798	0.0392042	4.48e-05	0.0255867	-0.0131121	0.206755	0.999995	0.903649
cg01144225	0.19823	0.000119789	0.0460186	-0.0750246	0.213591	0.999995	0.903649
cg01966636	0.0809475	4.99338e-10	1.08964e-05	-0.00621641	0.218355	0.999995	0.903649
cg02331724	-0.235373	1.36407e-05	0.0122205	0.0680763	0.220353	0.999995	0.903649
cg02671990	-0.225571	1.74613e-06	0.00322559	0.0623345	0.217922	0.999995	0.903649
cg04462132	0.452942	4.09657e-06	0.00567563	-0.106697	0.21985	0.999995	0.903649
cg04540712	0.227994	3.74725e-06	0.00529907	0.0804063	0.219409	0.999995	0.903649
cg05181290	0.165996	0.000127236	0.0475838	-0.0665759	0.220857	0.999995	0.903649
cg05391255	-0.239021	1.99359e-05	0.0154549	0.0635757	0.202682	0.999995	0.903649
cg05551771	0.373073	4.77312e-06	0.00625378	-0.121892	0.217246	0.999995	0.903649
cg07846737	0.0892034	8.37983e-10	1.5009e-05	0.0111287	0.212879	0.999995	0.903649
cg07870074	0.272263	7.34257e-05	0.0342893	-0.0898011	0.204888	0.999995	0.903649
cg08373003	-0.105139	1.53718e-05	0.0132291	0.0337391	0.211188	0.999995	0.903649
cg08823203	-0.238158	2.65827e-05	0.0184302	0.0698497	0.215356	0.999995	0.903649
cg08953938	-0.197625	4.3768e-05	0.0252329	0.0470223	0.214049	0.999995	0.903649
cg09324735	0.112484	1.51269e-07	0.000563952	-0.0129044	0.214776	0.999995	0.903649
cg10270306	-0.144026	1.35858e-05	0.0122182	0.0470043	0.216892	0.999995	0.903649
cg10904061	0.0970685	9.27565e-05	0.0395005	-0.0332504	0.204262	0.999995	0.903649
cg11152574	-0.176064	1.47465e-05	0.012869	0.0420566	0.217005	0.999995	0.903649
cg11286871	0.320668	3.96788e-05	0.0236857	-0.115371	0.203726	0.999995	0.903649
cg11504445	0.109859	4.73715e-06	0.00623743	0.0124101	0.219103	0.999995	0.903649
cg12034641	0.321841	1.07991e-05	0.0106331	-0.113502	0.220504	0.999995	0.903649
cg13163833	0.272454	9.12855e-05	0.0391493	-0.100877	0.208469	0.999995	0.903649
cg13750061	0.173982	6.53549e-05	0.0317368	-0.0668958	0.220011	0.999995	0.903649
cg13765638	-0.230125	8.81151e-06	0.00927744	0.0646821	0.216779	0.999995	0.903649
cg13982505	0.178813	1.29927e-07	0.000497968	-0.0293936	0.203873	0.999995	0.903649
cg13994897	0.103447	1.33229e-05	0.0120843	0.0101842	0.214311	0.999995	0.903649
cg14253033	0.183363	9.58473e-05	0.0403765	0.0545968	0.205477	0.999995	0.903649
cg14542876	0.0920129	2.4079e-08	0.000146292	0.0217854	0.213054	0.999995	0.903649
cg15011051	0.184848	6.62793e-05	0.0320151	-0.0569652	0.212361	0.999995	0.903649
cg15770225	0.179736	8.26202e-06	0.0089517	-0.0603684	0.211191	0.999995	0.903649
cg16018377	0.23769	0.000116273	0.0451971	0.0927876	0.212883	0.999995	0.903649
cg16042292	0.142041	1.6657e-05	0.01387	-0.0166008	0.203929	0.999995	0.903649
cg16556012	-0.248137	0.000129609	0.0480363	0.0838798	0.216869	0.999995	0.903649
cg18072257	0.0463301	6.10145e-06	0.00737018	-0.0110122	0.214587	0.999995	0.903649
cg18096764	-0.182008	2.17731e-08	0.000138549	-0.0225592	0.20569	0.999995	0.903649
cg18333662	0.00576552	1.52645e-05	0.0131788	-0.0020182	0.213706	0.999995	0.903649
cg19065555	-0.218879	5.7854e-05	0.0296385	0.0743106	0.20491	0.999995	0.903649
cg19470812	-0.255579	1.13846e-08	9.0656e-05	0.0661636	0.214437	0.999995	0.903649
cg19564590	-0.315936	0.000111826	0.0439897	0.101623	0.217489	0.999995	0.903649
cg20340739	-0.106726	1.75497e-09	2.35969e-05	-0.0189795	0.217847	0.999995	0.903649
cg22984894	-0.449871	5.16993e-06	0.00662551	0.0933258	0.208561	0.999995	0.903649
cg23002075	-0.22277	9.71946e-05	0.0407141	-0.0826788	0.215003	0.999995	0.903649
cg23575319	0.250854	7.8655e-05	0.0356224	0.088858	0.204743	0.999995	0.903649
cg24831051	0.115769	0.000121969	0.0465489	-0.0368424	0.21185	0.999995	0.903649
cg26506821	0.100022	8.82478e-06	0.00927792	-0.0316637	0.209079	0.999995	0.903649
cg26724455	0.133421	4.40339e-07	0.00119196	-0.0270225	0.21954	0.999995	0.903649
cg00583068	-0.247653	2.103e-07	0.000701163	0.0653403	0.244719	0.999995	0.904155
cg00705992	-0.279026	3.35407e-05	0.0215594	0.0683063	0.238194	0.999995	0.904155
cg02100373	-0.11787	2.22624e-05	0.0166297	0.0362424	0.227358	0.999995	0.904155
cg02495310	-0.0728888	9.13629e-05	0.0391493	0.0216864	0.231412	0.999995	0.904155
cg03114657	-0.263512	2.71599e-05	0.0187038	0.082077	0.244784	0.999995	0.904155
cg04477431	0.227869	7.10852e-06	0.00812026	0.0651857	0.236241	0.999995	0.904155
cg04514292	0.150487	1.11666e-05	0.0108277	0.0410011	0.233316	0.999995	0.904155
cg05108292	0.147766	3.16484e-05	0.0207496	-0.0380266	0.23819	0.999995	0.904155
cg05239225	-0.398084	1.38124e-08	0.000103934	0.09569	0.230982	0.999995	0.904155
cg05367743	0.173276	0.000117745	0.0455319	0.0662338	0.232593	0.999995	0.904155
cg05517509	0.163121	3.89785e-05	0.0235208	0.062832	0.23428	0.999995	0.904155
cg06058681	-0.160942	6.10024e-05	0.0304812	0.0467171	0.227604	0.999995	0.904155
cg06458238	0.200982	7.68202e-05	0.0351015	0.0616797	0.226724	0.999995	0.904155
cg07628442	0.346629	7.39213e-06	0.0083109	0.115991	0.223366	0.999995	0.904155
cg07827280	-0.0773665	7.33246e-06	0.00828378	-0.0134079	0.239034	0.999995	0.904155
cg07873178	-0.159323	2.02294e-08	0.000130645	-0.00813125	0.24005	0.999995	0.904155
cg07873183	0.194809	0.000111448	0.0439069	0.0675068	0.239264	0.999995	0.904155
cg08049224	0.133978	1.67575e-07	0.000594995	0.0552672	0.230458	0.999995	0.904155
cg08246348	0.155158	4.12969e-09	4.46308e-05	-0.020979	0.239777	0.999995	0.904155
cg08284716	0.0503564	3.91086e-09	4.34858e-05	0.00970036	0.225821	0.999995	0.904155
cg08765264	0.0920193	8.14179e-07	0.00185353	0.0182186	0.221787	0.999995	0.904155
cg08903019	-0.143312	8.11237e-05	0.0362797	0.054568	0.24038	0.999995	0.904155
cg08970648	0.238998	7.26274e-06	0.00825046	-0.070966	0.242025	0.999995	0.904155
cg09021980	0.180444	3.19792e-12	2.38446e-07	0.0342011	0.233084	0.999995	0.904155
cg09177337	0.157302	6.05866e-07	0.00153847	-0.0143151	0.242239	0.999995	0.904155
cg09918077	-0.216148	3.93756e-05	0.0236147	0.0678964	0.229418	0.999995	0.904155
cg10059519	0.187774	1.79692e-07	0.000632147	0.0257113	0.221399	0.999995	0.904155
cg10777887	0.145227	6.8418e-07	0.00167011	-0.034942	0.239306	0.999995	0.904155
cg10836733	0.183314	0.000135603	0.0492562	0.0670237	0.235916	0.999995	0.904155
cg11122453	0.132198	3.58873e-06	0.00515956	0.0288326	0.233324	0.999995	0.904155
cg11167993	-0.205523	4.53017e-05	0.0257135	-0.0579838	0.232394	0.999995	0.904155
cg12195808	0.231556	2.97072e-05	0.0199391	-0.0747474	0.224082	0.999995	0.904155
cg13029360	0.047112	7.95904e-05	0.035927	0.0139225	0.237552	0.999995	0.904155
cg13441336	0.264752	6.11419e-07	0.00154302	0.0899039	0.227742	0.999995	0.904155
cg13595418	-0.304444	0.000121957	0.0465489	-0.0876016	0.243626	0.999995	0.904155
cg15075709	0.245928	7.73205e-06	0.00856087	0.0709303	0.232449	0.999995	0.904155
cg16036316	0.223987	9.49328e-06	0.00976951	-0.0661444	0.233906	0.999995	0.904155
cg16752068	-0.313998	3.6046e-05	0.0224997	0.0896446	0.229253	0.999995	0.904155
cg16823064	0.16837	5.86204e-06	0.0071692	0.0399491	0.223811	0.999995	0.904155
cg17075483	0.262594	6.83974e-05	0.0327013	0.0862022	0.222824	0.999995	0.904155
cg17165158	0.188471	3.2213e-10	7.54881e-06	0.0231403	0.244383	0.999995	0.904155
cg17411135	-0.150522	9.15875e-05	0.0391493	0.0460358	0.242073	0.999995	0.904155
cg17647884	-0.193267	5.00714e-06	0.00648472	0.0487586	0.240861	0.999995	0.904155
cg17889702	0.145614	6.43789e-05	0.0314967	0.0445354	0.234701	0.999995	0.904155
cg19564867	-0.410003	1.52729e-06	0.0028997	0.0967907	0.243486	0.999995	0.904155
cg19778003	-0.158426	0.000111364	0.0439069	0.052066	0.244368	0.999995	0.904155
cg19969988	0.195355	6.39247e-05	0.0314709	0.0579438	0.236903	0.999995	0.904155
cg20988616	-0.218286	1.82571e-05	0.0146807	-0.0702099	0.238104	0.999995	0.904155
cg21266502	-0.178413	5.42166e-10	1.08964e-05	0.032833	0.232508	0.999995	0.904155
cg21292909	0.135129	3.9364e-05	0.0236147	0.0351046	0.2443	0.999995	0.904155
cg22477045	-0.0932091	1.53979e-05	0.0132291	0.0312077	0.242782	0.999995	0.904155
cg22621272	-0.0733077	0.000130432	0.0481362	0.0162112	0.224265	0.999995	0.904155
cg24402894	-0.218442	8.74515e-06	0.00925509	0.0803087	0.22617	0.999995	0.904155
cg24438906	0.192868	4.43362e-05	0.0254651	-0.0599149	0.239832	0.999995	0.904155
cg24813613	0.165733	8.44712e-09	7.44973e-05	0.0248089	0.234572	0.999995	0.904155
cg26107014	0.0730483	2.35083e-05	0.0170179	-0.0196035	0.228393	0.999995	0.904155
cg26942169	0.20349	1.41357e-06	0.0027409	0.058327	0.223823	0.999995	0.904155
cg27110842	-0.287912	2.89348e-05	0.0195809	0.0840953	0.241172	0.999995	0.904155
cg27200006	0.291569	1.72123e-05	0.0141741	-0.0895248	0.239312	0.999995	0.904155
cg27359082	0.107046	6.19937e-06	0.00744461	-0.0287674	0.238526	0.999995	0.904155
cg02960654	0.177436	8.03907e-05	0.0360778	-0.0628847	0.247446	0.999995	0.904774
cg05356643	0.190127	1.45046e-09	2.01636e-05	-0.0472654	0.247196	0.999995	0.904774
cg09408629	0.33794	1.18944e-05	0.0112006	0.110193	0.246998	0.999995	0.904774
cg11209549	-0.190507	1.48419e-09	2.02886e-05	0.0248738	0.247922	0.999995	0.904774
cg11541187	0.0123048	3.27381e-05	0.0212265	-0.00335706	0.248446	0.999995	0.904774
cg11683242	0.241036	1.11347e-05	0.0108224	0.0839788	0.247521	0.999995	0.904774
cg19411734	-0.255474	4.78494e-06	0.00625927	0.0632312	0.246876	0.999995	0.904774
cg21442881	-0.167802	1.14823e-05	0.0109764	0.0630568	0.247096	0.999995	0.904774
cg24490843	-0.234677	1.13547e-05	0.0108924	0.0696839	0.248525	0.999995	0.904774
cg10205002	0.13533	0.000119738	0.0460186	0.0456538	0.250759	0.999995	0.911452
cg06980932	-0.297172	4.59439e-06	0.00613921	0.0808366	0.251725	0.999995	0.913505
cg00555456	-0.234836	7.96669e-07	0.00182537	0.0616299	0.252656	0.999995	0.91488
cg13959513	-0.178535	9.1917e-05	0.0392654	0.0495472	0.252907	0.999995	0.91488
cg14252109	0.244721	0.000125166	0.0471567	0.0185442	0.253687	0.999995	0.915282
cg20006581	0.215804	0.000110943	0.0438107	0.0644867	0.253821	0.999995	0.915282
cg14405266	0.0495727	0.000127414	0.0476098	-0.0133005	0.255287	0.999995	0.916218
cg20923498	0.17163	0.000130798	0.0481899	-0.0584224	0.254501	0.999995	0.916218
cg22468316	0.0631687	2.51646e-05	0.017747	0.0207985	0.255174	0.999995	0.916218
cg25228325	0.284175	2.56696e-05	0.0180103	-0.101742	0.255974	0.999995	0.917239
cg01178899	0.2359	3.41637e-05	0.0217215	-0.0697526	0.263217	0.999995	0.91725
cg02141543	0.0991468	2.67227e-05	0.0185116	-0.0253553	0.258138	0.999995	0.91725
cg02588451	0.146289	4.79787e-05	0.0265352	0.0434018	0.264247	0.999995	0.91725
cg05818351	0.0611033	1.61656e-10	5.09958e-06	0.0113156	0.263185	0.999995	0.91725
cg06934829	-0.289224	6.64356e-07	0.00164525	0.0710759	0.262926	0.999995	0.91725
cg07053899	-0.2522	5.30295e-05	0.0281699	-0.0875867	0.264473	0.999995	0.91725
cg07343578	0.208814	5.66053e-05	0.0292916	0.066908	0.26398	0.999995	0.91725
cg10190990	0.186425	8.63596e-05	0.0379386	-0.068928	0.258121	0.999995	0.91725
cg11521888	-0.15959	3.57391e-05	0.0223471	0.0537073	0.258731	0.999995	0.91725
cg12598025	-0.274403	2.31491e-06	0.00395212	-0.0638458	0.262529	0.999995	0.91725
cg12696536	0.195736	6.38442e-08	0.000309849	0.0362599	0.264988	0.999995	0.91725
cg13012649	0.104629	9.82838e-10	1.55022e-05	-0.013388	0.265234	0.999995	0.91725
cg16154389	0.156148	4.73731e-05	0.026414	-0.0348822	0.264758	0.999995	0.91725
cg20141502	0.247872	3.9387e-05	0.0236147	-0.0788767	0.261783	0.999995	0.91725
cg21386120	0.210798	6.71564e-06	0.00786837	0.0693203	0.261864	0.999995	0.91725
cg23098735	-0.189165	0.000119265	0.0459035	0.0422701	0.263792	0.999995	0.91725
cg23234860	0.0931404	4.92733e-05	0.0268886	-0.0189256	0.263201	0.999995	0.91725
cg24358436	0.271393	9.53071e-07	0.00205612	-0.0614951	0.262949	0.999995	0.91725
cg24372762	-0.306238	2.89996e-06	0.00455655	0.0860984	0.259346	0.999995	0.91725
cg24928183	0.123217	4.31222e-05	0.025052	-0.0165861	0.262985	0.999995	0.91725
cg25406518	0.202041	9.75112e-05	0.0407842	0.0587159	0.263396	0.999995	0.91725
cg25498139	0.19855	7.76344e-05	0.0353554	0.0400259	0.260561	0.999995	0.91725
cg25998564	-0.299589	8.41119e-05	0.0371888	-0.0870274	0.264358	0.999995	0.91725
cg03457673	0.176014	2.31465e-05	0.016951	0.0517926	0.265905	0.999995	0.918179
cg02119494	0.163767	0.000133968	0.0489224	0.0472746	0.266643	0.999995	0.919004
cg25695060	0.11248	9.7415e-07	0.00208613	0.029766	0.266951	0.999995	0.919004
cg04790857	-0.31828	5.66027e-08	0.000281364	0.0851669	0.268318	0.999995	0.920927
cg06133910	0.142412	9.34637e-05	0.0396987	0.0449172	0.268163	0.999995	0.920927
cg21401517	0.215333	3.94403e-07	0.00109656	-0.0441054	0.269997	0.999995	0.925296
cg00393839	0.155114	4.61368e-05	0.0259363	0.0539289	0.275507	0.999995	0.927013
cg02017718	-0.0852643	5.93644e-11	2.21319e-06	-0.00825254	0.274469	0.999995	0.927013
cg04355077	0.110379	3.66551e-05	0.0227071	0.025412	0.274454	0.999995	0.927013
cg07586792	-0.326609	9.62506e-05	0.0404508	-0.103515	0.276006	0.999995	0.927013
cg07700524	-0.234593	4.28785e-05	0.0249776	0.0749041	0.272805	0.999995	0.927013
cg10378325	-0.0746186	1.1933e-09	1.68791e-05	0.00714073	0.274016	0.999995	0.927013
cg13290417	0.274473	1.13371e-05	0.0108883	-0.0740699	0.275918	0.999995	0.927013
cg14689220	0.401004	5.643e-05	0.0292562	0.102671	0.271393	0.999995	0.927013
cg14824961	0.274811	1.37062e-05	0.0122592	0.0223089	0.274009	0.999995	0.927013
cg15516499	0.0859838	5.17869e-05	0.0277434	-0.0308388	0.275371	0.999995	0.927013
cg19300046	0.118508	1.43573e-08	0.000106685	0.0304604	0.272177	0.999995	0.927013
cg19447113	0.233946	1.06041e-05	0.0104914	-0.0694945	0.276192	0.999995	0.927013
cg24498466	-0.279249	2.97303e-08	0.000169337	0.0514357	0.275732	0.999995	0.927013
cg26988916	0.207999	6.52406e-05	0.0317189	-0.0607834	0.275635	0.999995	0.927013
cg00508257	0.144516	5.35773e-10	1.08964e-05	0.0207475	0.283342	0.999995	0.928435
cg02933551	-0.292343	3.35237e-05	0.0215594	0.0860248	0.281316	0.999995	0.928435
cg03602500	0.178058	4.56987e-05	0.0258494	0.0559324	0.278427	0.999995	0.928435
cg04237003	0.224659	1.07608e-05	0.0106081	0.0614845	0.282829	0.999995	0.928435
cg04891611	0.144378	1.49178e-06	0.00283885	-0.0329572	0.281706	0.999995	0.928435
cg06430465	-0.220604	4.91212e-06	0.00640521	0.0477176	0.27955	0.999995	0.928435
cg06668495	-0.209097	8.68386e-05	0.0380871	0.0469944	0.281468	0.999995	0.928435
cg07126235	0.0809729	0.000134519	0.049058	-0.018314	0.281865	0.999995	0.928435
cg07261048	0.0770782	5.52918e-06	0.00688161	-0.0145642	0.281363	0.999995	0.928435
cg08963753	0.209777	5.62146e-05	0.0291815	-0.0689181	0.282523	0.999995	0.928435
cg13088089	0.142917	9.77751e-05	0.0408321	-0.0390519	0.283541	0.999995	0.928435
cg14055887	0.253927	5.07512e-05	0.0274034	-0.0648461	0.282066	0.999995	0.928435
cg16016034	-0.20236	0.000123052	0.046718	-0.0569529	0.278338	0.999995	0.928435
cg19304088	-0.149538	1.89704e-05	0.0150744	0.0380267	0.281069	0.999995	0.928435
cg20240944	-0.275265	1.65657e-06	0.00308097	-0.0749126	0.28349	0.999995	0.928435
cg21354015	-0.239032	0.000103023	0.0421859	0.0631903	0.27955	0.999995	0.928435
cg26495703	0.182926	1.54035e-05	0.0132291	-0.0362611	0.279453	0.999995	0.928435
cg03267954	0.127405	1.18219e-06	0.00243624	0.0250583	0.284671	0.999995	0.929463
cg16118839	0.27786	0.000106686	0.0429145	-0.0981501	0.284349	0.999995	0.929463
cg08415536	-0.236317	1.47415e-05	0.012869	0.054251	0.286333	0.999995	0.930786
cg10193711	-0.253849	6.63137e-07	0.00164525	0.0588786	0.28569	0.999995	0.930786
cg12379766	0.118661	2.20217e-08	0.000138939	0.0329886	0.28671	0.999995	0.930786
cg21964889	0.123259	0.00010404	0.0423487	0.04601	0.286574	0.999995	0.930786
cg00394906	0.200853	7.2784e-05	0.0341319	0.06736	0.291718	0.999995	0.931315
cg00889844	0.0987756	6.83663e-07	0.00167011	0.0179973	0.304052	0.999995	0.931315
cg01121170	0.127277	2.4549e-05	0.0174177	0.0333765	0.303313	0.999995	0.931315
cg01472749	0.198659	5.85551e-05	0.0297333	-0.0630762	0.299735	0.999995	0.931315
cg03036668	0.0852869	2.34573e-05	0.016996	0.0154317	0.293124	0.999995	0.931315
cg03104262	0.207273	8.40248e-05	0.0371888	0.0523502	0.304846	0.999995	0.931315
cg03365632	0.162384	3.10579e-10	7.49218e-06	0.0170925	0.296914	0.999995	0.931315
cg04081163	0.337674	2.77858e-06	0.00444346	-0.0734467	0.287494	0.999995	0.931315
cg04608722	0.179272	2.0317e-06	0.00362604	-0.0331328	0.2917	0.999995	0.931315
cg05306109	0.240274	1.69138e-05	0.0140553	-0.0721011	0.297751	0.999995	0.931315
cg05695111	-0.238426	1.20787e-05	0.0112834	-0.0549723	0.293776	0.999995	0.931315
cg06041607	-0.1761	2.37737e-05	0.0171043	0.0448572	0.294964	0.999995	0.931315
cg06618764	0.141928	0.000128014	0.0476606	0.0526685	0.29755	0.999995	0.931315
cg07630265	0.160623	2.3056e-05	0.0169316	0.0734058	0.293691	0.999995	0.931315
cg07739340	0.196479	9.63196e-05	0.0404508	-0.0583639	0.302442	0.999995	0.931315
cg07748255	0.213111	2.67564e-05	0.0185193	-0.0636959	0.300409	0.999995	0.931315
cg10100117	0.197445	4.56834e-09	4.80373e-05	-0.0418287	0.293014	0.999995	0.931315
cg10173172	0.132211	7.6024e-05	0.0348542	0.0371353	0.298241	0.999995	0.931315
cg10251070	0.220609	2.41656e-05	0.0172575	-0.0577901	0.29354	0.999995	0.931315
cg10574861	0.194352	1.0294e-05	0.0103062	-0.0514518	0.295367	0.999995	0.931315
cg10967114	0.0587394	6.88004e-05	0.032846	-0.0156804	0.305999	0.999995	0.931315
cg11235654	0.293421	6.30676e-05	0.0311424	0.0888454	0.296462	0.999995	0.931315
cg11280542	-0.193022	3.40143e-07	0.000981492	0.0356952	0.290141	0.999995	0.931315
cg11775521	-0.154968	3.13103e-05	0.0206434	-0.0515576	0.292506	0.999995	0.931315
cg12999797	0.052116	3.11741e-06	0.00482429	-0.00820119	0.301307	0.999995	0.931315
cg13173809	0.184804	4.58578e-08	0.000241103	0.0333944	0.301962	0.999995	0.931315
cg13353574	-0.21492	4.59621e-05	0.0259312	-0.0528086	0.290545	0.999995	0.931315
cg14501296	-0.206395	5.73522e-05	0.0294912	0.0577198	0.293943	0.999995	0.931315
cg16674020	0.149726	0.000115368	0.0449122	-0.038951	0.306079	0.999995	0.931315
cg17826424	0.125891	3.77265e-05	0.0231163	0.0470181	0.30286	0.999995	0.931315
cg17945231	0.235028	5.06219e-06	0.00651799	-0.066744	0.29312	0.999995	0.931315
cg19248557	0.358349	1.18673e-05	0.0111941	0.0607418	0.297336	0.999995	0.931315
cg20710258	0.24803	0.000122832	0.0466954	-0.0632793	0.294184	0.999995	0.931315
cg20981615	0.190023	1.2e-05	0.0112227	-0.0615827	0.300831	0.999995	0.931315
cg21093005	0.240771	5.41798e-08	0.000272625	0.0445326	0.30566	0.999995	0.931315
cg22311633	0.15601	3.55871e-05	0.0223227	0.0455478	0.304352	0.999995	0.931315
cg22468235	-0.235577	0.000111347	0.0439069	0.052686	0.294744	0.999995	0.931315
cg22848658	0.112347	2.37646e-06	0.00402717	0.028384	0.305419	0.999995	0.931315
cg23324939	0.175745	1.4989e-12	1.53673e-07	-0.0172379	0.298709	0.999995	0.931315
cg23565155	-0.287617	1.04983e-05	0.0104497	0.0733982	0.29729	0.999995	0.931315
cg24492778	-0.299908	7.50008e-05	0.0346954	0.0836219	0.300739	0.999995	0.931315
cg24662823	0.249494	1.42691e-05	0.0126386	-0.0777349	0.295466	0.999995	0.931315
cg25212397	0.212021	9.96832e-05	0.0413577	0.0680392	0.290194	0.999995	0.931315
cg25655009	0.115041	3.30899e-05	0.0213869	0.0473432	0.305251	0.999995	0.931315
cg25873737	-0.299095	0.000112027	0.0440373	0.0871177	0.303027	0.999995	0.931315
cg26438234	0.110212	5.48414e-06	0.00683884	-0.0319192	0.305556	0.999995	0.931315
cg26771052	0.0832852	2.45079e-05	0.0174036	-0.0204831	0.30045	0.999995	0.931315
cg09468523	-0.119163	4.25728e-08	0.000229722	-0.0170282	0.306592	0.999995	0.931631
cg03522228	0.186699	1.87752e-05	0.0149641	-0.0484493	0.307995	0.999995	0.932875
cg06702880	-0.101672	2.08287e-12	1.70835e-07	0.00535503	0.308401	0.999995	0.932875
cg07744973	0.157327	3.81292e-09	4.3435e-05	-0.0132409	0.309437	0.999995	0.932875
cg09253194	0.0833762	1.36481e-05	0.0122205	0.0268905	0.309496	0.999995	0.932875
cg10660302	0.171697	4.78733e-05	0.0265352	0.0227563	0.31018	0.999995	0.932875
cg12592359	-0.372761	5.55773e-06	0.00690037	-0.0794726	0.311095	0.999995	0.932875
cg14609862	-0.267892	2.33394e-05	0.0169856	-0.0820249	0.309501	0.999995	0.932875
cg16134576	0.109966	2.83914e-07	0.000859276	0.0194077	0.310329	0.999995	0.932875
cg16527095	-0.0299903	6.15446e-06	0.00740152	0.00299244	0.311044	0.999995	0.932875
cg27341747	-0.267181	1.7519e-05	0.0143082	0.0710521	0.308184	0.999995	0.932875
cg25603108	-0.208708	8.65004e-06	0.00922923	0.0588334	0.311637	0.999995	0.933272
cg13559235	0.215572	4.85496e-07	0.00129707	-0.046939	0.312345	0.999995	0.934166
cg00444181	-0.225972	4.14943e-06	0.00571987	0.0494113	0.323856	0.999995	0.93468
cg00859858	0.367791	1.21006e-07	0.000471449	-0.0565384	0.351094	0.999995	0.93468
cg00975971	-0.282329	8.95244e-07	0.00196386	0.0636082	0.350996	0.999995	0.93468
cg01088404	-0.170323	9.77151e-05	0.0408278	0.0497467	0.336605	0.999995	0.93468
cg01154505	0.186157	1.80909e-06	0.003303	0.0518439	0.319536	0.999995	0.93468
cg01330909	0.205637	0.0001291	0.0478946	0.0569545	0.326997	0.999995	0.93468
cg01331566	-0.255085	1.3296e-06	0.00261516	-0.0474291	0.344079	0.999995	0.93468
cg01774645	0.225957	3.18387e-06	0.00485387	-0.0529411	0.315884	0.999995	0.93468
cg02116747	-0.247116	0.000123255	0.0467372	0.0587137	0.351227	0.999995	0.93468
cg02276017	-0.276451	3.89107e-05	0.0235207	0.0817519	0.315097	0.999995	0.93468
cg02315775	0.111351	1.21524e-05	0.0113265	0.019096	0.337322	0.999995	0.93468
cg02318321	0.173338	3.56337e-05	0.0223273	-0.0500313	0.33435	0.999995	0.93468
cg02635335	-0.155628	0.000100063	0.041387	0.0354854	0.313931	0.999995	0.93468
cg02830555	0.387577	1.2608e-06	0.00252836	0.0507613	0.344772	0.999995	0.93468
cg03062881	0.119145	1.74843e-05	0.0143082	-0.0354115	0.331478	0.999995	0.93468
cg03202617	-0.242154	4.81274e-05	0.0265698	-0.0699285	0.323121	0.999995	0.93468
cg03253008	-0.412642	2.26588e-08	0.000140722	0.0862728	0.334334	0.999995	0.93468
cg03517226	0.15983	5.00289e-05	0.0271205	-0.0399632	0.345759	0.999995	0.93468
cg03707477	-0.239193	1.47802e-05	0.012869	-0.058053	0.324243	0.999995	0.93468
cg03766623	-0.226523	5.92149e-05	0.0299245	-0.0549627	0.357221	0.999995	0.93468
cg03892671	0.0622556	1.40198e-05	0.0124582	-0.0105177	0.353326	0.999995	0.93468
cg03923473	0.094291	2.14616e-05	0.0161789	-0.0234409	0.31806	0.999995	0.93468
cg04215385	0.0762633	1.57081e-07	0.000576107	0.00691559	0.316653	0.999995	0.93468
cg04255090	0.200259	6.03316e-05	0.0302183	0.0468505	0.313928	0.999995	0.93468
cg04692204	0.0816154	0.00010237	0.0420024	-0.0193572	0.349138	0.999995	0.93468
cg04704531	-0.123005	2.14422e-05	0.0161789	0.0261611	0.340937	0.999995	0.93468
cg05075705	-0.216112	7.45025e-05	0.0345624	-0.0639551	0.325685	0.999995	0.93468
cg05381752	0.158169	5.13913e-05	0.0276398	-0.0270904	0.339347	0.999995	0.93468
cg06026786	0.255506	1.73556e-07	0.000613573	0.0550573	0.32122	0.999995	0.93468
cg06265737	0.178785	3.76423e-05	0.0230919	-0.0478089	0.354793	0.999995	0.93468
cg06512424	-0.221226	0.000130524	0.0481362	-0.0558022	0.339144	0.999995	0.93468
cg06638064	0.0985825	4.24287e-07	0.00116141	0.012756	0.343564	0.999995	0.93468
cg06937201	0.180118	1.04964e-08	8.76805e-05	-0.0131625	0.349142	0.999995	0.93468
cg06989155	0.144869	9.68373e-10	1.55022e-05	0.0167625	0.35694	0.999995	0.93468
cg07462406	-0.0467181	9.67324e-05	0.0405619	0.0098563	0.357631	0.999995	0.93468
cg07606495	0.197656	9.14856e-05	0.0391493	-0.0438683	0.34658	0.999995	0.93468
cg07659571	-0.262745	5.75899e-07	0.00149477	0.0554261	0.331998	0.999995	0.93468
cg07715503	-0.260857	1.5342e-05	0.0132291	0.0649841	0.319002	0.999995	0.93468
cg08799173	-0.0559221	5.33575e-05	0.0283014	0.0184905	0.357455	0.999995	0.93468
cg08843513	0.229855	9.33678e-05	0.0396943	0.0586594	0.353044	0.999995	0.93468
cg08849658	0.181065	9.99201e-05	0.0413577	-0.0477809	0.355174	0.999995	0.93468
cg09236283	-0.154215	0.000122252	0.0465589	0.0362135	0.344624	0.999995	0.93468
cg09446615	0.267747	2.24705e-05	0.0166605	-0.0212043	0.32838	0.999995	0.93468
cg09466235	0.0541883	9.81673e-08	0.000417181	-0.00695223	0.348285	0.999995	0.93468
cg09579094	-0.241058	1.00294e-06	0.00212885	0.0603898	0.342107	0.999995	0.93468
cg09795382	0.10048	8.88129e-05	0.0385813	0.0185065	0.350707	0.999995	0.93468
cg09858394	-0.370161	1.93575e-05	0.0152662	0.0918893	0.337913	0.999995	0.93468
cg10264918	-0.242241	2.98394e-07	0.000890484	0.0500253	0.33531	0.999995	0.93468
cg10299071	0.223491	9.61986e-06	0.00983805	-0.0541677	0.324216	0.999995	0.93468
cg10622536	0.219291	3.38152e-09	4.01955e-05	0.0358116	0.320757	0.999995	0.93468
cg10651174	0.157031	1.57474e-05	0.0133843	-0.0495507	0.347786	0.999995	0.93468
cg11639651	0.138363	3.77705e-06	0.00533202	0.039792	0.350543	0.999995	0.93468
cg11696725	0.122424	7.73912e-05	0.0353229	0.0202703	0.350933	0.999995	0.93468
cg11814059	-0.181038	2.0638e-05	0.0158084	-0.0342544	0.338499	0.999995	0.93468
cg12492330	-0.209466	5.83692e-05	0.0297333	-0.0618941	0.343178	0.999995	0.93468
cg12684767	-0.201334	0.000103605	0.0423487	0.0672307	0.34491	0.999995	0.93468
cg12778567	-0.1613	6.66063e-06	0.00782664	-0.0395201	0.318594	0.999995	0.93468
cg12908476	0.197194	3.97194e-05	0.0236927	0.0514341	0.329443	0.999995	0.93468
cg13264394	0.083742	1.35377e-05	0.0122016	-0.0156654	0.314914	0.999995	0.93468
cg13696431	0.0867649	6.71128e-07	0.00165301	0.0130797	0.347174	0.999995	0.93468
cg13713046	0.250198	1.11146e-05	0.0108224	-0.0562224	0.355057	0.999995	0.93468
cg14076329	-0.223939	3.36594e-05	0.0215849	0.0503063	0.334878	0.999995	0.93468
cg14080669	0.170617	6.60854e-06	0.00778774	0.0224258	0.320021	0.999995	0.93468
cg14361969	0.163682	1.09137e-09	1.63626e-05	-0.0134386	0.320782	0.999995	0.93468
cg14661383	-0.066518	9.83862e-07	0.00209688	0.0116517	0.314962	0.999995	0.93468
cg14949775	-0.262985	6.4918e-05	0.0316558	0.0561186	0.34188	0.999995	0.93468
cg15156712	-0.239414	2.58524e-05	0.0181014	0.0601256	0.350043	0.999995	0.93468
cg15312474	-0.22206	2.2135e-05	0.0165647	-0.0579366	0.332082	0.999995	0.93468
cg15345351	-0.116895	4.09071e-05	0.0242425	0.0231322	0.355947	0.999995	0.93468
cg15784700	0.0768972	9.29746e-08	0.000399251	-0.00770574	0.315408	0.999995	0.93468
cg15961984	-0.215193	4.94047e-05	0.0269079	0.0477447	0.338563	0.999995	0.93468
cg16168178	0.346218	0.00010253	0.0420469	0.0882004	0.347164	0.999995	0.93468
cg16265859	0.268784	1.87314e-05	0.0149448	-0.071059	0.352094	0.999995	0.93468
cg16335529	0.143965	5.12125e-09	5.12244e-05	-0.0339563	0.35289	0.999995	0.93468
cg16485845	-0.190373	0.00010378	0.0423487	0.0489767	0.336921	0.999995	0.93468
cg16565913	-0.183068	3.2508e-06	0.00491933	0.0397281	0.337939	0.999995	0.93468
cg16586394	0.173698	6.75371e-06	0.00786837	0.0396157	0.337504	0.999995	0.93468
cg16914946	-0.219812	7.55917e-05	0.0347727	0.0586381	0.350414	0.999995	0.93468
cg17170429	0.149828	0.000130382	0.0481362	-0.0316104	0.334289	0.999995	0.93468
cg17280782	0.231041	1.8318e-05	0.0147152	-0.0535974	0.349643	0.999995	0.93468
cg17411747	-0.127536	6.91624e-05	0.0329805	0.0255958	0.321535	0.999995	0.93468
cg17441377	0.103274	7.45439e-07	0.00174686	-0.0204224	0.33676	0.999995	0.93468
cg18035571	-0.142801	0.0001096	0.0435703	0.0364568	0.352602	0.999995	0.93468
cg18081487	-0.212705	0.000114907	0.044832	0.0583777	0.336975	0.999995	0.93468
cg18233599	0.101845	9.61133e-06	0.00983805	0.0241645	0.3444	0.999995	0.93468
cg18625949	0.086524	3.25853e-05	0.0211776	0.015477	0.34159	0.999995	0.93468
cg19348050	0.190027	6.8174e-05	0.032623	0.0548695	0.356887	0.999995	0.93468
cg19682870	0.205407	4.49818e-05	0.0256206	0.0554095	0.357322	0.999995	0.93468
cg19796174	-0.205595	1.84907e-05	0.0147812	0.0408156	0.338223	0.999995	0.93468
cg20306821	-0.150061	4.07811e-06	0.00567211	0.0286131	0.357148	0.999995	0.93468
cg20321019	-0.214716	3.84347e-05	0.023351	0.0538307	0.327361	0.999995	0.93468
cg21342557	-0.263146	7.45154e-07	0.00174686	0.0542764	0.35177	0.999995	0.93468
cg21873606	-0.100193	8.20768e-05	0.0365862	0.029322	0.317866	0.999995	0.93468
cg22793188	-0.250396	4.37781e-05	0.0252329	-0.0689662	0.324297	0.999995	0.93468
cg22952521	0.11394	5.83685e-07	0.00150545	0.0168565	0.332872	0.999995	0.93468
cg23118099	0.190557	1.18739e-05	0.0111941	0.0499729	0.342981	0.999995	0.93468
cg23204070	-0.402336	2.77103e-07	0.000852443	0.0871034	0.354539	0.999995	0.93468
cg23309856	-0.178862	1.65762e-07	0.000591115	0.0304597	0.32997	0.999995	0.93468
cg23598480	0.166046	1.4522e-05	0.0127662	0.0401151	0.35698	0.999995	0.93468
cg23619147	0.122578	0.000118196	0.0455773	0.0300764	0.351262	0.999995	0.93468
cg23638096	0.303557	4.96941e-08	0.000252875	0.0524971	0.346122	0.999995	0.93468
cg23780146	0.268262	7.78607e-05	0.0354186	0.0691103	0.338704	0.999995	0.93468
cg23807447	0.198657	8.80395e-05	0.0383463	-0.0486219	0.355267	0.999995	0.93468
cg23985619	-0.0536958	5.72496e-05	0.0294762	0.00516927	0.338127	0.999995	0.93468
cg24111259	0.103294	9.45165e-06	0.00973889	-0.0234657	0.331469	0.999995	0.93468
cg25095994	0.0685059	3.51642e-05	0.0221856	-0.00790256	0.334691	0.999995	0.93468
cg25735583	0.331798	1.51416e-05	0.0130864	-0.0906429	0.333261	0.999995	0.93468
cg26204978	-0.192061	5.15106e-05	0.0276635	0.0530505	0.321219	0.999995	0.93468
cg26517376	0.345159	1.25849e-07	0.000486888	0.0782503	0.329333	0.999995	0.93468
cg26844733	0.198371	5.43684e-06	0.00681842	-0.0498647	0.319295	0.999995	0.93468
cg00160183	0.287738	7.8491e-06	0.00864129	-0.0516387	0.396155	0.999995	0.935835
cg00221718	-0.264235	2.95675e-08	0.000169337	-0.051996	0.401231	0.999995	0.935835
cg00436476	0.231833	8.41472e-05	0.0371888	-0.0542017	0.399779	0.999995	0.935835
cg00511167	-0.266095	1.00448e-06	0.00212885	-0.0508295	0.399839	0.999995	0.935835
cg00687612	0.172862	5.57609e-07	0.00146585	0.0268609	0.392926	0.999995	0.935835
cg00711896	0.0873829	2.5054e-05	0.0176842	-0.0193211	0.388256	0.999995	0.935835
cg01106576	-0.23374	5.87277e-05	0.0297333	-0.0586112	0.376815	0.999995	0.935835
cg01126699	0.163579	2.95221e-08	0.000169337	0.0252651	0.372661	0.999995	0.935835
cg01283141	0.212434	1.5843e-05	0.0134516	0.0513618	0.382888	0.999995	0.935835
cg01435118	0.10709	5.50318e-08	0.000275223	0.0110281	0.402897	0.999995	0.935835
cg01721410	0.162854	2.13614e-05	0.0161479	0.0338516	0.365094	0.999995	0.935835
cg01733655	-0.338616	6.90566e-06	0.00796619	-0.071013	0.377117	0.999995	0.935835
cg01900030	-0.200901	3.44619e-06	0.00510204	0.0369083	0.403243	0.999995	0.935835
cg01918824	0.256942	4.55554e-05	0.0258206	-0.062722	0.389934	0.999995	0.935835
cg02375576	-0.190559	3.53054e-05	0.0222308	0.0469614	0.388792	0.999995	0.935835
cg02615516	0.116783	5.49517e-09	5.36558e-05	0.00702842	0.386359	0.999995	0.935835
cg03736473	0.101817	0.000120746	0.0463085	-0.0253792	0.389116	0.999995	0.935835
cg04009429	0.207254	9.01321e-07	0.00196877	0.0271592	0.390684	0.999995	0.935835
cg04560304	0.361754	0.000113518	0.0445273	-0.088523	0.382901	0.999995	0.935835
cg04570362	-0.257901	1.96422e-07	0.000675652	0.0486663	0.384293	0.999995	0.935835
cg04891836	0.17081	8.97929e-05	0.0387822	-0.0428817	0.388095	0.999995	0.935835
cg05322500	-0.157424	1.66524e-05	0.01387	-0.044614	0.362365	0.999995	0.935835
cg05600342	0.229076	5.16041e-06	0.00662367	-0.0479925	0.378641	0.999995	0.935835
cg05630528	0.134936	1.15662e-05	0.0110052	0.00788531	0.401177	0.999995	0.935835
cg05859325	-0.323976	1.4894e-05	0.012945	-0.0726415	0.36336	0.999995	0.935835
cg05904605	0.152532	7.79027e-05	0.0354186	0.0398434	0.38747	0.999995	0.935835
cg06317989	0.236619	1.06413e-07	0.000438588	0.0384992	0.397304	0.999995	0.935835
cg06555540	0.181905	4.96628e-06	0.00645531	0.0309221	0.392431	0.999995	0.935835
cg06619938	-0.136347	3.7437e-08	0.000206077	-0.0238579	0.362764	0.999995	0.935835
cg06843180	-0.236381	4.60538e-05	0.0259312	-0.0572745	0.392755	0.999995	0.935835
cg06958535	0.238097	6.76765e-05	0.0325163	-0.0617601	0.359926	0.999995	0.935835
cg07161397	0.234409	6.02897e-05	0.0302183	0.0485485	0.400502	0.999995	0.935835
cg07530926	-0.191791	3.80142e-05	0.0231986	0.0361547	0.369148	0.999995	0.935835
cg07566774	0.0729854	3.15197e-05	0.0207172	-0.0153348	0.386441	0.999995	0.935835
cg07763262	-0.215026	7.18335e-05	0.0338386	0.0547529	0.386372	0.999995	0.935835
cg07776966	-0.245953	0.00010437	0.0423988	-0.0626512	0.368156	0.999995	0.935835
cg07981074	0.230351	5.75401e-05	0.0294962	-0.0487513	0.400598	0.999995	0.935835
cg08469305	-0.167362	9.86443e-05	0.0411114	0.0459215	0.382306	0.999995	0.935835
cg08959575	0.20561	2.6361e-05	0.0182947	-0.038459	0.395659	0.999995	0.935835
cg08981042	0.150337	8.52957e-06	0.00914494	-0.0264275	0.393317	0.999995	0.935835
cg09850372	0.266012	4.05195e-06	0.00565199	0.0448213	0.359418	0.999995	0.935835
cg10054707	0.157214	3.07801e-05	0.0203757	0.0508763	0.367944	0.999995	0.935835
cg10111816	0.284374	3.67354e-05	0.0227225	0.069783	0.375791	0.999995	0.935835
cg10624462	0.189533	3.2456e-09	3.97315e-05	0.0189268	0.388922	0.999995	0.935835
cg10877430	0.152185	1.00649e-05	0.0101892	0.0369399	0.396155	0.999995	0.935835
cg11238327	0.21779	7.99525e-05	0.036031	-0.0429876	0.382093	0.999995	0.935835
cg11435865	-0.289873	3.58567e-06	0.00515956	-0.0613431	0.384868	0.999995	0.935835
cg11641188	-0.352703	2.57409e-06	0.00423588	0.0638946	0.374196	0.999995	0.935835
cg11732729	-0.304524	3.88617e-07	0.00108785	-0.059836	0.375648	0.999995	0.935835
cg11947606	0.170787	0.000131833	0.0484186	-0.0420721	0.400615	0.999995	0.935835
cg12290660	-0.196783	1.19593e-05	0.0112102	0.0440366	0.361094	0.999995	0.935835
cg12426224	-0.19053	1.91475e-05	0.0151589	-0.0458879	0.380499	0.999995	0.935835
cg12856939	-0.115145	3.04416e-05	0.020208	0.0253902	0.361978	0.999995	0.935835
cg13020289	-0.239884	2.8813e-05	0.0195479	0.0619913	0.362533	0.999995	0.935835
cg13524401	-0.255553	6.73619e-06	0.00786837	0.0531184	0.36865	0.999995	0.935835
cg13583582	0.23136	2.23546e-05	0.0166605	0.0455317	0.378198	0.999995	0.935835
cg13706784	-0.230023	8.71015e-05	0.0381216	0.0540827	0.359904	0.999995	0.935835
cg13786863	0.248528	0.000134406	0.0490384	-0.0664038	0.389466	0.999995	0.935835
cg13888582	0.327455	7.97334e-05	0.0359718	0.100029	0.382325	0.999995	0.935835
cg14390893	0.273418	1.95387e-06	0.00350667	-0.0572908	0.365935	0.999995	0.935835
cg14871678	-0.105124	5.33806e-05	0.0283014	0.0273499	0.400756	0.999995	0.935835
cg15067583	-0.224421	3.27143e-05	0.0212265	0.0568931	0.366517	0.999995	0.935835
cg15303012	0.171775	2.70172e-06	0.00435601	0.0217071	0.400165	0.999995	0.935835
cg15352525	0.229752	4.85466e-12	3.06288e-07	0.024771	0.366662	0.999995	0.935835
cg15613292	0.110785	1.08837e-07	0.000444116	0.0185307	0.385589	0.999995	0.935835
cg15817960	-0.143647	2.1989e-07	0.000727516	0.0201183	0.379883	0.999995	0.935835
cg15874302	-0.206181	1.32909e-05	0.0120721	0.045293	0.375171	0.999995	0.935835
cg17029260	0.194833	6.37098e-08	0.000309849	0.0229824	0.384075	0.999995	0.935835
cg17095147	0.219429	4.23493e-06	0.00579875	0.0502586	0.365716	0.999995	0.935835
cg17158445	-0.24919	9.02662e-05	0.0389251	0.057486	0.378216	0.999995	0.935835
cg17198772	0.0358879	5.87106e-06	0.0071692	0.00589999	0.382622	0.999995	0.935835
cg17425584	0.0770119	4.93888e-06	0.00642988	-0.0161667	0.365486	0.999995	0.935835
cg17744110	0.184515	3.53238e-05	0.0222308	0.0418784	0.388552	0.999995	0.935835
cg17818435	0.204649	4.90427e-05	0.0268163	0.0446842	0.365988	0.999995	0.935835
cg17823973	-0.266264	1.55585e-05	0.0132998	0.0657065	0.397702	0.999995	0.935835
cg18006980	-0.305763	8.94624e-05	0.0387005	0.087211	0.399281	0.999995	0.935835
cg18043014	0.140419	2.88378e-05	0.0195479	0.0297126	0.396014	0.999995	0.935835
cg18527470	-0.215864	2.94732e-05	0.0198307	-0.0465023	0.375476	0.999995	0.935835
cg18793195	-0.22146	7.35028e-05	0.0342893	-0.051832	0.389227	0.999995	0.935835
cg18815765	0.0292146	6.26027e-05	0.0309687	-0.00718244	0.369828	0.999995	0.935835
cg19529732	0.205623	1.49149e-05	0.012945	0.0476019	0.37366	0.999995	0.935835
cg19698340	0.120344	0.000126354	0.0473997	0.0313901	0.397056	0.999995	0.935835
cg19914554	0.214262	1.89856e-05	0.0150744	0.0507778	0.402215	0.999995	0.935835
cg20129509	0.172171	7.29926e-08	0.000340159	0.0227774	0.376976	0.999995	0.935835
cg20244202	-0.240706	3.31248e-05	0.0213927	0.0402048	0.401143	0.999995	0.935835
cg20487608	-0.284354	5.11023e-05	0.0275365	0.0559103	0.373169	0.999995	0.935835
cg20630344	0.340288	3.15232e-05	0.0207172	-0.0800172	0.384832	0.999995	0.935835
cg20643952	-0.156467	8.6007e-10	1.5009e-05	-0.016405	0.401778	0.999995	0.935835
cg20699522	0.202027	4.00435e-05	0.0238168	-0.0476416	0.398735	0.999995	0.935835
cg20832020	0.198616	0.000130846	0.0481899	0.0536277	0.367067	0.999995	0.935835
cg21380024	0.227904	4.856e-05	0.0266998	0.0438931	0.400425	0.999995	0.935835
cg21449821	0.0870681	1.57623e-08	0.000111207	0.010533	0.39231	0.999995	0.935835
cg21546022	-0.263098	3.98542e-05	0.0237386	-0.0646624	0.39323	0.999995	0.935835
cg21854538	-0.395136	2.52922e-05	0.0177873	0.091335	0.387874	0.999995	0.935835
cg21873016	-0.326954	7.26302e-07	0.00171673	0.0647463	0.392487	0.999995	0.935835
cg22020591	0.100786	5.57509e-06	0.00690037	-0.0167044	0.366236	0.999995	0.935835
cg22085487	0.294611	5.87388e-06	0.0071692	-0.0600827	0.388632	0.999995	0.935835
cg22229141	-0.148223	8.51008e-06	0.00913599	0.0235845	0.399711	0.999995	0.935835
cg22657462	-0.280498	2.30221e-07	0.000746344	0.043128	0.37394	0.999995	0.935835
cg23025750	-0.257136	4.08184e-06	0.00567211	0.039251	0.380464	0.999995	0.935835
cg24077828	0.27083	7.86415e-05	0.0356224	-0.0600514	0.384054	0.999995	0.935835
cg24612401	0.1025	7.36504e-05	0.0343224	0.0135373	0.385107	0.999995	0.935835
cg24642438	0.0824186	1.85636e-07	0.000645157	-0.0101912	0.379545	0.999995	0.935835
cg24790800	0.214073	0.000125556	0.0472169	0.0547818	0.361119	0.999995	0.935835
cg24904739	0.246118	7.52936e-06	0.00841351	0.0527247	0.362706	0.999995	0.935835
cg25903779	-0.0545374	0.000100864	0.0416124	0.016608	0.369025	0.999995	0.935835
cg27220062	0.277362	1.41665e-05	0.0125749	-0.0622937	0.378517	0.999995	0.935835
cg27451362	-0.173505	0.000124202	0.0469417	0.0391927	0.377957	0.999995	0.935835
cg27583604	0.229372	4.47294e-05	0.0255819	-0.0561713	0.39743	0.999995	0.935835
cg27663468	-0.245565	1.3476e-08	0.000102815	-0.0465744	0.403021	0.999995	0.935835
cg21539515	-0.17754	5.58704e-05	0.0291134	0.0414951	0.404122	0.999995	0.936922
cg16469046	0.238121	3.53629e-06	0.00512244	-0.0504853	0.40456	0.999995	0.936983
cg00746929	0.0339585	2.78539e-07	0.000852443	0.00595168	0.405414	0.999995	0.937057
cg13862376	0.0936899	4.29847e-05	0.025004	-0.0228997	0.405159	0.999995	0.937057
cg08620237	0.0768094	6.79186e-05	0.0325387	0.0200928	0.408922	0.999995	0.941346
cg12361088	0.205295	8.30282e-06	0.00897484	0.0360372	0.408563	0.999995	0.941346
cg20382675	-0.278639	3.16053e-06	0.00484327	0.0623338	0.408823	0.999995	0.941346
cg25316172	0.126512	6.76397e-05	0.0325163	0.0312146	0.408764	0.999995	0.941346
cg00056325	0.158437	1.90633e-05	0.0151068	0.0323528	0.410044	0.999995	0.942026
cg12757676	0.199074	7.32639e-05	0.034259	-0.0389186	0.409714	0.999995	0.942026
cg12569095	0.148684	1.62704e-08	0.000111207	0.0148576	0.411059	0.999995	0.943408
cg13354872	-0.151472	0.000114319	0.0447132	0.0341848	0.413199	0.999995	0.94417
cg15215690	-0.0345147	9.26892e-05	0.0394924	0.0074408	0.412771	0.999995	0.94417
cg15981734	-0.102642	5.31597e-05	0.0282208	-0.0318262	0.41199	0.999995	0.94417
cg17851795	0.220178	4.79781e-05	0.0265352	0.0510046	0.413399	0.999995	0.94417
cg19682079	0.128619	3.95088e-05	0.0236704	0.0193119	0.413877	0.999995	0.94417
cg24777614	-0.295091	2.40671e-06	0.00405355	0.0588158	0.413576	0.999995	0.94417
cg01909364	0.171087	9.88555e-05	0.0411367	-0.0436365	0.415132	0.999995	0.945959
cg07460010	0.250994	3.49104e-06	0.00512221	-0.0476607	0.415854	0.999995	0.945959
cg08792700	0.220597	6.5079e-06	0.00770234	0.0512967	0.416012	0.999995	0.945959
cg09663584	0.0902937	7.98606e-07	0.00182537	-0.00918069	0.416322	0.999995	0.945959
cg01373602	-0.0793728	1.07798e-07	0.000442074	-0.01046	0.418468	0.999995	0.946138
cg01767544	0.154915	4.94014e-05	0.0269079	0.0339525	0.417084	0.999995	0.946138
cg03460132	0.260881	2.12586e-05	0.016085	-0.0602618	0.418761	0.999995	0.946138
cg05819240	0.0829624	3.18703e-05	0.0208285	-0.0180987	0.419307	0.999995	0.946138
cg09941406	-0.20962	4.59404e-06	0.00613921	0.0392521	0.418092	0.999995	0.946138
cg17357258	0.176122	1.23131e-05	0.0114373	0.0329871	0.418906	0.999995	0.946138
cg25017777	-0.125694	7.35356e-06	0.00828537	0.0286776	0.418238	0.999995	0.946138
cg01085210	-0.0470532	3.48189e-07	0.000995057	0.00902824	0.42115	0.999995	0.947197
cg07218288	0.244036	2.39037e-05	0.0171378	-0.0501397	0.421973	0.999995	0.947197
cg11059147	0.190989	8.40763e-05	0.0371888	0.0469376	0.421806	0.999995	0.947197
cg11076814	-0.180606	0.000136295	0.0494201	0.0433736	0.422188	0.999995	0.947197
cg12907295	0.26523	1.34948e-05	0.0121764	0.0589184	0.42227	0.999995	0.947197
cg19623926	0.151453	7.50343e-06	0.00839597	0.0512268	0.420396	0.999995	0.947197
cg01895882	0.098526	8.6532e-06	0.00922923	-0.0132546	0.425431	0.999995	0.948889
cg07842593	-0.0657184	3.66284e-08	0.000204172	-0.00201092	0.424341	0.999995	0.948889
cg11630958	0.246756	3.45255e-05	0.0219027	0.0510398	0.425086	0.999995	0.948889
cg15342441	-0.237702	2.70328e-06	0.00435601	-0.0354509	0.425585	0.999995	0.948889
cg16609181	0.147771	0.000113064	0.0443916	0.0386782	0.425938	0.999995	0.948889
cg17777977	0.187669	3.52262e-05	0.0222077	0.0113816	0.424009	0.999995	0.948889
cg23235340	0.240175	3.44041e-05	0.0218574	0.0519559	0.423756	0.999995	0.948889
cg22362022	0.141883	8.80824e-05	0.0383463	0.0302891	0.426482	0.999995	0.949172
cg03860494	-0.2374	0.000120724	0.0463085	-0.058581	0.427908	0.999995	0.950094
cg06788390	0.267601	4.58997e-05	0.0259312	-0.0577022	0.428563	0.999995	0.950094
cg12611832	0.173083	3.93852e-05	0.0236147	0.0230551	0.428154	0.999995	0.950094
cg26165277	0.177035	2.98506e-05	0.0199863	0.0370282	0.428174	0.999995	0.950094
cg13680731	0.135034	1.26634e-05	0.0116832	0.0218216	0.430565	0.999995	0.952678
cg23837691	0.117051	8.75106e-07	0.00193988	0.0163529	0.430252	0.999995	0.952678
cg21650295	0.0852678	6.24067e-06	0.00747233	0.0109841	0.431304	0.999995	0.953387
cg08042854	-0.261281	3.40049e-05	0.0216531	0.057662	0.432237	0.999995	0.953986
cg18978493	-0.14289	3.84128e-05	0.023351	0.0293642	0.432412	0.999995	0.953986
cg06827792	0.183097	1.26897e-05	0.0116943	0.0340968	0.433463	0.999995	0.954163
cg26970265	0.169037	6.18812e-09	5.90167e-05	0.0186407	0.433748	0.999995	0.954163
cg27491208	0.200534	9.48405e-05	0.0400553	-0.04143	0.43333	0.999995	0.954163
cg08399704	-0.181547	7.33887e-05	0.0342893	-0.035644	0.434512	0.999995	0.954921
cg11965652	0.109754	1.74771e-08	0.000117497	0.010557	0.434995	0.999995	0.955062
cg01116453	-0.354216	3.68973e-06	0.00524241	0.0602875	0.440896	0.999995	0.956067
cg01455456	-0.254645	0.000118711	0.0457332	-0.0600646	0.442929	0.999995	0.956067
cg02708932	0.190708	1.04687e-05	0.0104394	0.0500115	0.447019	0.999995	0.956067
cg04163216	-0.204791	7.5428e-05	0.0347662	0.0415655	0.443977	0.999995	0.956067
cg05140806	-0.125777	1.14806e-05	0.0109764	0.0171432	0.444228	0.999995	0.956067
cg05868525	-0.277678	5.36454e-05	0.0283644	-0.0474459	0.43804	0.999995	0.956067
cg06060868	0.185064	1.16187e-05	0.0110168	-0.0295468	0.436783	0.999995	0.956067
cg06813419	0.408133	9.33339e-07	0.00202517	-0.0711757	0.447885	0.999995	0.956067
cg08641302	-0.224631	2.49154e-05	0.0176016	0.0387294	0.448238	0.999995	0.956067
cg08761535	-0.215957	1.81972e-06	0.00330936	-0.0408588	0.438548	0.999995	0.956067
cg08872577	0.274709	6.99454e-05	0.0332379	-0.0620704	0.43757	0.999995	0.956067
cg09653816	-0.393331	4.24903e-05	0.0248358	0.0733225	0.447813	0.999995	0.956067
cg10157084	-0.277109	2.36457e-05	0.0170722	0.052596	0.440259	0.999995	0.956067
cg11587584	0.327181	1.46067e-05	0.0127995	-0.0679511	0.437936	0.999995	0.956067
cg13168452	0.064575	1.11365e-05	0.0108224	-0.00928227	0.446348	0.999995	0.956067
cg13249996	0.0685662	1.57339e-05	0.0133843	-0.010946	0.436436	0.999995	0.956067
cg13677043	0.229246	5.8852e-06	0.00717234	0.0394325	0.441794	0.999995	0.956067
cg14039613	-0.189085	1.59855e-05	0.0135446	0.0371295	0.445044	0.999995	0.956067
cg14041776	0.139574	2.41674e-06	0.00405355	0.02566	0.448458	0.999995	0.956067
cg14278300	0.234614	3.24508e-06	0.00491933	-0.0407488	0.442347	0.999995	0.956067
cg15648389	-0.291955	1.66236e-05	0.01387	0.0575843	0.443471	0.999995	0.956067
cg16343995	0.0803866	6.45766e-05	0.0315644	-0.016631	0.444907	0.999995	0.956067
cg18152558	-0.205024	1.46891e-05	0.0128579	0.0359122	0.442596	0.999995	0.956067
cg18177071	0.191121	3.3961e-05	0.0216531	-0.0427623	0.446728	0.999995	0.956067
cg21296578	-0.148289	6.99927e-06	0.00804025	0.0238661	0.439765	0.999995	0.956067
cg24303533	0.105262	1.24606e-05	0.0115481	0.0170706	0.448033	0.999995	0.956067
cg25385322	0.183165	3.91702e-07	0.00109276	-0.0224654	0.442048	0.999995	0.956067
cg26674479	0.180346	6.77173e-05	0.0325163	-0.0372985	0.442467	0.999995	0.956067
cg26678641	-0.252301	7.57762e-05	0.034799	0.0510718	0.44177	0.999995	0.956067
cg26729745	0.198465	4.10239e-05	0.0242942	-0.0440152	0.438032	0.999995	0.956067
cg27316811	0.143661	0.000131998	0.0484186	0.0311297	0.448072	0.999995	0.956067
cg01105321	0.102446	1.73603e-05	0.0142673	0.0206867	0.45114	0.999995	0.956657
cg09247061	0.184885	4.31588e-05	0.025052	-0.0380123	0.451253	0.999995	0.956657
cg09549329	-0.212073	6.98256e-05	0.0332195	0.0455746	0.44939	0.999995	0.956657
cg11692488	0.10299	9.13031e-05	0.0391493	0.0178216	0.450802	0.999995	0.956657
cg22183373	-0.293092	2.04652e-05	0.0157313	0.0430601	0.449653	0.999995	0.956657
cg27616751	0.140346	2.89098e-07	0.000869548	-0.0156467	0.450799	0.999995	0.956657
cg16940012	-0.192356	2.052e-06	0.00363963	0.0328378	0.452054	0.999995	0.956798
cg17826428	-0.160054	1.25313e-06	0.00252533	0.0205148	0.452159	0.999995	0.956798
cg16411857	0.144297	7.4838e-05	0.0346592	-0.0310417	0.453285	0.999995	0.957877
cg25232510	0.0362387	7.18698e-05	0.0338386	0.00666362	0.45351	0.999995	0.957877
cg19369939	-0.236926	2.79655e-07	0.000852678	0.0468439	0.454593	0.999995	0.959275
cg12596564	0.150167	2.87099e-05	0.0195254	-0.0281431	0.455376	0.999995	0.960038
cg06842329	-0.199824	2.69889e-06	0.00435601	-0.0284132	0.456445	0.999995	0.960448
cg23586891	-0.185511	1.71634e-05	0.014148	0.0349633	0.456514	0.999995	0.960448
cg26713365	-0.236685	5.94218e-05	0.0299922	0.0464479	0.456834	0.999995	0.960448
cg02746822	-0.276186	5.19353e-05	0.0277685	-0.0625931	0.45805	0.999995	0.962116
cg00421335	0.194595	0.000120769	0.0463085	0.0376574	0.460951	0.999995	0.963253
cg05770947	0.0968265	1.18113e-05	0.0111608	0.0199416	0.460718	0.999995	0.963253
cg09105491	-0.253098	4.48689e-05	0.0255867	-0.051418	0.460368	0.999995	0.963253
cg09834503	0.0958618	0.000109444	0.043533	-0.0210496	0.459418	0.999995	0.963253
cg11939320	-0.237715	5.96227e-05	0.0300566	-0.0506073	0.460396	0.999995	0.963253
cg21809161	0.211484	2.02959e-05	0.0156453	0.0382358	0.461127	0.999995	0.963253
cg01789471	0.219789	1.11986e-05	0.0108298	0.0431373	0.468975	0.999995	0.963671
cg03388043	0.234782	2.84425e-05	0.0194343	-0.0509331	0.468884	0.999995	0.963671
cg04130273	0.147464	5.82908e-05	0.0297333	-0.0284555	0.467208	0.999995	0.963671
cg04220914	0.272921	2.27707e-05	0.0168104	0.0202046	0.465512	0.999995	0.963671
cg04249416	0.188899	4.65429e-09	4.83217e-05	0.0259497	0.468061	0.999995	0.963671
cg04724177	0.133482	2.30727e-05	0.0169316	-0.0287282	0.468484	0.999995	0.963671
cg07042600	0.23468	3.65983e-05	0.0227062	0.0486872	0.467893	0.999995	0.963671
cg09000385	-0.0914349	3.11105e-05	0.0205448	0.0163893	0.469362	0.999995	0.963671
cg11882042	0.145509	1.16487e-07	0.000461554	-0.0107003	0.467361	0.999995	0.963671
cg14269813	0.541105	6.49673e-05	0.0316611	0.0996951	0.468518	0.999995	0.963671
cg17527128	0.171391	3.94387e-11	1.61737e-06	0.00750114	0.467777	0.999995	0.963671
cg18695839	-0.0821134	1.84656e-05	0.0147759	-0.0112755	0.468858	0.999995	0.963671
cg19987296	0.0818364	2.609e-05	0.0181962	-0.0143755	0.469312	0.999995	0.963671
cg21177216	0.121543	0.000104613	0.0424555	0.0085993	0.467198	0.999995	0.963671
cg21726551	0.160188	2.01101e-05	0.0155312	0.0317478	0.466607	0.999995	0.963671
cg21933652	-0.190219	9.41264e-05	0.0398648	-0.0469937	0.467435	0.999995	0.963671
cg21979287	0.227644	2.89048e-05	0.0195767	0.049957	0.466683	0.999995	0.963671
cg22724863	0.132351	5.67379e-06	0.0069769	0.0171218	0.464865	0.999995	0.963671
cg25784565	0.228912	1.95015e-05	0.0153503	-0.048857	0.4634	0.999995	0.963671
cg06198843	0.108055	8.14716e-06	0.00888594	0.0138297	0.472511	0.999995	0.964135
cg09240763	-0.194507	4.99466e-08	0.000252875	-0.0296625	0.473395	0.999995	0.964135
cg11947782	0.211435	1.05117e-05	0.0104504	0.0411862	0.472976	0.999995	0.964135
cg13860928	0.166181	3.91046e-05	0.023566	0.0383683	0.471223	0.999995	0.964135
cg17777559	0.229531	8.14618e-05	0.036411	-0.0595328	0.471132	0.999995	0.964135
cg18560638	0.198354	1.9274e-05	0.0152205	0.0367886	0.472993	0.999995	0.964135
cg19308563	-0.228844	1.01255e-06	0.00214042	0.0446549	0.470208	0.999995	0.964135
cg19563090	0.146367	9.79619e-06	0.00999347	-0.0118572	0.473048	0.999995	0.964135
cg23693548	0.161774	5.36724e-05	0.0283644	-0.0279015	0.472683	0.999995	0.964135
cg03751915	-0.223534	1.35805e-05	0.0122182	0.047653	0.475938	0.999995	0.96669
cg07601167	-0.228893	6.42927e-05	0.0314967	-0.0433001	0.476267	0.999995	0.96669
cg08602762	0.17636	1.42262e-05	0.0126143	-0.0312019	0.476346	0.999995	0.96669
cg17711067	0.235696	2.33371e-05	0.0169856	-0.0402023	0.475151	0.999995	0.96669
cg07566172	-0.0349198	4.72935e-05	0.0263966	0.0074831	0.479056	0.999995	0.96788
cg16840192	-0.201529	0.000113778	0.0445654	0.0434785	0.478023	0.999995	0.96788
cg19433807	0.166864	3.97797e-05	0.0237115	0.0350675	0.478927	0.999995	0.96788
cg22139212	-0.24006	0.000108613	0.0433284	-0.0532077	0.47858	0.999995	0.96788
cg24615878	0.127669	9.08001e-05	0.039034	-0.0285937	0.477481	0.999995	0.96788
cg15716847	0.198233	1.9281e-05	0.0152205	0.0365302	0.480141	0.999995	0.969075
cg18768949	0.113618	3.17101e-06	0.00484327	0.0140421	0.480923	0.999995	0.969075
cg27381549	0.17946	0.000129589	0.0480363	-0.0411027	0.480918	0.999995	0.969075
cg02972768	0.0942416	4.95563e-05	0.0269469	-0.014392	0.481859	0.999995	0.969194
cg13389958	0.229661	0.000105007	0.0425311	-0.0386637	0.482512	0.999995	0.969194
cg15616595	0.170308	0.00012286	0.0466954	-0.0325322	0.481798	0.999995	0.969194
cg21172278	0.169802	1.06586e-10	3.64253e-06	0.0635713	0.482683	0.999995	0.969194
cg02756107	0.310134	5.28347e-05	0.0281094	0.0544629	0.484376	0.999995	0.969873
cg03946744	0.10996	2.17911e-08	0.000138549	-0.00842423	0.484691	0.999995	0.969873
cg16396907	-0.201547	5.84284e-05	0.0297333	0.0353592	0.484477	0.999995	0.969873
cg19197556	0.237031	1.17059e-07	0.00046159	-0.0371083	0.484724	0.999995	0.969873
cg11003780	0.277695	6.75093e-06	0.00786837	-0.0425865	0.485235	0.999995	0.970044
cg03330068	-0.244794	1.09974e-05	0.0107637	0.0408151	0.485662	0.999995	0.970048
cg20815302	0.0620013	2.68691e-05	0.0185503	0.00839486	0.4861	0.999995	0.970073
cg00012668	-0.265694	6.40794e-05	0.0314715	-0.0356306	0.594334	0.999995	0.97231
cg00086730	0.110921	4.85705e-05	0.0266998	0.0172944	0.526051	0.999995	0.97231
cg00153412	0.140823	9.39157e-13	1.4908e-07	0.0149241	0.570057	0.999995	0.97231
cg00156573	0.0889138	2.48527e-06	0.00414309	0.00615405	0.637324	0.999995	0.97231
cg00277591	0.260677	5.0273e-06	0.00649345	-0.0428507	0.555053	0.999995	0.97231
cg00322919	0.0617254	7.60861e-09	6.85771e-05	-0.00462856	0.551251	0.999995	0.97231
cg00332126	-0.240204	3.37398e-06	0.00502465	-0.0260287	0.637655	0.999995	0.97231
cg00404861	0.199895	2.23832e-07	0.00073434	-0.0232675	0.599784	0.999995	0.97231
cg00449124	0.136866	2.65982e-11	1.14819e-06	-0.0093944	0.530563	0.999995	0.97231
cg00471190	0.145209	0.000117568	0.0455112	0.0244148	0.603571	0.999995	0.97231
cg00617504	0.256349	2.6315e-05	0.0182947	-0.0327213	0.613174	0.999995	0.97231
cg00619505	0.116548	4.53129e-06	0.00609266	0.0143114	0.560177	0.999995	0.97231
cg00795007	0.259036	9.61244e-06	0.00983805	-0.0335252	0.573576	0.999995	0.97231
cg00907998	-0.220714	7.54372e-06	0.00841609	0.0268829	0.638846	0.999995	0.97231
cg01044101	-0.321572	8.72636e-06	0.00925509	0.0409921	0.604249	0.999995	0.97231
cg01084215	0.151908	2.25264e-05	0.0166605	-0.0103436	0.6362	0.999995	0.97231
cg01303480	0.121757	3.89148e-05	0.0235207	0.0116775	0.597306	0.999995	0.97231
cg01351337	-0.313906	0.000127662	0.0476375	0.0554499	0.503206	0.999995	0.97231
cg01379456	-0.245263	3.36247e-05	0.0215796	-0.0428396	0.494567	0.999995	0.97231
cg01419713	0.238471	6.4785e-05	0.031631	-0.0339109	0.608953	0.999995	0.97231
cg01507138	0.237386	0.000107522	0.043112	0.0416487	0.495519	0.999995	0.97231
cg01629793	0.205747	1.19693e-06	0.0024563	0.0164867	0.628493	0.999995	0.97231
cg01702347	0.0891786	0.0001356	0.0492562	-0.0131015	0.569943	0.999995	0.97231
cg02022102	0.0961918	7.08383e-05	0.0335262	0.0130226	0.606137	0.999995	0.97231
cg02074274	0.268131	3.89606e-05	0.0235208	-0.0384817	0.629799	0.999995	0.97231
cg02085182	0.0992946	1.09182e-09	1.63626e-05	0.00724194	0.516935	0.999995	0.97231
cg02162927	-0.289179	3.16472e-06	0.00484327	-0.0375486	0.54195	0.999995	0.97231
cg02174538	-0.208023	2.06407e-05	0.0158084	-0.0281629	0.596631	0.999995	0.97231
cg02272751	0.146521	1.9812e-05	0.0154464	-0.0219789	0.596196	0.999995	0.97231
cg02550311	-0.146186	0.000128504	0.0477562	0.0221531	0.583206	0.999995	0.97231
cg02600394	0.189671	0.00010873	0.0433541	-0.0381442	0.504549	0.999995	0.97231
cg02646331	-0.233842	1.94938e-05	0.0153503	-0.0330797	0.608059	0.999995	0.97231
cg02721000	-0.2018	1.85261e-07	0.000645157	0.0162959	0.639858	0.999995	0.97231
cg02955410	0.174508	7.03076e-05	0.0333328	0.0201931	0.533463	0.999995	0.97231
cg03078363	-0.179397	2.77505e-07	0.000852443	-0.020567	0.543304	0.999995	0.97231
cg03089598	-0.222115	1.27997e-05	0.0117193	0.0266047	0.581095	0.999995	0.97231
cg03130609	0.137362	6.78428e-05	0.0325214	-0.0215804	0.529082	0.999995	0.97231
cg03141069	-0.0296342	3.32513e-06	0.00498387	-0.00211525	0.610382	0.999995	0.97231
cg03177034	0.0922566	6.82384e-09	6.36006e-05	0.00990847	0.508386	0.999995	0.97231
cg03210018	0.162688	1.35096e-06	0.00264449	-0.0196767	0.637664	0.999995	0.97231
cg03417294	0.138136	0.000122134	0.0465489	0.0215107	0.600974	0.999995	0.97231
cg03537184	0.237396	0.000132875	0.0486966	0.0323489	0.573986	0.999995	0.97231
cg03557445	0.263377	6.27579e-05	0.0310268	-0.0522062	0.499088	0.999995	0.97231
cg03617435	-0.141077	2.59991e-05	0.0181792	0.020339	0.587335	0.999995	0.97231
cg03690787	0.065487	2.86879e-06	0.00453363	0.0055909	0.568523	0.999995	0.97231
cg03755052	0.256157	6.00633e-05	0.0301826	0.0522196	0.507024	0.999995	0.97231
cg03828026	-0.212871	5.56828e-05	0.0290912	-0.0203037	0.630798	0.999995	0.97231
cg03849047	0.145862	1.65124e-07	0.000591115	0.0118902	0.519421	0.999995	0.97231
cg03976336	0.0944066	2.37595e-07	0.000755288	0.00714902	0.498602	0.999995	0.97231
cg04032453	0.19106	1.05447e-05	0.010457	0.0250075	0.581519	0.999995	0.97231
cg04217471	0.157162	8.70129e-05	0.0381068	-0.025165	0.615458	0.999995	0.97231
cg04298771	0.155139	5.02345e-09	5.08666e-05	0.011729	0.513126	0.999995	0.97231
cg04467925	-0.182819	2.67947e-05	0.0185301	0.0285461	0.546145	0.999995	0.97231
cg04513714	-0.205795	3.38282e-05	0.0216424	-0.0296145	0.596087	0.999995	0.97231
cg04562060	0.207742	0.000127096	0.0475779	-0.0357599	0.576632	0.999995	0.97231
cg04609257	0.224033	0.000126842	0.0475262	-0.0401546	0.554356	0.999995	0.97231
cg04760348	0.159041	1.22011e-05	0.011359	0.0222114	0.521589	0.999995	0.97231
cg04820362	0.250631	4.8225e-05	0.0265818	-0.0397206	0.534648	0.999995	0.97231
cg04900128	0.0923952	2.40888e-05	0.0172253	-0.0145848	0.503058	0.999995	0.97231
cg04921708	0.104081	1.66418e-05	0.01387	0.0111142	0.567218	0.999995	0.97231
cg04993082	0.270815	8.58372e-06	0.009179	-0.0484077	0.512403	0.999995	0.97231
cg05030183	-0.181557	0.000123252	0.0467372	0.0284847	0.547536	0.999995	0.97231
cg05081416	0.153736	7.18316e-05	0.0338386	-0.024967	0.507576	0.999995	0.97231
cg05108883	0.020635	7.7434e-05	0.0353229	-0.00312661	0.570247	0.999995	0.97231
cg05399244	-0.21212	2.22177e-05	0.0166114	0.0355522	0.519509	0.999995	0.97231
cg05407555	0.074424	0.000121833	0.0465424	0.0119788	0.491747	0.999995	0.97231
cg05475649	0.304856	7.51167e-05	0.0347099	0.0616999	0.495436	0.999995	0.97231
cg05660989	0.1071	0.000108464	0.0432899	-0.0160919	0.548545	0.999995	0.97231
cg05707781	-0.315527	6.41861e-06	0.00764077	0.0458165	0.518014	0.999995	0.97231
cg05828793	0.202554	3.24137e-06	0.00491933	-0.0305556	0.504774	0.999995	0.97231
cg05845393	0.0771001	5.4491e-06	0.00682304	0.00977915	0.52606	0.999995	0.97231
cg06022525	0.295504	9.47807e-05	0.0400553	-0.0530341	0.589397	0.999995	0.97231
cg06027691	-0.418339	9.05885e-05	0.0390026	-0.073545	0.504625	0.999995	0.97231
cg06150574	0.0673667	3.32638e-08	0.000186868	-0.00502383	0.600882	0.999995	0.97231
cg06164961	0.198715	2.08099e-06	0.00366268	-0.0253337	0.617659	0.999995	0.97231
cg06180895	0.0629943	3.32128e-06	0.00498387	-0.00886739	0.497144	0.999995	0.97231
cg06238944	-0.0928264	3.68577e-07	0.00103884	0.00763612	0.567901	0.999995	0.97231
cg06261947	-0.388612	7.32997e-07	0.00172758	0.0381723	0.591469	0.999995	0.97231
cg06475633	0.168673	4.32922e-05	0.0250939	-0.0216172	0.609165	0.999995	0.97231
cg06554340	0.0886252	1.3528e-10	4.43823e-06	0.0067265	0.540488	0.999995	0.97231
cg06647382	0.117762	1.14573e-07	0.000460646	0.00984989	0.573316	0.999995	0.97231
cg06651376	0.142735	3.23788e-06	0.00491933	0.0195867	0.550998	0.999995	0.97231
cg06756332	0.159354	5.3069e-06	0.00672746	0.00885116	0.560404	0.999995	0.97231
cg06763568	0.223566	4.58063e-07	0.0012318	-0.02178	0.610018	0.999995	0.97231
cg06798657	0.105919	5.74674e-06	0.00705602	0.0128146	0.512128	0.999995	0.97231
cg06970401	0.0618609	4.11667e-05	0.0243261	0.00504233	0.631361	0.999995	0.97231
cg07306452	-0.210769	6.15504e-05	0.0305678	-0.0464334	0.497127	0.999995	0.97231
cg07362060	0.325187	7.35408e-06	0.00828537	-0.0390107	0.555299	0.999995	0.97231
cg07410597	-0.26895	3.77433e-05	0.0231163	0.030167	0.637645	0.999995	0.97231
cg07444473	-0.121111	2.51587e-06	0.00418283	-0.0182784	0.622108	0.999995	0.97231
cg07604744	0.286908	1.12725e-05	0.0108517	0.0384771	0.610394	0.999995	0.97231
cg07608721	0.189481	1.70394e-05	0.0141113	-0.0202037	0.63215	0.999995	0.97231
cg07694247	-0.0973846	4.18791e-05	0.0246312	0.0115066	0.602208	0.999995	0.97231
cg07866131	0.0805579	4.78458e-05	0.0265352	0.0101058	0.591798	0.999995	0.97231
cg07948732	-0.247379	1.37466e-05	0.012282	-0.028626	0.619259	0.999995	0.97231
cg08106319	-0.316413	0.00013317	0.0487175	0.0476316	0.588407	0.999995	0.97231
cg08110692	0.143625	7.35377e-05	0.0342893	-0.0236044	0.522639	0.999995	0.97231
cg08129848	-0.182918	1.34447e-08	0.000102815	0.00544872	0.52137	0.999995	0.97231
cg08310176	0.170511	8.188e-07	0.00185353	-0.0139545	0.633044	0.999995	0.97231
cg08450017	0.215766	1.63548e-05	0.0137299	0.0404106	0.500786	0.999995	0.97231
cg08635139	-0.221901	4.62076e-05	0.0259583	0.0300818	0.555891	0.999995	0.97231
cg08707110	0.12575	3.13706e-06	0.00484327	-0.00735871	0.636613	0.999995	0.97231
cg08750944	0.186568	0.000116807	0.0453401	-0.0286295	0.580172	0.999995	0.97231
cg08802134	-0.151763	4.91636e-05	0.0268466	0.0226163	0.55163	0.999995	0.97231
cg08836353	0.151021	0.000109644	0.0435703	0.0203874	0.570292	0.999995	0.97231
cg08934402	-0.311225	7.38365e-05	0.0343506	0.0396387	0.612181	0.999995	0.97231
cg08946644	-0.275066	3.52388e-06	0.00512244	-0.0339645	0.6247	0.999995	0.97231
cg08986803	0.283475	3.31997e-05	0.0214241	0.0383116	0.55777	0.999995	0.97231
cg09032544	0.206	5.43633e-06	0.00681842	0.0349711	0.522247	0.999995	0.97231
cg09059932	0.103481	1.90518e-05	0.0151068	0.0235611	0.555324	0.999995	0.97231
cg09267708	-0.0881493	0.000126313	0.0473997	0.012224	0.59214	0.999995	0.97231
cg09298190	-0.203685	9.99368e-05	0.0413577	-0.036939	0.530521	0.999995	0.97231
cg09305438	0.0548281	2.79643e-05	0.0191773	-0.00250152	0.624365	0.999995	0.97231
cg09313653	0.200619	0.000103137	0.0422118	0.0268106	0.615075	0.999995	0.97231
cg09317611	0.125912	4.65369e-05	0.0260896	0.0150482	0.626065	0.999995	0.97231
cg09720701	-0.113273	2.24984e-09	2.83892e-05	-0.00749947	0.516693	0.999995	0.97231
cg09803092	0.21644	3.48641e-05	0.0220642	0.0382963	0.499537	0.999995	0.97231
cg09973852	-0.234414	6.06233e-09	5.84972e-05	0.0084018	0.540816	0.999995	0.97231
cg10108042	0.180953	3.53984e-05	0.0222308	-0.0286038	0.60033	0.999995	0.97231
cg10177477	-0.279674	8.20483e-05	0.0365862	0.0482644	0.513361	0.999995	0.97231
cg10382420	0.115259	3.54115e-06	0.00512244	0.0164041	0.582758	0.999995	0.97231
cg10389615	0.172728	2.29313e-06	0.00393473	0.0191738	0.590508	0.999995	0.97231
cg10410852	0.199038	1.19736e-05	0.0112108	-0.0273276	0.521705	0.999995	0.97231
cg10418845	0.047505	0.000114854	0.044832	-0.00686744	0.553789	0.999995	0.97231
cg10501728	0.146639	5.59527e-05	0.0291377	-0.0236332	0.563143	0.999995	0.97231
cg10575067	0.199891	2.18247e-05	0.0163924	0.0211092	0.628744	0.999995	0.97231
cg10787442	0.135267	3.91566e-05	0.0235756	-0.0218822	0.619126	0.999995	0.97231
cg10864924	-0.362812	2.69549e-06	0.00435601	-0.0550808	0.531405	0.999995	0.97231
cg10870267	-0.201717	1.74397e-05	0.0142896	0.0226241	0.624151	0.999995	0.97231
cg10930428	-0.224178	2.9893e-05	0.0199984	0.0319554	0.614843	0.999995	0.97231
cg10945573	0.128583	9.53787e-05	0.0402411	0.0174198	0.5839	0.999995	0.97231
cg10981514	-0.165134	4.79042e-05	0.0265352	-0.023893	0.580382	0.999995	0.97231
cg11175241	-0.134556	6.90271e-07	0.00167247	-0.0233867	0.537644	0.999995	0.97231
cg11194108	0.0846217	1.61545e-07	0.000583689	-0.00743976	0.630046	0.999995	0.97231
cg11236515	0.153934	1.32709e-05	0.0120673	0.0270314	0.56701	0.999995	0.97231
cg11348485	-0.220092	4.35167e-05	0.0251492	0.024234	0.608919	0.999995	0.97231
cg11488214	0.125326	8.73445e-06	0.00925509	-0.022998	0.564605	0.999995	0.97231
cg11538937	0.225243	1.11929e-05	0.0108298	0.0361681	0.551849	0.999995	0.97231
cg11569342	0.179961	0.000138128	0.0497328	0.0263835	0.595988	0.999995	0.97231
cg11713660	0.237042	2.87778e-06	0.0045391	-0.0296803	0.631603	0.999995	0.97231
cg11749059	0.0993385	5.11261e-05	0.0275365	-0.0164561	0.541192	0.999995	0.97231
cg11766862	0.122825	1.99089e-05	0.0154539	0.0170498	0.54948	0.999995	0.97231
cg11774063	-0.219469	7.8855e-06	0.00866972	-0.033132	0.524403	0.999995	0.97231
cg11931953	0.293419	9.17952e-08	0.000396261	0.0265798	0.612626	0.999995	0.97231
cg11936313	0.240777	8.04724e-06	0.00880036	-0.0413571	0.526163	0.999995	0.97231
cg12059723	-0.331723	4.63146e-06	0.0061567	0.0384552	0.594013	0.999995	0.97231
cg12346138	0.162868	2.07919e-05	0.015886	0.0247925	0.573084	0.999995	0.97231
cg12380854	0.0804239	1.7848e-05	0.0144509	-0.0119023	0.532228	0.999995	0.97231
cg12414070	0.147469	0.000130499	0.0481362	-0.0233571	0.558139	0.999995	0.97231
cg12549087	0.0687469	1.1535e-05	0.0109883	0.00959541	0.629881	0.999995	0.97231
cg12552165	-0.161916	0.000109743	0.0435886	0.0240718	0.590626	0.999995	0.97231
cg12567578	0.0578638	2.36829e-05	0.017084	0.00675315	0.574962	0.999995	0.97231
cg12590051	-0.104826	5.43499e-06	0.00681842	0.00905162	0.626614	0.999995	0.97231
cg12601911	0.0976494	1.44978e-06	0.00279787	-0.00953315	0.620334	0.999995	0.97231
cg12608475	-0.219715	2.10075e-06	0.00368165	0.0312652	0.608818	0.999995	0.97231
cg12674192	-0.0998044	1.39909e-06	0.00271925	-0.000744606	0.537974	0.999995	0.97231
cg12740725	0.163695	5.28701e-07	0.00139882	0.0206192	0.513174	0.999995	0.97231
cg12765470	-0.172943	5.19984e-05	0.0277841	0.0294607	0.507001	0.999995	0.97231
cg12926529	0.212938	1.3743e-07	0.000524274	0.0165576	0.631232	0.999995	0.97231
cg13094805	0.40706	2.4176e-05	0.0172575	0.0597579	0.538886	0.999995	0.97231
cg13263778	0.133337	3.88548e-12	2.6557e-07	-0.00455672	0.520905	0.999995	0.97231
cg13272029	0.19244	1.36107e-05	0.0122205	-0.0255538	0.618453	0.999995	0.97231
cg13282941	0.199327	7.11778e-05	0.0336481	0.0294512	0.570011	0.999995	0.97231
cg13298605	0.190129	4.59105e-05	0.0259312	-0.0258479	0.616972	0.999995	0.97231
cg13320202	0.247426	5.35356e-05	0.0283644	-0.0372602	0.571918	0.999995	0.97231
cg13339791	-0.0890655	1.44773e-05	0.0127542	-0.010583	0.582656	0.999995	0.97231
cg13345330	-0.267796	1.04832e-06	0.00220468	-0.0304474	0.629919	0.999995	0.97231
cg13432102	0.172619	5.05269e-06	0.00651599	-0.0245911	0.575623	0.999995	0.97231
cg13451886	0.229488	4.16866e-05	0.0245625	0.0413883	0.551508	0.999995	0.97231
cg13557069	0.200576	2.38505e-07	0.000755288	-0.0243571	0.566696	0.999995	0.97231
cg13744764	0.0876646	3.02528e-06	0.00471732	-0.0111374	0.490761	0.999995	0.97231
cg13844930	-0.180787	5.56892e-05	0.0290912	-0.0430821	0.504366	0.999995	0.97231
cg13984373	-0.159356	4.84371e-05	0.0266629	0.0252782	0.503357	0.999995	0.97231
cg13995427	0.188688	5.74364e-05	0.0294912	0.0230603	0.640811	0.999995	0.97231
cg14094409	0.181579	1.77674e-05	0.0144141	0.0306841	0.507877	0.999995	0.97231
cg14206674	0.136171	1.30786e-06	0.00258482	0.0165043	0.554062	0.999995	0.97231
cg14223723	0.224683	2.11237e-05	0.0160246	-0.0333565	0.508499	0.999995	0.97231
cg14259466	0.109583	5.87098e-05	0.0297333	-0.0149219	0.626763	0.999995	0.97231
cg14376033	0.0743484	0.000121217	0.0463933	0.0142181	0.506854	0.999995	0.97231
cg14470485	0.158457	5.25151e-05	0.0279873	0.02496	0.614967	0.999995	0.97231
cg14569644	-0.157328	4.26452e-06	0.00581984	0.0173358	0.622281	0.999995	0.97231
cg14614581	0.239801	2.28192e-08	0.000140722	-0.0337757	0.568288	0.999995	0.97231
cg14784415	0.208266	8.85633e-06	0.00928268	0.0335918	0.490957	0.999995	0.97231
cg14821083	-0.0727894	2.06655e-07	0.000691822	-0.00160106	0.639314	0.999995	0.97231
cg14840468	0.178725	1.77163e-05	0.0143879	0.023237	0.639932	0.999995	0.97231
cg14843920	0.250973	5.95254e-05	0.0300259	0.0417017	0.574778	0.999995	0.97231
cg14844138	0.055047	1.91746e-08	0.000125815	0.00888788	0.501802	0.999995	0.97231
cg14952488	0.12512	4.87843e-05	0.0267642	0.011917	0.624367	0.999995	0.97231
cg15055401	-0.224349	5.08456e-05	0.0274362	-0.0361158	0.508378	0.999995	0.97231
cg15076869	0.176727	6.19715e-05	0.0307121	0.0311926	0.530783	0.999995	0.97231
cg15127443	-0.189632	1.75497e-05	0.0143082	-0.031222	0.514669	0.999995	0.97231
cg15144176	-0.202434	2.54756e-05	0.0178895	0.0272713	0.583089	0.999995	0.97231
cg15166058	-0.296365	2.61869e-05	0.0182483	0.0468494	0.510053	0.999995	0.97231
cg15182577	0.091579	1.58319e-07	0.000576107	0.00680633	0.579826	0.999995	0.97231
cg15197273	0.188249	0.000104791	0.0425066	0.0255277	0.592546	0.999995	0.97231
cg15227994	0.225428	8.2245e-06	0.00894355	0.0399498	0.488081	0.999995	0.97231
cg15317066	0.189795	0.00010841	0.0432899	0.0223728	0.619828	0.999995	0.97231
cg15429780	0.124549	4.60595e-06	0.00614269	0.0135464	0.576196	0.999995	0.97231
cg15448314	-0.209567	5.28813e-05	0.0281094	-0.0383469	0.572029	0.999995	0.97231
cg15494196	0.119802	8.88401e-08	0.000386364	-0.0154013	0.583805	0.999995	0.97231
cg15550252	-0.151759	6.58202e-06	0.00777884	0.016522	0.623265	0.999995	0.97231
cg15620139	-0.265812	6.11394e-05	0.0304882	-0.0396904	0.559292	0.999995	0.97231
cg15639776	0.178355	0.000136123	0.0494014	-0.0286774	0.634508	0.999995	0.97231
cg15689283	0.0384736	1.61902e-05	0.0136336	-0.00502108	0.496191	0.999995	0.97231
cg15704662	-0.254447	1.13323e-05	0.0108883	0.0392746	0.604685	0.999995	0.97231
cg15826810	-0.177783	8.34759e-05	0.0371493	-0.0357311	0.490929	0.999995	0.97231
cg15844008	0.20184	0.000125516	0.0472169	0.0369414	0.54912	0.999995	0.97231
cg15894722	-0.145701	2.06772e-05	0.0158202	-0.0199259	0.531327	0.999995	0.97231
cg15909805	0.0709011	4.78295e-07	0.001282	0.00715975	0.543162	0.999995	0.97231
cg16027267	0.186691	7.76684e-06	0.00857375	0.0310185	0.491875	0.999995	0.97231
cg16030972	0.104054	7.46132e-05	0.0345942	0.015281	0.608127	0.999995	0.97231
cg16067528	0.151193	1.26723e-07	0.000487967	0.015795	0.524576	0.999995	0.97231
cg16093065	0.143437	5.30254e-06	0.00672746	0.0254142	0.542841	0.999995	0.97231
cg16147511	0.18014	8.40625e-05	0.0371888	-0.029857	0.575215	0.999995	0.97231
cg16178058	0.145954	0.000107545	0.043112	0.0241664	0.631989	0.999995	0.97231
cg16359142	0.242437	5.39567e-05	0.0284542	-0.0473646	0.50767	0.999995	0.97231
cg16390418	0.228455	5.41997e-06	0.00681842	0.00319612	0.634642	0.999995	0.97231
cg16663154	-0.308518	9.5514e-05	0.0402775	0.0522055	0.604321	0.999995	0.97231
cg16720564	0.0911403	6.47899e-05	0.031631	0.0121587	0.546026	0.999995	0.97231
cg16795263	0.426306	4.3099e-06	0.00587199	-0.0426489	0.633566	0.999995	0.97231
cg16971889	-0.181608	4.50567e-09	4.79936e-05	0.0171168	0.596888	0.999995	0.97231
cg16999562	-0.208786	2.15129e-05	0.0161946	0.0390098	0.519117	0.999995	0.97231
cg17037399	0.216619	2.99305e-05	0.0200071	0.0300579	0.564099	0.999995	0.97231
cg17126573	0.0868332	3.16551e-06	0.00484327	-0.0114497	0.49636	0.999995	0.97231
cg17157356	0.166168	8.24863e-06	0.00894901	0.0247027	0.58733	0.999995	0.97231
cg17377789	0.243836	1.81584e-05	0.0146408	0.0393146	0.535515	0.999995	0.97231
cg17468569	0.179965	1.96139e-05	0.0153797	-0.0246076	0.511612	0.999995	0.97231
cg17743403	-0.234939	9.78326e-05	0.0408353	0.0341251	0.635899	0.999995	0.97231
cg17746031	-0.312152	4.90014e-05	0.0268115	0.0406958	0.616055	0.999995	0.97231
cg17863551	-0.26549	8.95504e-07	0.00196386	-0.0362236	0.491574	0.999995	0.97231
cg17973115	-0.194536	4.18933e-05	0.0246312	0.0302687	0.563692	0.999995	0.97231
cg18033335	0.171119	3.91782e-05	0.0235756	-0.0320171	0.545662	0.999995	0.97231
cg18057618	0.180986	2.56111e-06	0.00422655	-0.0253767	0.489362	0.999995	0.97231
cg18063312	-0.209519	6.10226e-05	0.0304812	0.0321404	0.572319	0.999995	0.97231
cg18263587	0.168608	1.59837e-08	0.000111207	-0.011956	0.563171	0.999995	0.97231
cg18329572	0.176156	6.42764e-05	0.0314967	-0.0328617	0.56125	0.999995	0.97231
cg18438737	-0.216983	8.37492e-06	0.00901448	-0.0314585	0.552629	0.999995	0.97231
cg18524788	-0.226416	9.73194e-06	0.00994029	0.0373578	0.555604	0.999995	0.97231
cg18546384	0.124851	1.04092e-06	0.00219473	-0.0114131	0.636094	0.999995	0.97231
cg18558767	-0.254755	4.44471e-05	0.0255109	0.0350506	0.619471	0.999995	0.97231
cg18600796	0.11923	9.45409e-07	0.00204595	-0.0095323	0.635728	0.999995	0.97231
cg18603102	0.052131	2.62476e-06	0.00427993	0.006278	0.583787	0.999995	0.97231
cg18776698	-0.245062	3.44486e-06	0.00510204	0.0302692	0.604002	0.999995	0.97231
cg18843682	-0.177034	2.78816e-05	0.0191526	0.0232729	0.590591	0.999995	0.97231
cg18871648	0.173481	4.33713e-07	0.00117791	-0.0208196	0.519087	0.999995	0.97231
cg18964788	-0.221748	1.60623e-05	0.0135645	-0.0338252	0.55199	0.999995	0.97231
cg18968632	-0.298845	0.000131906	0.0484186	-0.0486761	0.493048	0.999995	0.97231
cg18974499	0.273424	2.32834e-05	0.0169856	0.0424482	0.566804	0.999995	0.97231
cg18991862	0.0659496	5.81429e-05	0.0297309	-0.00587884	0.610011	0.999995	0.97231
cg19023320	0.219232	8.6792e-06	0.00923358	0.0264773	0.578806	0.999995	0.97231
cg19054148	0.188102	2.26984e-05	0.0167721	-0.0258211	0.566719	0.999995	0.97231
cg19215498	0.176795	1.96969e-07	0.000675652	0.0224992	0.610738	0.999995	0.97231
cg19582647	0.298041	1.86861e-06	0.00338326	-0.0406808	0.606663	0.999995	0.97231
cg19696083	-0.20387	4.24951e-07	0.00116141	0.0273325	0.516922	0.999995	0.97231
cg19734164	0.0659128	2.27424e-06	0.00391873	0.0096307	0.535156	0.999995	0.97231
cg19757218	-0.279085	8.82457e-07	0.0019509	-0.031832	0.52844	0.999995	0.97231
cg19795793	0.359044	2.75141e-07	0.000851579	0.0294238	0.54159	0.999995	0.97231
cg19901005	0.181915	0.000136661	0.0494432	0.0313061	0.581179	0.999995	0.97231
cg20037229	0.184395	8.51429e-05	0.0375448	-0.028217	0.620028	0.999995	0.97231
cg20179674	0.11138	0.000135021	0.0491317	-0.0195342	0.530476	0.999995	0.97231
cg20304990	-0.227561	1.11248e-05	0.0108224	0.0304692	0.550957	0.999995	0.97231
cg20403938	-0.213927	9.02542e-07	0.00196877	0.0275394	0.537489	0.999995	0.97231
cg20464114	-0.185856	0.000116425	0.045232	-0.0288659	0.538543	0.999995	0.97231
cg20637603	-0.213821	0.000130268	0.0481362	-0.035282	0.548732	0.999995	0.97231
cg20642055	0.170374	5.60915e-05	0.029163	0.0216035	0.636917	0.999995	0.97231
cg20799264	0.174509	3.83147e-07	0.00107621	0.0313553	0.584143	0.999995	0.97231
cg20809377	-0.201152	4.33877e-05	0.0251119	-0.028492	0.617564	0.999995	0.97231
cg20880520	0.187157	7.58298e-07	0.00177193	0.0311605	0.508965	0.999995	0.97231
cg20901175	0.0364655	3.62463e-05	0.0225903	0.00435805	0.612835	0.999995	0.97231
cg21060228	-0.233218	8.4541e-05	0.0373397	0.0475148	0.511658	0.999995	0.97231
cg21110640	0.0928831	1.26742e-06	0.00253153	0.00671151	0.624879	0.999995	0.97231
cg21130124	0.191924	7.80259e-05	0.0354353	-0.0387192	0.502595	0.999995	0.97231
cg21216220	0.161741	2.87084e-08	0.000168214	0.0148598	0.503189	0.999995	0.97231
cg21232080	-0.22923	9.85446e-05	0.0410907	-0.0291321	0.623284	0.999995	0.97231
cg21238812	0.129699	4.89712e-05	0.0268115	-0.00670435	0.638477	0.999995	0.97231
cg21267439	-0.273691	2.34419e-05	0.016996	-0.0469331	0.569925	0.999995	0.97231
cg21271071	0.252691	1.00772e-05	0.0101892	-0.0382377	0.618272	0.999995	0.97231
cg21293902	0.211195	1.28774e-06	0.00255737	0.0205652	0.636227	0.999995	0.97231
cg21400848	0.137286	7.56503e-05	0.0347792	-0.0249289	0.613272	0.999995	0.97231
cg21417545	0.17044	0.000126436	0.0473997	0.0227701	0.616835	0.999995	0.97231
cg21715536	0.223071	1.60349e-05	0.0135596	0.0258863	0.571663	0.999995	0.97231
cg21827955	0.119993	2.07716e-06	0.00366268	-0.0123846	0.614543	0.999995	0.97231
cg21847909	-0.309112	1.47703e-05	0.012869	-0.0385081	0.546379	0.999995	0.97231
cg21904709	0.201759	0.000113692	0.0445654	-0.0292908	0.627786	0.999995	0.97231
cg21937969	0.160843	4.83547e-08	0.000252588	0.0120019	0.590189	0.999995	0.97231
cg21956507	0.151442	5.53962e-05	0.0290249	-0.0221674	0.592613	0.999995	0.97231
cg22108469	-0.166935	0.000124777	0.0470534	-0.022794	0.610144	0.999995	0.97231
cg22247495	0.241504	0.000131852	0.0484186	0.0244866	0.639514	0.999995	0.97231
cg22267664	-0.106006	5.14376e-05	0.0276465	-0.0165679	0.539885	0.999995	0.97231
cg22367527	0.125538	6.29804e-06	0.00753002	0.00651405	0.623292	0.999995	0.97231
cg22404450	-0.0218431	1.20481e-06	0.0024563	0.00192405	0.61899	0.999995	0.97231
cg22555258	0.0670051	4.50978e-08	0.000239174	-0.00462838	0.610916	0.999995	0.97231
cg22628870	0.142481	1.61965e-08	0.000111207	-0.00653735	0.640673	0.999995	0.97231
cg22706891	-0.253274	7.08734e-06	0.00810735	-0.0351953	0.552678	0.999995	0.97231
cg22902288	0.964578	1.77011e-12	1.61315e-07	-0.0734365	0.544348	0.999995	0.97231
cg22935501	-0.0480815	4.95774e-05	0.0269469	-0.00305958	0.635817	0.999995	0.97231
cg22950670	-0.185736	0.000131695	0.0484186	-0.0236885	0.627422	0.999995	0.97231
cg23042151	0.185966	0.000124313	0.0469431	-0.0359152	0.561329	0.999995	0.97231
cg23234350	0.106679	4.46826e-06	0.00602457	-0.0131759	0.561488	0.999995	0.97231
cg23316060	0.200433	4.64996e-06	0.00616137	0.035708	0.509231	0.999995	0.97231
cg23346933	-0.274515	5.85406e-05	0.0297333	0.0463366	0.512405	0.999995	0.97231
cg23354714	0.0797654	1.66246e-05	0.01387	0.0103784	0.537019	0.999995	0.97231
cg23462236	0.376051	5.57791e-06	0.00690037	0.0386146	0.613315	0.999995	0.97231
cg23513727	0.205194	0.000118175	0.0455773	-0.0339788	0.560314	0.999995	0.97231
cg23532679	0.243753	4.0684e-05	0.0241278	-0.0413674	0.567522	0.999995	0.97231
cg23598031	-0.19903	3.02913e-05	0.0201626	0.0324578	0.545154	0.999995	0.97231
cg23639055	0.112756	2.36079e-06	0.0040089	0.0159272	0.590076	0.999995	0.97231
cg23698124	0.125624	1.8122e-06	0.003303	-0.014618	0.628421	0.999995	0.97231
cg23703633	-0.280626	3.75901e-05	0.0230771	0.030701	0.615924	0.999995	0.97231
cg23728189	0.171571	3.46654e-06	0.00511371	-0.023844	0.575696	0.999995	0.97231
cg23813171	0.226998	1.27234e-12	1.4908e-07	0.0112949	0.533196	0.999995	0.97231
cg23828146	0.14602	6.06904e-05	0.0303708	-0.026	0.53345	0.999995	0.97231
cg23867923	0.230853	0.000122036	0.0465489	0.038012	0.576401	0.999995	0.97231
cg23928468	0.130185	2.47306e-05	0.0175162	0.0129505	0.575494	0.999995	0.97231
cg24056580	0.207139	2.88383e-05	0.0195479	-0.0299178	0.587796	0.999995	0.97231
cg24093342	-0.214877	0.00011879	0.045742	-0.0299083	0.528649	0.999995	0.97231
cg24150662	0.165415	8.18097e-05	0.0365358	0.0231112	0.629914	0.999995	0.97231
cg24276315	-0.313461	0.000111602	0.0439226	-0.0552748	0.507742	0.999995	0.97231
cg24330097	0.0991311	3.03352e-05	0.0201626	0.00980403	0.614428	0.999995	0.97231
cg24393700	0.265907	6.65969e-07	0.00164525	0.026556	0.640019	0.999995	0.97231
cg24534926	0.223143	2.92483e-05	0.0197279	0.0458768	0.497407	0.999995	0.97231
cg24591560	-0.233913	5.28604e-05	0.0281094	-0.0480623	0.493414	0.999995	0.97231
cg24600426	-0.195557	5.3672e-05	0.0283644	0.0312218	0.490251	0.999995	0.97231
cg24606374	0.218948	1.62556e-06	0.00303707	0.0340432	0.545053	0.999995	0.97231
cg24635930	-0.237965	2.82277e-05	0.0193256	0.0328499	0.584108	0.999995	0.97231
cg24707643	-0.186428	0.000102019	0.0419426	-0.0270809	0.587312	0.999995	0.97231
cg24749602	-0.328625	6.75574e-07	0.00165898	0.0383413	0.619608	0.999995	0.97231
cg24776427	0.139355	3.63603e-05	0.0226098	0.00654951	0.58833	0.999995	0.97231
cg24850474	0.190363	2.76674e-05	0.0190374	0.0293185	0.537835	0.999995	0.97231
cg24999192	-0.202417	5.01263e-06	0.00648472	-0.0230519	0.638612	0.999995	0.97231
cg25163933	0.078266	7.04361e-07	0.00169417	-0.00534722	0.615203	0.999995	0.97231
cg25204742	0.104169	4.944e-05	0.0269079	0.0115975	0.625432	0.999995	0.97231
cg25207419	0.0341438	2.19329e-05	0.0164585	-0.00322217	0.627476	0.999995	0.97231
cg25214823	-0.219215	1.34059e-05	0.0121362	0.032096	0.549476	0.999995	0.97231
cg25277116	0.253072	1.16172e-07	0.000461554	-0.0280808	0.612797	0.999995	0.97231
cg25576902	0.175487	1.14706e-06	0.00237804	0.0254344	0.548619	0.999995	0.97231
cg25622368	-0.193361	0.000123685	0.0468137	-0.0418021	0.496191	0.999995	0.97231
cg25698661	0.100037	6.58984e-08	0.000316078	0.00658152	0.621997	0.999995	0.97231
cg25727977	0.21335	2.95408e-05	0.0198436	-0.0306762	0.541626	0.999995	0.97231
cg25939630	-0.207669	3.20163e-05	0.0209072	0.0280382	0.550019	0.999995	0.97231
cg25949502	-0.0740675	7.24057e-05	0.0340129	0.0113169	0.57517	0.999995	0.97231
cg26006117	0.201809	5.85566e-05	0.0297333	-0.0291613	0.524302	0.999995	0.97231
cg26072483	0.351663	2.73814e-07	0.00085068	0.0434944	0.495074	0.999995	0.97231
cg26120489	0.228709	1.57758e-08	0.000111207	-0.0185265	0.554545	0.999995	0.97231
cg26137790	-0.035887	1.80006e-05	0.0145457	-0.00438507	0.507116	0.999995	0.97231
cg26217053	-0.357027	7.6652e-05	0.0350764	0.0428494	0.606444	0.999995	0.97231
cg26231070	-0.2593	3.08907e-07	0.000908111	0.0302272	0.57818	0.999995	0.97231
cg26647593	-0.218055	2.06425e-05	0.0158084	0.0296354	0.598172	0.999995	0.97231
cg26720913	0.257252	8.39829e-05	0.0371888	-0.0391181	0.573474	0.999995	0.97231
cg26767299	0.229168	0.000120933	0.0463496	0.0317845	0.581584	0.999995	0.97231
cg26805407	0.26216	8.38788e-06	0.0090166	0.0440346	0.495779	0.999995	0.97231
cg26890828	-0.200754	9.24071e-05	0.0393927	-0.0328407	0.571833	0.999995	0.97231
cg26903873	0.235445	3.35862e-05	0.0215717	0.0395787	0.503648	0.999995	0.97231
cg26955132	-0.232426	2.28048e-06	0.00392123	0.0326945	0.627712	0.999995	0.97231
cg26971692	-0.303886	1.96541e-05	0.0153818	0.0503738	0.514833	0.999995	0.97231
cg27137887	-0.203346	9.08665e-06	0.00945785	-0.0214518	0.629636	0.999995	0.97231
cg27191184	0.330479	8.0956e-05	0.0362421	-0.0390722	0.61381	0.999995	0.97231
cg27598684	0.256681	5.1792e-06	0.00662704	-0.0245275	0.602788	0.999995	0.97231
cg27618777	0.151094	0.000103806	0.0423487	-0.0297959	0.550529	0.999995	0.97231
cg27662505	0.0895773	8.78975e-06	0.00927744	0.0117623	0.588728	0.999995	0.97231
cg17081433	0.136948	7.02564e-05	0.0333277	0.0182919	0.641385	0.999995	0.972533
cg00825558	-0.181261	8.38839e-05	0.0371888	-0.0213076	0.641863	0.999995	0.97261
cg17001153	0.241661	1.77168e-06	0.00325082	-0.0313471	0.642558	0.999995	0.973016
cg12383035	0.11996	7.76265e-05	0.0353554	0.0149529	0.643766	0.999995	0.974199
cg27078890	-0.301047	1.00875e-05	0.0101892	0.0361454	0.644375	0.999995	0.974473
cg00014467	0.363656	1.49085e-06	0.00283885	-0.0260671	0.64714	0.999995	0.974773
cg04667640	0.218243	0.000103641	0.0423487	-0.0261221	0.646582	0.999995	0.974773
cg09587634	0.15421	9.47167e-10	1.55022e-05	-0.00991194	0.646054	0.999995	0.974773
cg14405385	0.0790778	1.45639e-08	0.000106685	-0.00398423	0.647034	0.999995	0.974773
cg15382025	0.271853	1.16456e-07	0.000461554	-0.0277791	0.645729	0.999995	0.974773
cg18922524	-0.0329067	7.69749e-05	0.0351526	0.00345015	0.645329	0.999995	0.974773
cg11531557	0.211784	1.1499e-06	0.00237804	-0.0209566	0.648662	0.999995	0.97642
cg09504692	0.125365	2.63259e-05	0.0182947	-0.00314133	0.650281	0.999995	0.978212
cg21811681	0.127105	7.50851e-05	0.0347099	-0.015708	0.651093	0.999995	0.978787
cg15687725	0.167038	4.2098e-05	0.0247338	0.0218333	0.651534	0.999995	0.978803
cg02541592	0.235414	6.62723e-05	0.0320151	-0.0315417	0.652415	0.999995	0.979211
cg05059058	-0.299466	3.29038e-07	0.000960407	0.0284621	0.654377	0.999995	0.979211
cg12267155	-0.234537	5.07189e-05	0.0274034	-0.0234811	0.654383	0.999995	0.979211
cg13036074	-0.303106	5.2663e-06	0.00671753	-0.0318139	0.653376	0.999995	0.979211
cg21468274	0.264807	7.14685e-05	0.0337466	-0.0327143	0.654227	0.999995	0.979211
cg26277069	0.167336	3.47925e-06	0.00511407	-0.0164767	0.65358	0.999995	0.979211
cg01525879	0.174555	8.4154e-05	0.0371888	-0.025081	0.656336	0.999995	0.979298
cg02988397	0.342334	3.5205e-06	0.00512244	0.0426617	0.656056	0.999995	0.979298
cg03290418	0.209182	3.30385e-06	0.00497209	-0.0223104	0.658413	0.999995	0.979298
cg05577344	0.172827	5.90103e-05	0.0298395	-0.025222	0.659723	0.999995	0.979298
cg06086807	-0.249524	0.000133833	0.0489054	-0.0292468	0.660409	0.999995	0.979298
cg08441625	0.18192	8.55986e-05	0.0377053	0.0213621	0.660887	0.999995	0.979298
cg10051588	-0.300418	1.81487e-05	0.0146408	0.02703	0.660727	0.999995	0.979298
cg14742712	0.357095	1.28684e-06	0.00255737	0.00752215	0.656618	0.999995	0.979298
cg22095914	-0.0900625	0.000110642	0.0437761	0.0105286	0.660318	0.999995	0.979298
cg22714798	0.122174	2.37698e-07	0.000755288	0.00913792	0.657617	0.999995	0.979298
cg24197763	-0.210886	0.000136753	0.0494547	-0.0247828	0.658311	0.999995	0.979298
cg24345062	-0.193961	1.62774e-05	0.0136789	-0.0236216	0.655454	0.999995	0.979298
cg25414515	0.203386	6.95876e-05	0.0331447	-0.0248326	0.659963	0.999995	0.979298
cg25421594	0.244146	1.4368e-05	0.0126988	0.0245344	0.659366	0.999995	0.979298
cg26003334	0.302028	6.11911e-06	0.00738065	-0.0291327	0.659036	0.999995	0.979298
cg03186150	0.166636	1.19248e-05	0.0112035	-0.0213787	0.664749	0.999995	0.979392
cg06491415	0.14921	0.000108201	0.0432694	-0.0201874	0.664776	0.999995	0.979392
cg06544951	0.310401	0.000120992	0.0463506	0.0381505	0.664818	0.999995	0.979392
cg07096313	0.208255	2.89978e-10	7.20719e-06	-0.00808103	0.663017	0.999995	0.979392
cg07911353	-0.250107	8.57507e-05	0.037752	-0.0276461	0.663634	0.999995	0.979392
cg14506192	0.207062	2.99616e-06	0.0046808	-0.0222674	0.664736	0.999995	0.979392
cg15542806	0.152989	5.65337e-07	0.00148142	0.0104771	0.661843	0.999995	0.979392
cg21502048	-0.319871	2.58658e-05	0.0181014	-0.0335423	0.662187	0.999995	0.979392
cg26411533	-0.298533	0.000137951	0.049711	-0.0395987	0.664724	0.999995	0.979392
cg20093719	0.0652959	2.31323e-06	0.00395212	-0.00442267	0.666062	0.999995	0.980592
cg08025700	0.164714	3.14194e-05	0.0206877	-0.0196197	0.666803	0.999995	0.981048
cg10318725	0.254107	2.28058e-07	0.000742267	-0.0191876	0.6678	0.999995	0.981248
cg24164238	0.125395	0.000113919	0.0445993	0.0141471	0.667728	0.999995	0.981248
cg25324507	0.193573	7.12609e-06	0.008129	-0.0195628	0.668284	0.999995	0.981327
cg00294620	0.214797	1.1642e-05	0.0110262	0.0235565	0.668764	0.999995	0.9814
cg01149677	0.123472	7.30821e-05	0.0342326	-0.0157406	0.670173	0.999995	0.98268
cg08329113	0.201791	8.49163e-07	0.00190202	0.020977	0.670499	0.999995	0.98268
cg03181525	-0.349317	0.000121527	0.0464723	-0.0397186	0.673766	0.999995	0.983132
cg07073096	0.18208	1.02045e-08	8.7184e-05	0.0119217	0.673322	0.999995	0.983132
cg07110949	0.167488	5.95488e-07	0.00151851	0.014542	0.673439	0.999995	0.983132
cg12619612	0.0949021	8.7188e-08	0.000386364	-0.00719025	0.671805	0.999995	0.983132
cg14951598	-0.101873	0.000104847	0.0425084	-0.0124096	0.673184	0.999995	0.983132
cg21955153	-0.16667	6.01659e-05	0.0302004	-0.0193381	0.672235	0.999995	0.983132
cg22358291	0.318559	2.31502e-07	0.000747541	0.031531	0.673827	0.999995	0.983132
cg01536190	0.171523	5.38789e-06	0.00680909	0.0105416	0.675195	0.999995	0.984278
cg02442640	0.255818	3.38696e-05	0.021652	-0.0236268	0.675829	0.999995	0.984278
cg22656048	0.186014	3.95688e-05	0.0236857	0.0201313	0.675908	0.999995	0.984278
cg21238002	-0.224829	4.892e-05	0.0268115	-0.0250612	0.676828	0.999995	0.984359
cg26737496	-0.039767	6.21582e-06	0.00745345	-0.00420041	0.676796	0.999995	0.984359
cg01361499	-0.320535	2.42911e-05	0.0173096	0.0321329	0.682583	0.999995	0.984663
cg01402099	0.255965	0.000100912	0.0416124	-0.0282366	0.696534	0.999995	0.984663
cg01798813	0.110248	3.6944e-06	0.00524241	0.00977407	0.690313	0.999995	0.984663
cg03392564	0.115284	7.85477e-05	0.0356131	0.00831231	0.690305	0.999995	0.984663
cg04607865	-0.0984698	8.58889e-05	0.0377925	0.00905467	0.695775	0.999995	0.984663
cg05315796	0.136024	7.397e-06	0.0083109	-0.0124306	0.687824	0.999995	0.984663
cg05705212	0.100128	5.60106e-06	0.00690818	0.00994847	0.685815	0.999995	0.984663
cg06509630	0.222717	4.92741e-08	0.000252588	-0.009248	0.69006	0.999995	0.984663
cg07573020	0.219234	4.41637e-05	0.0254016	0.029116	0.694423	0.999995	0.984663
cg07809176	-0.26198	8.56279e-06	0.00916856	0.0245141	0.681303	0.999995	0.984663
cg08547786	0.102355	2.40866e-05	0.0172253	0.00808115	0.697344	0.999995	0.984663
cg08987482	0.211475	1.6209e-05	0.0136353	0.0212	0.679976	0.999995	0.984663
cg09261141	0.129225	2.24688e-05	0.0166605	-0.0164532	0.688133	0.999995	0.984663
cg09425497	-0.349484	2.9199e-05	0.0197109	0.0353335	0.678952	0.999995	0.984663
cg10461044	-0.280222	0.000122987	0.046718	0.0364401	0.682865	0.999995	0.984663
cg10515368	-0.178242	6.28633e-05	0.0310602	-0.0252351	0.680663	0.999995	0.984663
cg10798745	0.223829	0.000114663	0.0448048	0.0234245	0.686236	0.999995	0.984663
cg11106287	-0.0633919	6.85755e-06	0.007933	-0.0055912	0.691076	0.999995	0.984663
cg11762346	0.202172	2.20556e-05	0.0165204	0.0225353	0.688823	0.999995	0.984663
cg11964762	-0.217561	8.16964e-06	0.00889863	-0.0177731	0.681992	0.999995	0.984663
cg13285377	-0.141367	2.34297e-05	0.016996	-0.0159016	0.683435	0.999995	0.984663
cg13763232	0.109912	8.48989e-05	0.0374574	0.00992153	0.681311	0.999995	0.984663
cg14208151	-0.301137	1.45532e-07	0.000545041	0.0244107	0.687924	0.999995	0.984663
cg14266604	0.153714	0.000137559	0.0497034	0.0166501	0.68887	0.999995	0.984663
cg14489404	-0.260641	1.19452e-05	0.0112098	-0.0244482	0.686664	0.999995	0.984663
cg15420906	-0.291884	1.42094e-07	0.000534607	0.0265939	0.693678	0.999995	0.984663
cg15821544	0.169322	3.67734e-06	0.00523632	-0.0155312	0.682912	0.999995	0.984663
cg16648827	-0.208913	9.57467e-05	0.0403549	0.0254968	0.686118	0.999995	0.984663
cg16817797	-0.347402	3.79548e-05	0.0231796	0.0305408	0.690442	0.999995	0.984663
cg17573365	0.251142	3.63247e-05	0.0226098	-0.0282229	0.693496	0.999995	0.984663
cg17858697	0.0949168	4.2559e-07	0.00116141	-0.00674054	0.691277	0.999995	0.984663
cg18331249	0.280921	1.15806e-11	5.58724e-07	0.0170229	0.690378	0.999995	0.984663
cg19056005	0.224649	1.23517e-05	0.0114601	-0.0286645	0.677487	0.999995	0.984663
cg20504474	0.171261	4.77085e-05	0.0265352	-0.0190637	0.690581	0.999995	0.984663
cg20749792	0.234869	7.11162e-05	0.0336383	0.0298086	0.69533	0.999995	0.984663
cg21155100	0.168793	1.19361e-09	1.68791e-05	0.0186903	0.693332	0.999995	0.984663
cg24244370	-0.349576	1.93316e-06	0.00348475	-0.0305477	0.695963	0.999995	0.984663
cg24425191	0.170395	4.94108e-05	0.0269079	0.0194201	0.691147	0.999995	0.984663
cg24741873	0.105529	3.59095e-05	0.0224316	0.0104775	0.695521	0.999995	0.984663
cg24964858	0.189276	1.68614e-08	0.000114294	-0.0146212	0.68951	0.999995	0.984663
cg25769013	-0.19806	5.52703e-05	0.0290091	-0.0217396	0.685908	0.999995	0.984663
cg26003388	0.0892156	6.44677e-06	0.00766317	0.00951388	0.695696	0.999995	0.984663
cg26073061	0.148816	2.7958e-05	0.0191773	0.0106982	0.697159	0.999995	0.984663
cg26197874	0.177739	0.000118288	0.0455916	0.0194817	0.683484	0.999995	0.984663
cg26295592	0.242747	4.2305e-05	0.0248021	-0.0253083	0.696966	0.999995	0.984663
cg27592532	0.152803	6.69045e-06	0.00785043	0.0158839	0.694772	0.999995	0.984663
cg27658249	-0.241564	8.20335e-07	0.00185353	0.0197365	0.695195	0.999995	0.984663
cg19917130	0.161326	0.000115376	0.0449122	0.0108399	0.697849	0.999995	0.984767
cg04006871	-0.311893	7.80135e-05	0.0354353	0.0276368	0.698559	0.999995	0.985158
cg09310125	0.179054	3.28761e-13	8.98823e-08	0.00915906	0.699671	0.999995	0.986116
cg14537104	0.187506	0.000117263	0.0454529	-0.029182	0.700479	0.999995	0.986645
cg04355708	-0.246765	4.22162e-05	0.0247701	-0.024765	0.701892	0.999995	0.986806
cg09443135	0.278094	2.86466e-05	0.0195219	-0.0270389	0.701491	0.999995	0.986806
cg18436544	0.284359	7.97561e-06	0.00875706	-0.0292369	0.701249	0.999995	0.986806
cg05250241	0.14331	6.52849e-05	0.0317216	0.0156776	0.703062	0.999995	0.987594
cg21787323	-0.263462	8.70096e-06	0.00924411	0.0250901	0.70332	0.999995	0.987594
cg14308633	0.11217	7.01932e-06	0.00804225	0.00968906	0.703932	0.999995	0.987846
cg06729209	0.2213	2.11993e-05	0.0160549	0.0248509	0.704523	0.999995	0.988066
cg18680920	0.180155	0.000102173	0.0419426	-0.0202952	0.706535	0.999995	0.98967
cg23026754	0.177571	3.63362e-05	0.0226098	-0.0177956	0.706186	0.999995	0.98967
cg12814199	0.178644	7.21753e-05	0.0339436	-0.0182828	0.707077	0.999995	0.989821
cg14732488	0.302051	6.52066e-05	0.0317189	-0.0140473	0.707571	0.999995	0.989904
cg15589042	0.200897	2.9391e-06	0.00460922	0.00999824	0.708048	0.999995	0.989964
cg05365469	-0.238732	8.7847e-05	0.0383252	0.0284204	0.709226	0.999995	0.990395
cg24985345	0.104494	2.57569e-05	0.018056	0.00826037	0.708981	0.999995	0.990395
cg02750724	0.0834609	0.000124459	0.0469767	0.00725357	0.711548	0.999995	0.990604
cg10690390	0.124998	0.000133697	0.0488886	-0.00921081	0.709954	0.999995	0.990604
cg11690870	-0.228538	4.24239e-05	0.0248358	-0.0211894	0.711182	0.999995	0.990604
cg17987112	-0.185947	5.57976e-10	1.08964e-05	0.00761722	0.711119	0.999995	0.990604
cg20136855	0.186958	1.6465e-05	0.0138083	0.0189846	0.710616	0.999995	0.990604
cg00076653	-0.252785	1.57638e-07	0.000576107	0.0173103	0.722487	0.999995	0.990653
cg00192773	0.219515	4.63112e-05	0.0259809	-0.0218074	0.723628	0.999995	0.990653
cg00337020	0.167324	5.39733e-09	5.33354e-05	0.00801312	0.734652	0.999995	0.990653
cg00605063	0.205934	0.000110596	0.0437761	0.0197569	0.723757	0.999995	0.990653
cg00647246	0.234016	1.27538e-05	0.0117009	0.0188541	0.72544	0.999995	0.990653
cg00742040	0.216593	8.80338e-06	0.00927744	0.0191521	0.737798	0.999995	0.990653
cg01208787	0.107118	6.92626e-08	0.000328373	0.00627354	0.732121	0.999995	0.990653
cg01318967	-0.222068	0.000129011	0.0478946	0.0232874	0.726057	0.999995	0.990653
cg01738213	-0.196141	6.85511e-05	0.0327461	-0.0141486	0.767658	0.999995	0.990653
cg02221517	0.245086	4.77604e-05	0.0265352	-0.0215181	0.757103	0.999995	0.990653
cg02912129	0.116272	2.17239e-10	5.76789e-06	0.00329729	0.74528	0.999995	0.990653
cg02925248	0.20491	0.000110803	0.0437853	-0.015154	0.760583	0.999995	0.990653
cg03370831	0.26246	0.000100127	0.0413929	0.0289973	0.727176	0.999995	0.990653
cg03756297	0.162932	5.89894e-08	0.000291461	0.00729637	0.75289	0.999995	0.990653
cg03762750	0.225733	4.45981e-05	0.0255261	0.0232546	0.716593	0.999995	0.990653
cg04006397	0.151636	5.70429e-05	0.0294067	-0.0152052	0.741594	0.999995	0.990653
cg04089426	-0.164908	1.9835e-09	2.54937e-05	0.0014993	0.731836	0.999995	0.990653
cg04127242	0.29421	8.67979e-06	0.00923358	-0.0234762	0.734209	0.999995	0.990653
cg04135603	0.156118	2.03579e-07	0.000684317	0.00826045	0.738447	0.999995	0.990653
cg04222184	0.226134	7.03833e-05	0.0333494	0.0185184	0.765336	0.999995	0.990653
cg04618171	0.265599	8.45685e-10	1.5009e-05	-0.01521	0.756507	0.999995	0.990653
cg04843676	0.0721946	1.08466e-11	5.56019e-07	-0.00248906	0.735372	0.999995	0.990653
cg05262382	-0.364063	3.32491e-05	0.0214391	-0.0278611	0.761779	0.999995	0.990653
cg05630192	0.248245	3.45218e-14	2.38999e-08	0.00399632	0.722254	0.999995	0.990653
cg05675336	-0.235796	0.000127591	0.0476375	-0.0205796	0.761577	0.999995	0.990653
cg06314333	-0.0568345	5.85234e-05	0.0297333	0.00416013	0.766817	0.999995	0.990653
cg06751398	0.134939	8.70212e-05	0.0381068	-0.0121278	0.752832	0.999995	0.990653
cg06809295	0.116713	4.13839e-06	0.00571987	-0.00701141	0.765765	0.999995	0.990653
cg07109727	-0.19421	7.0046e-05	0.0332642	0.0175986	0.749356	0.999995	0.990653
cg07369374	0.211317	0.000106414	0.042834	-0.0225612	0.719441	0.999995	0.990653
cg07545161	0.0482561	2.93205e-05	0.0197604	-0.00352649	0.724936	0.999995	0.990653
cg07786657	0.237894	1.04745e-08	8.76805e-05	-0.0171456	0.738102	0.999995	0.990653
cg08033722	-0.224484	2.39147e-08	0.000146292	-0.0125374	0.752463	0.999995	0.990653
cg08418872	0.156859	3.6211e-05	0.0225855	0.0168069	0.722335	0.999995	0.990653
cg08562371	0.206567	4.75794e-06	0.00625378	-0.0156538	0.74419	0.999995	0.990653
cg08969102	0.17145	7.1757e-05	0.0338386	-0.0131952	0.724321	0.999995	0.990653
cg09097916	0.221944	1.8792e-05	0.0149641	-0.0211436	0.746205	0.999995	0.990653
cg09149672	0.101156	4.59585e-06	0.00613921	0.00749573	0.747273	0.999995	0.990653
cg09168193	-0.191349	0.000135375	0.0492386	-0.0175837	0.760848	0.999995	0.990653
cg09232358	0.24579	0.000103739	0.0423487	0.016699	0.766962	0.999995	0.990653
cg09354050	0.239776	1.29442e-05	0.0118239	0.0202711	0.76583	0.999995	0.990653
cg09627043	-0.265531	2.76398e-06	0.00444346	0.0224517	0.733624	0.999995	0.990653
cg09692421	-0.18449	0.000117993	0.0455773	0.0150685	0.764404	0.999995	0.990653
cg09861436	-0.224069	2.24559e-05	0.0166605	-0.0218693	0.713712	0.999995	0.990653
cg09996970	-0.325401	4.7235e-06	0.00623743	-0.0241639	0.734019	0.999995	0.990653
cg10017547	-0.235133	1.46786e-06	0.0028195	-0.0190834	0.73496	0.999995	0.990653
cg10021356	-0.198341	3.99663e-05	0.0237881	0.0158012	0.733668	0.999995	0.990653
cg10716485	0.171502	3.09118e-06	0.00480181	0.013023	0.742058	0.999995	0.990653
cg10978263	-0.250254	1.96093e-05	0.0153797	-0.0192587	0.72826	0.999995	0.990653
cg11984107	0.215706	6.15297e-06	0.00740152	0.014999	0.754394	0.999995	0.990653
cg12125508	0.199942	5.97136e-06	0.00725581	-0.0104298	0.748804	0.999995	0.990653
cg12141662	0.152686	1.13314e-07	0.000457827	-0.00899464	0.742779	0.999995	0.990653
cg12253931	0.23894	3.64238e-05	0.0226322	0.0284869	0.742963	0.999995	0.990653
cg12281527	0.119019	4.89677e-05	0.0268115	-0.0102987	0.730039	0.999995	0.990653
cg12297676	-0.277704	2.82544e-07	0.000858296	0.019137	0.747645	0.999995	0.990653
cg12567068	0.166384	5.189e-05	0.0277624	-0.0153493	0.739867	0.999995	0.990653
cg13203857	0.25428	3.751e-05	0.0230489	0.0231668	0.766919	0.999995	0.990653
cg13242861	0.108198	1.11236e-05	0.0108224	0.00853366	0.728343	0.999995	0.990653
cg13426208	-0.164114	7.98042e-05	0.0359839	-0.0131837	0.7582	0.999995	0.990653
cg13467666	0.0640925	7.19495e-07	0.00171664	0.00338849	0.765322	0.999995	0.990653
cg13579752	0.189352	7.61413e-05	0.0348885	-0.0145504	0.758725	0.999995	0.990653
cg13595655	0.387561	1.55413e-05	0.0132998	-0.0376445	0.729235	0.999995	0.990653
cg13651690	0.166004	6.25717e-08	0.00030731	-0.0107827	0.713562	0.999995	0.990653
cg13723006	-0.231439	8.39913e-05	0.0371888	-0.020097	0.7666	0.999995	0.990653
cg13759229	0.202711	6.64823e-06	0.00782327	0.0168579	0.714093	0.999995	0.990653
cg13784216	0.167937	0.000104481	0.0424228	0.012542	0.753516	0.999995	0.990653
cg14099345	0.182355	4.45956e-05	0.0255261	-0.0158622	0.728989	0.999995	0.990653
cg14293102	0.080456	2.86653e-05	0.0195219	-0.0047796	0.751148	0.999995	0.990653
cg14755660	0.234788	2.81322e-06	0.00448034	0.0232063	0.728206	0.999995	0.990653
cg14818217	-0.192897	5.23338e-10	1.08964e-05	-0.00898579	0.764393	0.999995	0.990653
cg15111626	0.248067	4.33607e-05	0.0251119	-0.0219267	0.731843	0.999995	0.990653
cg15730121	0.136103	9.87317e-08	0.000417417	0.00674517	0.720266	0.999995	0.990653
cg15934752	0.247078	2.13171e-06	0.00372795	0.0146535	0.759447	0.999995	0.990653
cg16088978	0.13821	2.34116e-06	0.00398381	0.00890051	0.731114	0.999995	0.990653
cg16273766	-0.0239233	7.28279e-05	0.034133	-0.000773249	0.761052	0.999995	0.990653
cg16479102	0.211463	9.0776e-05	0.039034	-0.0200464	0.767392	0.999995	0.990653
cg16670446	0.223801	0.000124897	0.0470768	-0.0201758	0.723453	0.999995	0.990653
cg16898193	-0.158953	5.51253e-10	1.08964e-05	-0.00634682	0.730182	0.999995	0.990653
cg16937769	-0.0877221	2.23917e-06	0.00387457	-0.00490603	0.766884	0.999995	0.990653
cg17148433	-0.207824	9.66111e-05	0.0405525	-0.0186041	0.726249	0.999995	0.990653
cg17486253	0.221997	7.97984e-07	0.00182537	0.0157848	0.761711	0.999995	0.990653
cg17544668	-0.191385	9.35602e-05	0.0397156	0.0201028	0.746454	0.999995	0.990653
cg17574930	-0.156204	8.8868e-05	0.0385813	0.0161067	0.725374	0.999995	0.990653
cg18067127	0.136224	2.9193e-05	0.0197109	-0.00613447	0.720468	0.999995	0.990653
cg18132114	-0.254226	0.000103993	0.0423487	-0.0176764	0.760033	0.999995	0.990653
cg18229095	-0.128646	1.98757e-07	0.000676426	0.00828063	0.727454	0.999995	0.990653
cg18530531	-0.396787	1.95379e-10	5.52581e-06	-0.0206069	0.75135	0.999995	0.990653
cg18555073	0.141058	9.63122e-05	0.0404508	0.0133315	0.737409	0.999995	0.990653
cg18567046	-0.233284	1.53768e-05	0.0132291	-0.0184256	0.751254	0.999995	0.990653
cg18654567	0.118467	0.000108437	0.0432899	0.00845214	0.756931	0.999995	0.990653
cg18694033	-0.200039	2.84696e-05	0.0194343	0.0172752	0.738803	0.999995	0.990653
cg19026124	0.07957	0.000135499	0.0492562	0.00670542	0.730545	0.999995	0.990653
cg19101154	0.033742	1.29456e-05	0.0118239	-0.00249437	0.764931	0.999995	0.990653
cg19511605	0.184766	3.87444e-05	0.0234869	0.0154424	0.765713	0.999995	0.990653
cg19542606	-0.285896	1.02771e-05	0.0103046	-0.0227811	0.730227	0.999995	0.990653
cg20055548	0.260802	3.93101e-05	0.0236147	-0.022852	0.757076	0.999995	0.990653
cg20162822	0.221084	1.76566e-10	5.17206e-06	0.00743098	0.718183	0.999995	0.990653
cg20204776	-0.194296	0.000100595	0.0415236	0.0179137	0.76433	0.999995	0.990653
cg21050995	-0.179805	3.55992e-05	0.0223227	-0.0187763	0.731889	0.999995	0.990653
cg21081735	-0.0962915	3.6292e-07	0.00102998	-0.00666323	0.717877	0.999995	0.990653
cg21169107	-0.315081	4.4891e-05	0.0255867	-0.0219071	0.740287	0.999995	0.990653
cg21215818	0.192868	5.21322e-05	0.0278375	0.0177734	0.752727	0.999995	0.990653
cg21296632	0.351906	5.97859e-05	0.0301018	0.0261332	0.767396	0.999995	0.990653
cg21482921	0.136086	6.12286e-05	0.0304882	-0.0176503	0.758898	0.999995	0.990653
cg21544016	0.210946	4.08712e-06	0.00567211	-0.0104972	0.764526	0.999995	0.990653
cg21585138	0.157505	5.01973e-09	5.08666e-05	0.0108376	0.752941	0.999995	0.990653
cg21713473	-0.140377	0.000124688	0.0470415	-0.011368	0.759441	0.999995	0.990653
cg21810354	-0.254668	3.78231e-05	0.0231163	0.017143	0.742867	0.999995	0.990653
cg21888602	0.211128	4.79261e-05	0.0265352	-0.0205486	0.721116	0.999995	0.990653
cg22282190	0.0895485	9.15977e-05	0.0391493	0.0105236	0.747269	0.999995	0.990653
cg22898145	-0.240781	7.91417e-05	0.0357835	0.0188955	0.748888	0.999995	0.990653
cg23225508	0.27303	0.000125432	0.0472134	-0.0267816	0.71694	0.999995	0.990653
cg23317925	0.1782	7.60267e-06	0.00846085	-0.0181527	0.731111	0.999995	0.990653
cg23322172	0.229622	5.15365e-05	0.0276635	0.0167634	0.74952	0.999995	0.990653
cg24102698	0.103727	6.15111e-07	0.00154757	0.0078468	0.712816	0.999995	0.990653
cg24109955	-0.262731	3.96561e-05	0.0236857	0.0253751	0.715262	0.999995	0.990653
cg24617444	-0.140657	3.14279e-05	0.0206877	0.012274	0.723555	0.999995	0.990653
cg25265651	-0.254833	1.11287e-07	0.000451865	0.0188521	0.718897	0.999995	0.990653
cg25434241	0.0479255	4.82938e-05	0.0266019	-0.0038095	0.761732	0.999995	0.990653
cg25645008	0.07863	1.16173e-05	0.0110168	-0.00327357	0.737084	0.999995	0.990653
cg25767314	-0.271225	1.97698e-05	0.0154361	0.0210829	0.759845	0.999995	0.990653
cg26053175	0.268211	6.79484e-06	0.00790506	0.0208507	0.761183	0.999995	0.990653
cg26098164	-0.0848638	7.5524e-05	0.0347662	0.0068116	0.764395	0.999995	0.990653
cg26296401	0.189426	2.58225e-06	0.00423588	0.0132148	0.751353	0.999995	0.990653
cg26532208	0.151104	9.14773e-05	0.0391493	-0.016861	0.746754	0.999995	0.990653
cg26797709	0.146404	4.25138e-05	0.0248358	-0.00767748	0.765545	0.999995	0.990653
cg27362998	0.220539	0.000116132	0.0451851	0.02427	0.724296	0.999995	0.990653
cg27389611	0.118284	1.21284e-07	0.000471449	-0.005309	0.722084	0.999995	0.990653
cg27513667	0.178153	9.08042e-05	0.039034	-0.0165024	0.719342	0.999995	0.990653
cg24105287	0.19196	6.50865e-05	0.0316815	-0.0170898	0.768182	0.999995	0.990767
cg22432579	-0.152716	6.77548e-05	0.0325163	-0.0137181	0.769292	0.999995	0.991639
cg02242794	-0.263122	2.44739e-05	0.0174036	0.0219168	0.771943	0.999995	0.991877
cg03483654	0.180204	5.82788e-14	2.38999e-08	0.00106349	0.771457	0.999995	0.991877
cg03784170	0.114726	1.06768e-08	8.76805e-05	0.00395788	0.775925	0.999995	0.991877
cg03807298	-0.153655	8.86821e-09	7.7379e-05	-0.0074243	0.77561	0.999995	0.991877
cg05367967	0.171304	2.41639e-06	0.00405355	-0.012286	0.773849	0.999995	0.991877
cg06525498	0.11859	1.18679e-08	9.35953e-05	-0.0050621	0.774211	0.999995	0.991877
cg07193511	0.116539	1.65677e-05	0.01387	0.00623131	0.77113	0.999995	0.991877
cg09618690	-0.207941	5.96156e-07	0.00151851	0.0131117	0.770072	0.999995	0.991877
cg13075014	-0.275009	0.000113456	0.0445243	-0.0226234	0.775734	0.999995	0.991877
cg15635867	-0.274751	1.02702e-05	0.0103046	0.0218642	0.775514	0.999995	0.991877
cg17453220	-0.262862	1.76178e-05	0.0143495	0.021445	0.775094	0.999995	0.991877
cg19084316	-0.222277	0.000137857	0.049711	0.018079	0.773309	0.999995	0.991877
cg19839236	0.18278	3.47506e-06	0.00511407	0.00995067	0.772137	0.999995	0.991877
cg21033943	0.115527	5.86159e-05	0.0297333	0.01043	0.776225	0.999995	0.991877
cg22463363	0.117369	0.000126117	0.0473845	0.0093378	0.776722	0.999995	0.991877
cg23851932	0.214604	9.99006e-05	0.0413577	-0.018084	0.776876	0.999995	0.991877
cg24828589	-0.274187	4.50278e-05	0.025629	0.0247178	0.772625	0.999995	0.991877
cg25157408	0.0952783	0.000104333	0.0423988	0.00822449	0.777789	0.999995	0.992486
cg12541569	0.150764	9.82213e-06	0.00999507	0.00715874	0.77882	0.999995	0.993247
cg00040312	-0.237686	8.78344e-08	0.000386364	-0.00980462	0.814182	0.999995	0.993638
cg00342684	-0.13322	9.57624e-06	0.00983805	-0.00875939	0.801134	0.999995	0.993638
cg00425671	-0.26728	6.02197e-05	0.030209	-0.0179723	0.802695	0.999995	0.993638
cg00439790	0.204222	2.42482e-05	0.017294	-0.00971469	0.823162	0.999995	0.993638
cg00448292	0.216526	8.09295e-05	0.0362421	-0.0147943	0.810874	0.999995	0.993638
cg00653106	-0.237448	8.04523e-05	0.0360778	0.00976075	0.88162	0.999995	0.993638
cg00796679	0.0990648	3.92341e-09	4.34858e-05	0.00158111	0.849599	0.999995	0.993638
cg00998686	0.383417	3.56035e-06	0.00514114	-0.0218171	0.804677	0.999995	0.993638
cg01083549	0.217832	1.34422e-05	0.0121423	-0.00441346	0.926799	0.999995	0.993638
cg01229752	0.245004	4.23395e-06	0.00579875	-0.0101514	0.87065	0.999995	0.993638
cg01260710	0.251259	1.26856e-06	0.00253153	0.0124097	0.801618	0.999995	0.993638
cg01322100	0.0541403	0.000103994	0.0423487	0.00442113	0.781439	0.999995	0.993638
cg01332959	0.116623	1.19752e-07	0.00046995	0.00373382	0.784137	0.999995	0.993638
cg01334836	-0.24868	1.4358e-05	0.0126988	-0.0155111	0.792186	0.999995	0.993638
cg01379867	0.182408	5.3582e-05	0.0283644	0.0130904	0.831239	0.999995	0.993638
cg01462681	-0.205701	1.15105e-06	0.00237804	-0.0123943	0.790675	0.999995	0.993638
cg01478198	0.126584	1.85083e-05	0.0147812	0.00478287	0.879123	0.999995	0.993638
cg01493956	0.384625	3.95945e-05	0.0236857	0.0203416	0.865382	0.999995	0.993638
cg01540307	0.0946697	1.22732e-05	0.0114131	-0.00377137	0.846473	0.999995	0.993638
cg01578654	-0.118523	5.79998e-05	0.0296762	0.00364465	0.897888	0.999995	0.993638
cg01595951	0.36436	1.96075e-05	0.0153797	0.0115137	0.908121	0.999995	0.993638
cg01691592	-0.206702	0.000121574	0.0464723	0.00696155	0.911292	0.999995	0.993638
cg01702039	0.163557	1.26419e-05	0.0116765	0.00451831	0.89839	0.999995	0.993638
cg01703244	0.115435	8.23269e-06	0.00894355	0.00260688	0.894704	0.999995	0.993638
cg01704924	-0.204623	7.26266e-07	0.00171673	0.00342158	0.920594	0.999995	0.993638
cg01809361	-0.257937	1.06751e-05	0.0105363	-0.010005	0.883783	0.999995	0.993638
cg01812822	-0.239907	4.26419e-05	0.0248929	-0.0171002	0.788979	0.999995	0.993638
cg01930478	0.169088	6.93517e-05	0.0330515	0.011047	0.805479	0.999995	0.993638
cg02201827	0.193254	8.64292e-07	0.00192632	0.00456692	0.893287	0.999995	0.993638
cg02264990	-0.16774	2.24411e-06	0.00387495	0.00669072	0.839824	0.999995	0.993638
cg02324835	0.223375	5.88471e-07	0.00151304	0.0103329	0.848107	0.999995	0.993638
cg02470435	-0.340236	4.4758e-05	0.0255819	0.00766056	0.932814	0.999995	0.993638
cg02480604	0.0748249	1.5461e-05	0.0132646	0.00176436	0.869134	0.999995	0.993638
cg02492280	0.165461	6.17468e-05	0.0306376	-0.00625185	0.889684	0.999995	0.993638
cg02513370	-0.143762	1.79888e-05	0.0145457	-0.00533808	0.86395	0.999995	0.993638
cg02526838	-0.284022	1.45917e-05	0.0127995	0.00627477	0.922096	0.999995	0.993638
cg02527886	0.050724	2.54865e-08	0.000152582	0.00170901	0.780022	0.999995	0.993638
cg02586712	-0.173866	7.94431e-05	0.0358826	-0.0120648	0.803234	0.999995	0.993638
cg02642267	-0.348316	1.59375e-05	0.0135179	-0.0111552	0.889023	0.999995	0.993638
cg02704103	0.0921229	4.26221e-07	0.00116141	-0.00303519	0.799397	0.999995	0.993638
cg02712036	-0.167023	1.20301e-06	0.0024563	0.00300609	0.867814	0.999995	0.993638
cg02805690	0.078432	2.20865e-07	0.000727516	0.00172263	0.870173	0.999995	0.993638
cg03024854	-0.255412	2.98769e-06	0.00467648	-0.0077688	0.89343	0.999995	0.993638
cg03026461	0.0710467	9.6465e-10	1.55022e-05	-0.00174717	0.832909	0.999995	0.993638
cg03361157	0.0980752	2.37695e-05	0.0171043	0.00277655	0.884152	0.999995	0.993638
cg03433870	0.0647953	2.33849e-07	0.000752061	0.00146995	0.891549	0.999995	0.993638
cg03469093	0.167289	2.88351e-06	0.0045394	0.00999205	0.796315	0.999995	0.993638
cg03470933	0.166729	2.47911e-06	0.00414123	-0.00697951	0.846144	0.999995	0.993638
cg03483204	0.125356	4.60962e-05	0.0259312	-0.00127639	0.90722	0.999995	0.993638
cg03599855	-0.22023	0.000137874	0.049711	0.00706387	0.921778	0.999995	0.993638
cg03800775	0.0284742	4.37994e-06	0.00594766	-0.000448257	0.932326	0.999995	0.993638
cg03801404	0.411089	4.76924e-06	0.00625378	0.0130464	0.865312	0.999995	0.993638
cg03826807	0.208606	4.81384e-05	0.0265698	-0.0182622	0.786668	0.999995	0.993638
cg04093879	0.0967763	2.8775e-05	0.0195479	-0.00481328	0.795716	0.999995	0.993638
cg04156329	0.10343	0.000110734	0.0437853	0.00372333	0.888771	0.999995	0.993638
cg04215897	0.202602	0.000124092	0.0469244	0.0154087	0.803244	0.999995	0.993638
cg04264144	0.127577	7.66798e-05	0.0350764	0.00460143	0.897086	0.999995	0.993638
cg04340595	0.188078	6.42298e-05	0.0314967	-0.00707201	0.906462	0.999995	0.993638
cg04517961	0.123973	3.60398e-06	0.00516774	-0.002127	0.919202	0.999995	0.993638
cg04520704	0.275471	4.55574e-05	0.0258206	-0.0132515	0.86192	0.999995	0.993638
cg04571803	-0.2259	6.77926e-05	0.0325163	0.0123021	0.8272	0.999995	0.993638
cg04593859	0.17044	0.00013663	0.0494432	0.00927604	0.851772	0.999995	0.993638
cg04635869	-0.179639	3.37553e-06	0.00502465	0.00822511	0.856894	0.999995	0.993638
cg04690475	0.142116	5.39811e-05	0.0284542	0.00477886	0.845051	0.999995	0.993638
cg04691781	-0.0828242	5.98023e-06	0.00725581	-0.0029646	0.824583	0.999995	0.993638
cg04759756	0.204647	2.62408e-06	0.00427993	-0.00477723	0.933034	0.999995	0.993638
cg04797958	-0.24561	8.90807e-05	0.0385975	-0.0112424	0.850415	0.999995	0.993638
cg04806741	0.102277	0.000119572	0.0459998	-0.00614104	0.844963	0.999995	0.993638
cg04843115	0.255919	5.01011e-05	0.0271417	-0.0201572	0.816486	0.999995	0.993638
cg05006960	-0.265195	3.30551e-05	0.0213813	0.00481864	0.92894	0.999995	0.993638
cg05026403	0.220967	3.00512e-05	0.0200551	-0.012181	0.8415	0.999995	0.993638
cg05060976	-0.243345	5.97843e-06	0.00725581	-0.00928167	0.873137	0.999995	0.993638
cg05337042	0.194273	3.39081e-05	0.0216531	-0.0126665	0.794446	0.999995	0.993638
cg05373256	0.251718	9.14879e-07	0.00199039	-0.00763584	0.894297	0.999995	0.993638
cg05400200	0.137082	3.45288e-05	0.0219027	0.00473069	0.823652	0.999995	0.993638
cg05469151	-0.312523	6.93785e-06	0.00799208	0.0152088	0.821211	0.999995	0.993638
cg05483571	0.175802	2.53085e-05	0.0177873	0.00495253	0.909906	0.999995	0.993638
cg05569357	-0.168725	4.70973e-05	0.0263628	0.0104397	0.807193	0.999995	0.993638
cg05751661	-0.297429	1.30622e-06	0.00258482	0.0052344	0.932659	0.999995	0.993638
cg05897169	0.188658	2.52194e-07	0.000795568	-0.0114412	0.791188	0.999995	0.993638
cg05968578	0.128937	7.89054e-07	0.00182537	0.00374676	0.909321	0.999995	0.993638
cg06055220	-0.251566	0.000114742	0.0448145	0.0123754	0.873542	0.999995	0.993638
cg06201087	0.200814	3.73717e-05	0.0229955	-0.0074435	0.883598	0.999995	0.993638
cg06201393	0.219745	2.78583e-05	0.0191526	-0.00528722	0.921484	0.999995	0.993638
cg06311422	-0.167131	0.00013309	0.0487102	0.0124722	0.821365	0.999995	0.993638
cg06418267	0.116993	7.54496e-05	0.0347662	0.00883843	0.812836	0.999995	0.993638
cg06493985	0.296742	0.00012844	0.0477539	0.00833413	0.906555	0.999995	0.993638
cg06547490	-0.253561	4.22202e-05	0.0247701	0.00866715	0.884197	0.999995	0.993638
cg06561646	0.245523	3.4548e-07	0.000990766	0.00225435	0.819595	0.999995	0.993638
cg06568872	-0.119466	1.49028e-05	0.012945	0.00730819	0.789021	0.999995	0.993638
cg06895397	0.243869	2.4908e-05	0.0176016	-0.013272	0.860265	0.999995	0.993638
cg06905789	0.20634	8.81054e-06	0.00927744	0.00816431	0.891004	0.999995	0.993638
cg06943251	0.109095	1.00604e-07	0.000423152	-0.00344172	0.838778	0.999995	0.993638
cg06948187	0.181541	7.31693e-05	0.0342399	0.0109551	0.824236	0.999995	0.993638
cg07066091	-0.292188	3.16325e-05	0.0207496	-0.0131824	0.847095	0.999995	0.993638
cg07102783	0.150936	3.34669e-05	0.0215457	-0.00312294	0.799439	0.999995	0.993638
cg07114422	0.318914	8.78446e-05	0.0383252	0.021032	0.801472	0.999995	0.993638
cg07153972	-0.141751	0.000134073	0.0489386	0.00860995	0.780702	0.999995	0.993638
cg07163168	-0.356484	7.63242e-06	0.00848244	-0.0136927	0.879032	0.999995	0.993638
cg07203767	0.211469	1.39661e-05	0.0124239	-0.0130322	0.823344	0.999995	0.993638
cg07436934	0.0878043	8.016e-06	0.00878964	0.00302083	0.878064	0.999995	0.993638
cg07442391	0.199886	5.65846e-05	0.0292916	0.00496666	0.919564	0.999995	0.993638
cg07448057	0.177443	2.82702e-10	7.20719e-06	-0.00465659	0.838205	0.999995	0.993638
cg07512258	0.229526	3.49881e-05	0.0221256	-0.0128955	0.833045	0.999995	0.993638
cg07597892	0.208388	0.000105119	0.0425555	0.0051204	0.930399	0.999995	0.993638
cg07622521	0.176628	5.1132e-05	0.0275365	-0.00592447	0.887578	0.999995	0.993638
cg07677892	-0.278488	4.92575e-08	0.000252588	-0.0122866	0.856374	0.999995	0.993638
cg07728874	0.188364	9.17119e-06	0.00952168	-0.00975864	0.862061	0.999995	0.993638
cg07751349	0.223918	0.000106431	0.042834	-0.00730346	0.91786	0.999995	0.993638
cg08059449	0.112184	3.07106e-07	0.000906062	0.00277098	0.852022	0.999995	0.993638
cg08138574	0.20926	8.02969e-05	0.0360778	-0.0133845	0.832299	0.999995	0.993638
cg08279876	0.20647	2.70381e-05	0.0186513	0.0182526	0.810652	0.999995	0.993638
cg08398073	-0.189882	5.73848e-05	0.0294912	0.0108322	0.795285	0.999995	0.993638
cg08553585	0.12628	6.77853e-10	1.29295e-05	-0.0019457	0.891194	0.999995	0.993638
cg08599290	-0.226696	1.47521e-05	0.012869	-0.0117076	0.844624	0.999995	0.993638
cg08622923	0.141131	2.94087e-05	0.0198036	-0.00862339	0.843594	0.999995	0.993638
cg08676407	0.200309	2.24296e-05	0.0166605	0.0115681	0.797031	0.999995	0.993638
cg08720730	-0.306146	4.71527e-05	0.0263628	-0.0116347	0.881445	0.999995	0.993638
cg08764090	-0.197183	2.34002e-05	0.016996	-0.00906712	0.858261	0.999995	0.993638
cg08809333	0.170166	8.04111e-06	0.00880036	0.00674301	0.838181	0.999995	0.993638
cg08871332	0.261826	4.12299e-05	0.0243284	-0.0221437	0.808837	0.999995	0.993638
cg08893918	0.179939	5.22587e-06	0.00667635	-0.00285238	0.878103	0.999995	0.993638
cg08948892	0.127351	4.14427e-06	0.00571987	-0.00127291	0.892602	0.999995	0.993638
cg09048590	-0.23858	2.04442e-05	0.01573	-0.00588236	0.928231	0.999995	0.993638
cg09126467	0.1137	2.25215e-05	0.0166605	0.00140368	0.863933	0.999995	0.993638
cg09155645	0.043278	0.000102037	0.0419426	-0.00184959	0.870701	0.999995	0.993638
cg09176736	0.098264	2.1047e-05	0.0160135	-0.00251832	0.926562	0.999995	0.993638
cg09181730	0.12304	1.11769e-06	0.00233262	0.00368911	0.920877	0.999995	0.993638
cg09212257	0.116501	8.66873e-05	0.0380622	-0.00470502	0.881461	0.999995	0.993638
cg09237133	0.114055	1.70127e-05	0.0141089	0.00413423	0.840067	0.999995	0.993638
cg09265554	0.156332	1.32694e-05	0.0120673	-0.0112966	0.799044	0.999995	0.993638
cg09329178	0.268762	1.77176e-05	0.0143879	0.00916205	0.88299	0.999995	0.993638
cg09473180	0.163508	3.2885e-07	0.000960407	0.00267317	0.906772	0.999995	0.993638
cg09494546	0.104634	0.000130729	0.0481899	0.00456565	0.893194	0.999995	0.993638
cg09559780	-0.112779	0.000107126	0.0430282	-0.00836938	0.793975	0.999995	0.993638
cg09592954	0.195055	0.000100976	0.0416179	-0.00508847	0.915596	0.999995	0.993638
cg09595163	-0.128628	2.6357e-05	0.0182947	0.0056882	0.823436	0.999995	0.993638
cg09736951	-0.10588	0.00010893	0.0433964	-0.00282829	0.923007	0.999995	0.993638
cg09803743	0.14664	7.28347e-08	0.000340159	-0.00215704	0.922994	0.999995	0.993638
cg09857878	-0.0958236	7.63657e-05	0.0349718	-0.00530374	0.798122	0.999995	0.993638
cg10107330	0.12612	6.40672e-05	0.0314715	-0.0027745	0.926934	0.999995	0.993638
cg10281800	-0.22948	1.99158e-05	0.0154539	0.00513302	0.923451	0.999995	0.993638
cg10305000	0.219974	3.6842e-08	0.000204172	0.00442607	0.894079	0.999995	0.993638
cg10347456	0.206391	0.000111468	0.0439069	0.0139571	0.79945	0.999995	0.993638
cg10586883	0.225386	1.3056e-05	0.0119115	0.00928028	0.879732	0.999995	0.993638
cg10682119	-0.228514	5.42211e-05	0.0285624	-0.0149391	0.789828	0.999995	0.993638
cg10726346	0.135133	7.89956e-07	0.00182537	0.00256703	0.915554	0.999995	0.993638
cg10812374	0.0666781	6.28072e-07	0.00157054	0.00116424	0.927614	0.999995	0.993638
cg10925937	-0.260705	3.27071e-05	0.0212265	-0.00750136	0.913998	0.999995	0.993638
cg10939340	0.0605862	3.53275e-06	0.00512244	-0.000910292	0.930886	0.999995	0.993638
cg11114928	0.234594	0.000128368	0.0477503	-0.0151659	0.820129	0.999995	0.993638
cg11140276	0.224488	5.94242e-07	0.00151851	0.0106483	0.808279	0.999995	0.993638
cg11141219	0.054795	1.05186e-06	0.00220645	0.00278919	0.812745	0.999995	0.993638
cg11202546	-0.155312	4.28489e-05	0.0249776	0.0039672	0.931651	0.999995	0.993638
cg11355849	0.125837	0.00013489	0.0491057	0.00789768	0.836091	0.999995	0.993638
cg11810462	0.195947	0.000134751	0.0491057	0.00795853	0.885818	0.999995	0.993638
cg11810802	-0.222728	8.92666e-06	0.00933621	0.00519981	0.924359	0.999995	0.993638
cg11855061	-0.065929	2.98568e-07	0.000890484	-0.000348889	0.863792	0.999995	0.993638
cg11903190	0.214984	7.47746e-06	0.00837834	-0.0118503	0.797574	0.999995	0.993638
cg12091779	-0.215131	5.87256e-05	0.0297333	0.0105923	0.848096	0.999995	0.993638
cg12148993	-0.170955	0.000127743	0.0476431	-0.00406279	0.926116	0.999995	0.993638
cg12256336	-0.367141	2.00732e-05	0.0155298	0.0194476	0.809151	0.999995	0.993638
cg12339425	-0.307684	1.98259e-06	0.00355044	0.00934857	0.876171	0.999995	0.993638
cg12346269	0.196348	0.000102132	0.0419426	0.0074199	0.88869	0.999995	0.993638
cg12401842	-0.202775	4.0243e-05	0.0239181	-0.0125681	0.825441	0.999995	0.993638
cg12493908	0.23527	1.73616e-06	0.00321441	-0.00456585	0.921056	0.999995	0.993638
cg12520276	0.147398	3.72614e-05	0.0229785	-0.00354938	0.920864	0.999995	0.993638
cg12552823	0.0401122	2.44884e-05	0.0174036	0.00101451	0.924031	0.999995	0.993638
cg12701927	0.0387142	3.33025e-05	0.0214567	0.000984946	0.906708	0.999995	0.993638
cg12716463	0.189031	3.83914e-05	0.023351	-0.0117838	0.814535	0.999995	0.993638
cg12916632	0.138589	2.8681e-05	0.0195219	-0.00423754	0.903415	0.999995	0.993638
cg13050399	-0.229967	3.16162e-05	0.0207496	-0.00889121	0.864884	0.999995	0.993638
cg13155924	-0.269952	4.21458e-06	0.00579022	0.0140502	0.811035	0.999995	0.993638
cg13158784	-0.141277	1.65914e-05	0.01387	-0.00571142	0.863667	0.999995	0.993638
cg13161865	0.194869	8.09954e-05	0.0362421	-0.0154192	0.799915	0.999995	0.993638
cg13309174	0.175207	9.06654e-12	4.95753e-07	-0.00179013	0.907236	0.999995	0.993638
cg13332571	0.181708	8.12733e-08	0.000370331	0.00732039	0.837889	0.999995	0.993638
cg13383435	-0.228576	8.89756e-05	0.0385917	-0.00631549	0.925341	0.999995	0.993638
cg13472964	-0.12613	0.000110826	0.0437853	-0.00484194	0.915802	0.999995	0.993638
cg13529380	0.1733	1.20921e-12	1.4908e-07	-0.00158669	0.921354	0.999995	0.993638
cg13587621	0.163423	1.04769e-07	0.000436196	0.00405297	0.867912	0.999995	0.993638
cg13597025	-0.184322	6.84176e-05	0.0327013	-0.013281	0.802135	0.999995	0.993638
cg13607082	0.159761	5.47804e-07	0.00144471	-0.00753531	0.798116	0.999995	0.993638
cg13726459	-0.200673	0.000131889	0.0484186	-0.00894951	0.85269	0.999995	0.993638
cg13821733	0.100725	1.47452e-06	0.00282535	-0.00350022	0.820388	0.999995	0.993638
cg13885855	0.227808	5.24772e-05	0.0279873	0.0175152	0.825784	0.999995	0.993638
cg13947669	0.0687994	2.15504e-06	0.00373688	0.00236353	0.852224	0.999995	0.993638
cg14004951	0.184943	3.27977e-06	0.00495402	-0.00468054	0.922553	0.999995	0.993638
cg14011840	0.0376713	2.00893e-05	0.0155298	0.000933644	0.909145	0.999995	0.993638
cg14042662	0.144267	6.42009e-05	0.0314967	0.00457162	0.867111	0.999995	0.993638
cg14062238	0.169901	2.14221e-05	0.0161788	-0.00799377	0.853682	0.999995	0.993638
cg14071599	0.153467	6.60537e-06	0.00778774	0.00314165	0.836633	0.999995	0.993638
cg14085060	-0.126998	7.60072e-05	0.0348542	0.00507635	0.905125	0.999995	0.993638
cg14141895	-0.142948	5.58589e-05	0.0291134	0.00927052	0.80606	0.999995	0.993638
cg14194906	0.212132	4.55848e-05	0.0258206	-0.00825843	0.892295	0.999995	0.993638
cg14276478	0.371996	8.16585e-07	0.00185353	-0.0179188	0.848187	0.999995	0.993638
cg14390275	-0.292801	8.46908e-07	0.00190202	-0.0146701	0.837118	0.999995	0.993638
cg14420709	0.11479	6.43997e-05	0.0314967	0.00313323	0.93068	0.999995	0.993638
cg14487379	0.134711	1.5567e-08	0.000111207	0.00393504	0.815397	0.999995	0.993638
cg14527389	-0.3284	3.67326e-07	0.00103884	-0.0120289	0.838059	0.999995	0.993638
cg14538157	0.0824975	0.000110541	0.0437761	0.00394306	0.842302	0.999995	0.993638
cg14641757	0.183177	7.74474e-06	0.00856087	0.00464294	0.91716	0.999995	0.993638
cg14647185	0.0719508	8.13085e-06	0.00887996	0.00390524	0.837901	0.999995	0.993638
cg14744870	0.08684	4.31294e-05	0.025052	-0.00244396	0.866541	0.999995	0.993638
cg14888916	-0.116102	0.00010436	0.0423988	0.00668773	0.841902	0.999995	0.993638
cg14898366	0.231847	1.9523e-06	0.00350667	-0.00614682	0.90651	0.999995	0.993638
cg15036411	0.0701595	6.12042e-05	0.0304882	0.00148385	0.927986	0.999995	0.993638
cg15046489	0.206269	1.60363e-05	0.0135596	0.0116483	0.820283	0.999995	0.993638
cg15112081	0.122894	0.00010584	0.0426688	0.00822147	0.815452	0.999995	0.993638
cg15177618	0.143354	8.40403e-05	0.0371888	-0.00403031	0.927388	0.999995	0.993638
[truncated: 282 more rows]

## Sheet: D. Fib from Figure 1B
Table S5d. Epidish results of 910 CpG sites from fibroblasts associated with UC at diangosis compared with UC at disease course
	Fibroblast signatures from 1B, UC at diagnosis			Fibroblast signatures from 1B, UC at disease course		Adjusted fp_value for 910 sites
TargetID	B_beta	p_value	B_fdr	F_beta	fp_value	padj_new
cg01868869	1	2e-05	0.0371722	-1	0.00620063	0.850188
cg02068351	1	1.56e-06	0.0193859	-0.910263	0.00706056	0.850188
cg02821073	-0.582988	1.41e-05	0.0335684	0.613429	0.00322297	0.850188
cg04182170	-0.97063	3.52e-05	0.0440849	0.902853	0.010277	0.850188
cg06605647	-1	2.07e-05	0.0372584	0.98538	0.009843	0.850188
cg09569224	-1	1.08e-05	0.0320019	1	0.00889637	0.850188
cg10249988	0.982082	1.73e-05	0.0358892	-0.953751	0.00998269	0.850188
cg16241062	0.453991	5.4e-05	0.0494228	-0.409269	0.00775351	0.850188
cg16956345	-0.739434	4.48e-05	0.046879	0.759963	0.00700976	0.850188
cg23440636	0.708252	4.52e-05	0.0469941	0.502244	0.00804376	0.850188
cg27184438	0.539354	3.7e-05	0.0448023	-0.465406	0.00967718	0.850188
cg00902153	-1	1.43e-05	0.0336307	1	0.0229319	0.889365
cg01303222	1	5.49e-05	0.0497774	-0.668305	0.0410476	0.889365
cg01590823	-0.670153	4.11e-05	0.0453317	-0.48815	0.0337349	0.889365
cg01674530	1	1.25e-05	0.0335241	-0.844948	0.0265789	0.889365
cg01785398	-1	3.94e-06	0.0231226	1	0.0334641	0.889365
cg01908133	-1	2.44e-05	0.0385522	1	0.0126399	0.889365
cg03647664	-0.901266	4.53e-05	0.0469941	0.843308	0.0396405	0.889365
cg07242531	-1	2.54e-05	0.039099	1	0.0287688	0.889365
cg07292014	-1	5.46e-06	0.0253439	1	0.0368033	0.889365
cg07739514	0.887305	3.03e-05	0.0411072	-0.631724	0.0380984	0.889365
cg09803959	-1	3.99e-05	0.0452676	1	0.0407791	0.889365
cg10048578	-1	3.76e-06	0.0231226	1	0.0198468	0.889365
cg10136885	-0.511402	5.35e-05	0.0493492	0.346994	0.028386	0.889365
cg10158707	-1	1.56e-05	0.0342029	1	0.0327138	0.889365
cg11886639	-1	2.95e-05	0.0408331	0.747542	0.0407698	0.889365
cg12004527	-1	4.36e-05	0.0465358	1	0.0334965	0.889365
cg12106894	0.365191	5.39e-05	0.0494228	-0.222013	0.0280972	0.889365
cg12500226	-1	3.71e-05	0.0448023	0.883073	0.0349576	0.889365
cg12956443	-0.309148	1.42e-05	0.0335684	-0.214172	0.0365892	0.889365
cg13211916	1	4.07e-05	0.0453317	-1	0.0329177	0.889365
cg13750061	-0.838165	2.95e-05	0.0408331	0.705575	0.0294231	0.889365
cg14597502	-1	2.38e-05	0.0385522	0.97113	0.036716	0.889365
cg15747993	-1	9.75e-07	0.0166646	1	0.0209714	0.889365
cg15923101	-1	7.76e-06	0.029286	1	0.0158726	0.889365
cg16201273	1	2.93e-06	0.0223872	-0.872358	0.0338388	0.889365
cg20706070	-1	9.55e-06	0.0305035	0.909432	0.0381362	0.889365
cg21982246	1	7.93e-06	0.0293046	-1	0.0186314	0.889365
cg22149419	-1	3.68e-06	0.0231226	1	0.0249158	0.889365
cg23910341	1	2.4e-05	0.0385522	-0.855676	0.0279419	0.889365
cg24493649	0.992564	4.14e-05	0.0454965	-0.703529	0.0332051	0.889365
cg24799921	0.354703	1.84e-05	0.0370529	-0.1551	0.0372093	0.889365
cg11255687	0.803563	3.86e-05	0.0450367	-0.540504	0.0443964	0.918197
cg16143897	-1	2.2e-05	0.0380257	0.976408	0.0434704	0.918197
cg07092212	-0.974905	1.46e-05	0.0337371	0.678039	0.0541473	0.9297
cg07637085	-1	4.51e-08	0.00527682	1	0.0473623	0.9297
cg08475134	-1	4.72e-05	0.0475449	1	0.0465959	0.9297
cg13020289	1	1e-06	0.0166646	-0.787335	0.0514305	0.9297
cg14222620	-1	2.9e-06	0.0223872	0.790809	0.0532732	0.9297
cg14350986	0.612525	2.41e-05	0.0385522	-0.336585	0.0504332	0.9297
cg16233797	-1	4.62e-05	0.0470452	0.800736	0.0508305	0.9297
cg16805138	-1	1.08e-06	0.0170824	0.883821	0.0539812	0.9297
cg19460570	1	4.04e-05	0.0452827	-0.939006	0.05181	0.9297
cg09011861	1	1.81e-05	0.0369043	-0.882442	0.05528	0.93157
cg18387537	-1	4.89e-05	0.0476425	1	0.057315	0.948303
cg00385527	-1	2.78e-05	0.0405204	0.813922	0.0678461	0.979003
cg04270489	-1	4.61e-05	0.0470048	-0.960177	0.0687691	0.979003
cg04973426	-1	2.53e-05	0.039066	0.865243	0.0623405	0.979003
cg08816602	-1	1.44e-05	0.0337003	0.979082	0.0694357	0.979003
cg09122593	-0.905856	3.87e-05	0.0450367	0.706985	0.0699288	0.979003
cg13937163	-1	1.22e-05	0.0333011	0.875648	0.0678466	0.979003
cg14731462	-1	4.64e-07	0.0119899	0.797443	0.0658325	0.979003
cg17018082	-1	1.7e-06	0.0196453	0.894798	0.0645684	0.979003
cg22695050	0.875009	1.91e-05	0.0371568	-0.534167	0.0696069	0.979003
cg26264767	1	1.99e-05	0.0371722	-0.942514	0.0682449	0.979003
cg00118808	1	5.3e-06	0.0252296	-0.213297	0.5754	0.983302
cg00155777	-1	6.53e-06	0.0273594	-0.258686	0.610507	0.983302
cg00215722	-1	5.26e-05	0.0489657	0.550012	0.305618	0.983302
cg00231192	-1	5.29e-05	0.0489657	0.180152	0.667988	0.983302
cg00242096	-1	1.48e-06	0.0192164	0.968286	0.149616	0.983302
cg00269670	-1	4.94e-05	0.0476425	0.205683	0.637557	0.983302
cg00288598	-1	3.19e-07	0.0111701	0.537045	0.13752	0.983302
cg00293660	-0.954467	4.45e-05	0.0468318	0.416369	0.251602	0.983302
cg00337020	-0.548713	2.43e-05	0.0385522	-0.0428455	0.758858	0.983302
cg00345025	-1	4.88e-05	0.0476425	-0.222389	0.565408	0.983302
cg00373020	-0.518755	6.74e-06	0.0273594	0.0963499	0.534268	0.983302
cg00387964	-1	3.1e-05	0.0416977	-0.165307	0.711551	0.983302
cg00397337	-0.307968	2.91e-05	0.0406603	0.0465375	0.605869	0.983302
cg00426382	-1	2.09e-05	0.037381	-0.510385	0.240199	0.983302
cg00446900	-0.810151	8.9e-06	0.0305035	0.277886	0.392193	0.983302
cg00456979	-1	2.85e-05	0.0405977	0.163631	0.712428	0.983302
cg00494183	-1	2.3e-05	0.0382909	0.655481	0.213341	0.983302
cg00506124	-1	1.3e-05	0.0335479	-0.0989838	0.75213	0.983302
cg00532936	-1	4.97e-05	0.0476425	0.156312	0.702519	0.983302
cg00546403	-0.950346	5e-05	0.047683	0.549046	0.157507	0.983302
cg00566961	-1	1.36e-05	0.0335479	-0.305186	0.537058	0.983302
cg00622618	0.900495	1.89e-05	0.0371568	-0.422544	0.121656	0.983302
cg00714309	1	4.7e-06	0.0246917	-0.295337	0.343805	0.983302
cg00736681	-0.625246	3.12e-05	0.0418351	0.0837944	0.669717	0.983302
cg00776398	-1	4.39e-05	0.0467048	0.189033	0.641945	0.983302
cg00813334	1	3.14e-05	0.0418992	-0.229585	0.545723	0.983302
cg00849148	-0.705127	4.7e-06	0.0246917	-0.127306	0.600155	0.983302
cg00864550	-0.219299	3.73e-05	0.0448023	0.0519776	0.473227	0.983302
cg00889599	0.749595	1.13e-05	0.0324293	-0.249113	0.284409	0.983302
cg00963748	-1	4.02e-05	0.0452676	0.394555	0.560185	0.983302
cg00972420	-0.936009	4.88e-05	0.0476425	0.100076	0.763042	0.983302
cg00978950	-1	4.93e-05	0.0476425	0.263919	0.55264	0.983302
cg01021196	0.82607	2.93e-05	0.0406938	-0.374035	0.12039	0.983302
cg01040850	-1	2.01e-05	0.0371722	-0.125643	0.716201	0.983302
cg01060950	-1	9.72e-06	0.0305756	0.613268	0.339223	0.983302
cg01076217	1	1.36e-05	0.0335479	-0.789791	0.0721476	0.983302
cg01079499	-1	4.15e-05	0.0454965	-0.523705	0.328823	0.983302
cg01125287	1	4.88e-05	0.0476425	-0.80029	0.137961	0.983302
cg01156892	-1	3.75e-05	0.0449528	-0.21996	0.642258	0.983302
cg01191449	-0.854815	8.44e-06	0.0301699	0.166752	0.562172	0.983302
cg01206832	-1	1.84e-05	0.0370529	0.427813	0.383756	0.983302
cg01233922	1	3.26e-06	0.0230622	-0.474865	0.1718	0.983302
cg01329005	-1	5.12e-05	0.0480413	0.590762	0.306359	0.983302
cg01332959	-0.459079	5.09e-06	0.0250566	-0.0494948	0.538751	0.983302
cg01396533	-1	5.06e-05	0.0477244	0.445025	0.275369	0.983302
cg01459845	-1	2.43e-05	0.0385522	0.65434	0.224114	0.983302
cg01462681	0.811817	2.71e-05	0.0400059	0.259053	0.34811	0.983302
cg01493956	-1	1.02e-06	0.0166646	0.347393	0.623999	0.983302
cg01636184	-0.847451	3.81e-05	0.0449771	0.143138	0.678056	0.983302
cg01659257	-1	5.07e-06	0.0250566	-0.558085	0.250956	0.983302
cg01678313	1	2.64e-05	0.0398793	-0.176966	0.671095	0.983302
cg01745607	-1	7.78e-06	0.029286	0.418185	0.283007	0.983302
cg01749779	-1	9.71e-06	0.0305756	0.605012	0.393766	0.983302
cg01752257	-1	1.6e-05	0.0342029	0.211204	0.786083	0.983302
cg01774645	-1	3.04e-06	0.0227575	0.228705	0.462627	0.983302
cg01780326	0.684409	3.71e-05	0.0448023	0.104725	0.693006	0.983302
cg01825295	0.729733	1.56e-05	0.0342029	-0.138288	0.504162	0.983302
cg01880148	-1	3.44e-06	0.0231226	-0.435773	0.433091	0.983302
cg01966636	-0.250877	1.96e-05	0.0371722	0.0378442	0.20443	0.983302
cg02010977	-0.973445	4.86e-05	0.0476425	0.146038	0.677854	0.983302
cg02100373	0.544825	2.03e-05	0.0371722	-0.167548	0.344001	0.983302
cg02294411	0.851788	4.08e-05	0.0453317	-0.234409	0.437557	0.983302
cg02301741	-1	9.1e-06	0.0305035	0.374005	0.413532	0.983302
cg02302956	-1	3.6e-06	0.0231226	0.63878	0.127608	0.983302
cg02316596	0.674193	3.81e-05	0.0449771	-0.270908	0.253472	0.983302
cg02324676	-1	3.24e-05	0.0421447	0.352828	0.455255	0.983302
cg02324770	0.954336	2.78e-05	0.0405204	-0.0870485	0.775729	0.983302
cg02392359	-1	1.84e-05	0.0370529	0.264243	0.722971	0.983302
cg02423856	-1	2.43e-06	0.0220135	0.169375	0.776926	0.983302
cg02469967	-1	4.58e-05	0.0470048	0.254353	0.582356	0.983302
cg02678164	-1	5.01e-05	0.047683	0.363229	0.306773	0.983302
cg02698519	-1	3.81e-05	0.0449771	0.358537	0.359411	0.983302
cg02699337	0.548473	4.8e-06	0.0246917	-0.122357	0.41351	0.983302
cg02700491	1	4.54e-06	0.0246917	-0.355893	0.40111	0.983302
cg02702241	-1	3.83e-05	0.0450117	0.162403	0.662912	0.983302
cg02712036	0.661243	2.65e-05	0.0398793	-0.0420372	0.693487	0.983302
cg02725123	-1	1.71e-05	0.0355442	-0.27733	0.492156	0.983302
cg02756107	-1	2.97e-05	0.0408342	-0.128884	0.779086	0.983302
cg02797907	-0.618395	4.25e-05	0.0462193	-0.184093	0.611647	0.983302
cg02805690	-0.280092	4.89e-05	0.0476425	-0.0403309	0.51721	0.983302
cg02838262	-1	7.96e-06	0.0293046	0.476277	0.151581	0.983302
cg02869861	-1	5.02e-05	0.047683	0.536576	0.462173	0.983302
cg02888886	0.783805	4.51e-05	0.0469941	0.138416	0.645602	0.983302
cg02903958	0.878003	3.86e-05	0.0450367	-0.448944	0.113446	0.983302
cg02912129	-0.333197	5.3e-05	0.0489657	-0.0274059	0.647477	0.983302
cg02914589	-0.941214	2.4e-05	0.0385522	0.351073	0.285727	0.983302
cg02950026	0.881814	8.44e-08	0.007691	-0.172751	0.444343	0.983302
cg02988397	-1	2e-05	0.0371722	-0.293213	0.604178	0.983302
cg02991901	0.889988	1.35e-05	0.0335479	0.0924971	0.686722	0.983302
cg03078363	0.700691	1.12e-05	0.0322171	0.170762	0.392986	0.983302
cg03090436	0.989423	4.36e-05	0.0465336	-0.0882274	0.783707	0.983302
cg03115093	-1	5.53e-05	0.0499123	-0.269613	0.451217	0.983302
cg03116426	-1	1.84e-06	0.0198171	0.281399	0.611002	0.983302
cg03116755	-0.898474	1.36e-05	0.0335479	0.345392	0.204581	0.983302
cg03123170	-0.390184	4.29e-06	0.0244257	-0.0218941	0.786271	0.983302
cg03146533	-1	2.84e-05	0.0405977	0.647337	0.212311	0.983302
cg03199243	-1	8.99e-06	0.0305035	0.197837	0.676503	0.983302
cg03249011	-1	5.9e-06	0.0262057	0.556957	0.276951	0.983302
cg03269499	0.752288	2e-05	0.0371722	-0.251902	0.31935	0.983302
cg03406313	-1	4.48e-05	0.046879	-0.134801	0.752211	0.983302
cg03483654	-0.467073	1.19e-05	0.0329228	-0.0075925	0.725422	0.983302
cg03544781	-1	4.95e-05	0.0476425	0.123223	0.767732	0.983302
cg03574890	-1	3.37e-05	0.0432358	0.286664	0.570152	0.983302
cg03581822	0.831739	5.41e-05	0.0494228	-0.464133	0.0852514	0.983302
cg03584265	-1	1.74e-05	0.0360981	0.466914	0.419171	0.983302
cg03756705	0.951576	4.85e-05	0.0476425	0.122067	0.680724	0.983302
cg03784170	-0.435788	1.87e-06	0.0198171	-0.0232151	0.777341	0.983302
cg03794433	-1	4.6e-05	0.0470048	1	0.143811	0.983302
cg03800775	-0.116988	3.82e-05	0.0449771	-0.0091402	0.769334	0.983302
cg03850878	-1	1.67e-06	0.0196453	-0.444205	0.222504	0.983302
cg03899612	-1	3.21e-05	0.0421142	0.22737	0.612689	0.983302
cg03917481	-1	3.85e-06	0.0231226	0.46896	0.220447	0.983302
cg03950441	-1	3.01e-05	0.0411038	-0.375632	0.303599	0.983302
cg04029645	-0.952478	9.29e-06	0.0305035	0.308965	0.229503	0.983302
cg04067002	-1	5.1e-06	0.0250566	0.165439	0.669891	0.983302
cg04195945	0.965172	3.63e-05	0.0445801	-0.312175	0.40688	0.983302
cg04286193	1	5.41e-05	0.0494228	-0.341074	0.361915	0.983302
cg04298771	-0.50278	2.89e-05	0.0405977	0.0350434	0.740528	0.983302
cg04344282	-0.968168	2.65e-06	0.0220135	-0.0699134	0.791241	0.983302
cg04426977	-0.592385	1.65e-05	0.0348243	-0.146992	0.362138	0.983302
cg04462132	-1	5.35e-05	0.0493492	0.319549	0.532816	0.983302
cg04470054	-1	7.42e-06	0.0286919	0.344293	0.655063	0.983302
cg04476427	0.539909	2.84e-06	0.0223872	-0.130758	0.385086	0.983302
cg04497870	-0.921177	4.82e-05	0.0476425	-0.275236	0.46589	0.983302
cg04501557	-0.446174	2.42e-05	0.0385522	0.0592646	0.659772	0.983302
cg04570362	1	5.14e-06	0.025091	-0.301336	0.361597	0.983302
cg04605980	1	4.53e-05	0.0469941	-0.776928	0.231579	0.983302
cg04618171	-0.818245	2.84e-05	0.0405977	0.140277	0.628211	0.983302
cg04641754	-1	3.68e-05	0.0448023	0.216257	0.598283	0.983302
cg04649230	-1	2.29e-05	0.0382909	0.124426	0.683822	0.983302
cg04677756	-0.563736	1.21e-05	0.0332071	0.0547202	0.482504	0.983302
cg04690998	-1	9.33e-06	0.0305035	0.502231	0.219615	0.983302
cg04702692	-1	2.62e-05	0.0397799	-0.140621	0.766167	0.983302
cg04892766	-1	3.87e-05	0.0450367	0.429869	0.456324	0.983302
cg04896706	-1	6.33e-06	0.0270331	0.514516	0.0960981	0.983302
cg04900128	-0.409995	4.51e-05	0.0469941	0.0538549	0.675168	0.983302
cg04904476	-0.406969	3.92e-05	0.0450367	-0.0734477	0.594381	0.983302
cg04998379	-0.938785	3.27e-05	0.0423993	0.264087	0.488291	0.983302
cg05006960	1	1.4e-05	0.0335684	-0.3224	0.313114	0.983302
cg05053920	-1	2.68e-05	0.0399298	0.507583	0.265208	0.983302
cg05116378	-1	2.41e-05	0.0385522	0.48593	0.170183	0.983302
cg05175353	0.932766	4.76e-05	0.0476333	-0.0788019	0.788358	0.983302
cg05239225	1	5.15e-08	0.00527682	-0.427751	0.363879	0.983302
cg05262382	1	1.12e-06	0.0173126	0.275923	0.611204	0.983302
cg05350034	1	3.72e-05	0.0448023	0.141092	0.744513	0.983302
cg05363192	-1	4.96e-05	0.0476425	0.309323	0.515356	0.983302
cg05400200	-0.625352	3.97e-05	0.0452676	-0.0807094	0.519871	0.983302
cg05433391	-1	2.53e-05	0.039066	0.600413	0.379036	0.983302
cg05504719	-0.944345	2.79e-05	0.0405204	0.155812	0.620883	0.983302
cg05517509	-0.758193	3.23e-05	0.0421447	-0.294613	0.34437	0.983302
cg05601201	-1	5.38e-06	0.0252296	0.68235	0.2487	0.983302
cg05630192	-0.660131	5.85e-06	0.0262057	0.0411584	0.535414	0.983302
cg05639588	-1	3.79e-05	0.0449771	0.514058	0.32967	0.983302
cg05704833	-1	3.98e-06	0.0231226	0.598959	0.124304	0.983302
cg05751661	1	2.12e-05	0.037381	-0.190024	0.603526	0.983302
cg05757907	1	1.25e-05	0.0335241	-0.0946731	0.782582	0.983302
cg05796981	-1	3.17e-05	0.0420333	0.589137	0.321665	0.983302
cg05799324	1	3.49e-05	0.0439258	-0.565732	0.113876	0.983302
cg05800339	-0.588269	1.03e-05	0.0317582	0.267364	0.203202	0.983302
cg05818351	-0.178052	3.49e-05	0.0439258	-0.0482939	0.41808	0.983302
cg05835326	-1	3.88e-05	0.0450367	0.14816	0.779947	0.983302
cg05837206	0.954748	4.35e-05	0.0465336	-0.181518	0.514508	0.983302
cg05926648	-1	2.66e-05	0.0399298	0.275697	0.422453	0.983302
cg06022525	-1	2.29e-05	0.0382909	0.391954	0.499415	0.983302
cg06035001	1	1.56e-05	0.0342029	-0.700577	0.0962057	0.983302
cg06086731	0.79275	5.09e-05	0.0479429	-0.0804399	0.786722	0.983302
cg06097048	0.90461	3.62e-05	0.0445801	0.462345	0.161465	0.983302
cg06177306	-0.668878	1.2e-05	0.0329228	-0.089466	0.628546	0.983302
cg06432889	-1	2.31e-07	0.0100416	0.836444	0.155186	0.983302
cg06441265	0.708456	1.6e-05	0.0342029	-0.214739	0.394925	0.983302
cg06554340	-0.268896	1.54e-05	0.0342029	-0.067717	0.297272	0.983302
cg06569266	1	3.81e-05	0.0449771	-0.563774	0.125528	0.983302
cg06673170	1	9.12e-06	0.0305035	0.103207	0.678755	0.983302
cg06702880	0.279063	1.61e-05	0.0342029	-0.0243578	0.432229	0.983302
cg06943251	-0.381629	4.25e-05	0.0462193	-0.0713805	0.475168	0.983302
cg06973172	-0.918188	3.33e-05	0.0429603	0.181367	0.568664	0.983302
cg07037097	1	5.66e-06	0.0256929	0.374014	0.419698	0.983302
cg07096313	-0.625502	2.67e-05	0.0399298	0.118999	0.277987	0.983302
cg07147234	0.600603	1.68e-06	0.0196453	-0.0305484	0.144645	0.983302
cg07156249	-1	4.99e-05	0.0476425	0.636051	0.439955	0.983302
cg07159758	1	1.58e-06	0.0193859	-0.284086	0.698824	0.983302
cg07167122	-0.582029	2.45e-05	0.0385522	0.247145	0.193256	0.983302
cg07203767	-0.910855	4.55e-05	0.0470048	0.202728	0.556602	0.983302
cg07209388	0.484192	1.41e-05	0.0335684	0.109544	0.51768	0.983302
cg07218288	-1	2.45e-06	0.0220135	0.389412	0.291235	0.983302
cg07289841	-1	4.2e-05	0.0458638	0.278094	0.473093	0.983302
cg07298431	0.862286	3.42e-05	0.0437378	-0.28681	0.315238	0.983302
cg07574468	-1	3.37e-05	0.0432358	-0.331427	0.398463	0.983302
cg07575207	-1	3.23e-05	0.0421447	0.110471	0.790157	0.983302
cg07588053	-1	3.51e-05	0.0440849	-0.257896	0.620928	0.983302
cg07623256	-1	3.45e-05	0.0438683	0.234639	0.634242	0.983302
cg07635579	-0.863988	5.06e-05	0.0477244	0.124901	0.679147	0.983302
cg07763783	0.96358	2.54e-06	0.0220135	-0.327168	0.307487	0.983302
cg07827395	-1	1.35e-05	0.0335479	0.849733	0.1538	0.983302
cg07866131	-0.401856	1.08e-05	0.0320019	-0.0391713	0.724715	0.983302
cg07870074	-1	2.87e-05	0.0405977	0.356084	0.393725	0.983302
cg07917478	-0.878314	3.91e-05	0.0450367	0.133033	0.676592	0.983302
cg07958818	-1	1.32e-06	0.0181558	0.628583	0.203211	0.983302
cg07977661	1	3.55e-05	0.0443818	-0.286001	0.565482	0.983302
cg08129848	0.615852	2.52e-05	0.039066	-0.0175656	0.726086	0.983302
cg08142096	-1	1.96e-05	0.0371722	0.324874	0.593484	0.983302
cg08199953	0.881229	9.37e-06	0.0305035	-0.177338	0.504896	0.983302
cg08266852	-1	1.11e-05	0.0322171	-0.0964497	0.189009	0.983302
cg08313406	-1	3.91e-05	0.0450367	0.175115	0.719326	0.983302
cg08361698	-0.867794	1.93e-05	0.0371722	-0.497226	0.144859	0.983302
cg08373003	0.494588	9.9e-06	0.0308848	-0.241573	0.129964	0.983302
cg08376583	1	1.22e-05	0.0333162	0.63572	0.177142	0.983302
cg08378976	-0.87285	4e-05	0.0452676	0.0404874	0.786249	0.983302
cg08401021	-1	2.35e-05	0.0385522	0.357113	0.512898	0.983302
cg08417022	-1	1.18e-05	0.0329228	0.517661	0.382907	0.983302
cg08428669	-1	2.67e-05	0.0399298	-0.214172	0.642813	0.983302
cg08553585	-0.413407	7.99e-06	0.0293046	0.0598346	0.476543	0.983302
cg08620237	-0.373352	2.62e-05	0.0397799	-0.0605256	0.673214	0.983302
cg08653904	0.594928	1.86e-06	0.0198171	-0.183046	0.294256	0.983302
cg08655071	-0.842639	2e-05	0.0371722	0.079773	0.780388	0.983302
cg08671460	-1	4.57e-05	0.0470048	0.758309	0.188174	0.983302
cg08734527	-0.906523	5.27e-05	0.0489657	0.291919	0.395687	0.983302
cg08752433	-1	3.99e-05	0.0452676	1	0.123957	0.983302
cg08778768	-1	2.43e-05	0.0385522	0.951325	0.108237	0.983302
cg08792700	-1	3.73e-07	0.0111701	-0.261402	0.482512	0.983302
cg08820634	-1	4.81e-06	0.0246917	-0.358715	0.549229	0.983302
cg08825225	-0.63426	1.38e-05	0.0335479	0.132606	0.498001	0.983302
cg08829107	-1	8.84e-07	0.0166646	0.211622	0.704151	0.983302
cg08863830	1	2.85e-05	0.0405977	-0.25748	0.427199	0.983302
cg08868930	0.0553703	2.45e-05	0.0385522	-0.0092506	0.613568	0.983302
cg08903019	0.68428	4.35e-05	0.0465336	-0.238502	0.384204	0.983302
cg08921133	-1	1.33e-05	0.0335479	-0.145304	0.720131	0.983302
cg08946644	1	2.57e-05	0.0392906	0.293209	0.474637	0.983302
cg08986556	-1	2.76e-05	0.0405204	0.227703	0.632077	0.983302
cg09021980	-0.525112	6.1e-06	0.0264175	-0.199786	0.23803	0.983302
cg09022733	-1	2.89e-05	0.0406173	0.466755	0.358276	0.983302
cg09050058	-1	4.59e-05	0.0470048	-0.523417	0.325615	0.983302
cg09059932	-0.471063	2.3e-05	0.0382909	-0.230627	0.328689	0.983302
cg09085347	-1	3.88e-05	0.0450367	0.385452	0.420649	0.983302
cg09098545	-1	6.73e-06	0.0273594	-0.25225	0.588525	0.983302
cg09129370	-0.995045	5.33e-06	0.0252296	0.195758	0.557903	0.983302
cg09167772	-0.820269	2.06e-05	0.0372359	0.178414	0.502726	0.983302
cg09181730	-0.480849	3.15e-05	0.0418992	-0.112734	0.607333	0.983302
cg09225052	-1	2.96e-05	0.0408331	0.289568	0.448254	0.983302
cg09275691	-1	4.13e-05	0.0454115	0.876539	0.100559	0.983302
cg09310125	-0.560005	3.85e-07	0.0111701	0.0455256	0.745327	0.983302
cg09329178	-1	2.39e-06	0.0220135	0.121084	0.741846	0.983302
cg09596131	-1	1.55e-05	0.0342029	-0.420873	0.31483	0.983302
cg09617526	-1	2.55e-05	0.039099	0.788978	0.0730641	0.983302
cg09720642	-1	4.65e-05	0.0471446	-0.322934	0.386665	0.983302
cg09730457	-1	4.81e-05	0.0476425	-0.158377	0.719425	0.983302
cg09750115	-0.793998	3.7e-07	0.0111701	0.0847717	0.397605	0.983302
cg09803743	-0.555096	7.9e-06	0.0293046	0.0465682	0.723791	0.983302
cg09857878	0.469784	2.56e-05	0.0392597	0.0459116	0.707677	0.983302
cg09916572	-0.185467	4.97e-05	0.0476425	0.0227365	0.664314	0.983302
cg09944548	0.846307	5.53e-05	0.0499254	-0.377052	0.148976	0.983302
cg09951572	-1	2.79e-05	0.0405204	0.812057	0.251356	0.983302
[truncated: 593 more rows]

## Sheet: E. IC from Figure 2B
Table S5e. Epidish results of 668 CpG sites from immune cells associated with UC at disease course compared with UC at diangosis
[truncated: 670 more rows]

[truncated: 5 more sheets: F. Path for DNAm disease course, G. DNAm on Gene, H. Gene on disease course, I. Neutrophil DNAm sites, J. B-cell DNAm sites]
