# Supplementary material for: Longitudinal DNA methylation profiling of the rectal mucosa identifies cell-specific signatures of disease status, severity and clinical outcomes in ulcerative colitis cell-specific DNA methylation signatures of UC
Source: Clin Epigenetics. 2023 Mar 24;15:50. doi: 10.1186/s13148-023-01462-4 (PMC10039532; doi:10.1186/s13148-023-01462-4)
Supplement: Supplementary file 12 — Additional file 12. The metadata of the participants used in this study. [file 13148_2023_1462_MOESM12_ESM.xlsx]

## Sheet: Pheno File_with_Genotypes_after
Table S12. The meta data of the participants used in this study
SampleID_DNAm	Disease_status	Baseline_Followup-time	Gender	Race	Age_range	PUCAI	PUCAI_disease severity	COLECTOMY_2yrs	Genotype_PC1	Genotype_PC2	Genotype_PC3	Genotype_PC4	Genotype_PC4
202232290123_R06C01	Controls	at Diagnosis	Female	Caucasian	[6-10]	#N/A	#N/A	#N/A	0.0225342	-0.0118728	-0.0232567	-0.0124588	-0.0216026
202232290094_R03C01	Controls	at Diagnosis	Female	Caucasian	[11-17]	#N/A	#N/A	#N/A	0.0179867	-0.0138353	-0.00225421	0.00601689	-0.0122141
202226400088_R05C01	Controls	at Diagnosis	Male	Caucasian	[6-10]	#N/A	#N/A	#N/A	0.0203214	-0.0173779	-0.0109713	0.00206164	-0.00073659
202229250152_R01C01	Controls	at Diagnosis	Male	Caucasian	[11-17]	#N/A	#N/A	#N/A	0.0112337	-0.00886826	0.00692439	0.00902846	0.00434431
202242410122_R04C01	Controls	at Diagnosis	Male	Caucasian	[11-17]	#N/A	#N/A	#N/A	0.0132429	-0.0146698	0.0522758	0.0332134	0.00977104
202226400063_R07C01	Controls	at Diagnosis	Male	Caucasian	[6-10]	#N/A	#N/A	#N/A	0.0191576	-0.00725071	-0.00695994	-0.0158496	-0.00929844
202242410110_R03C01	Controls	at Diagnosis	Male	Caucasian	[11-17]	#N/A	#N/A	#N/A	0.0182742	-0.00433599	-0.0254595	0.00920268	0.00456589
202229250152_R08C01	Controls	at Diagnosis	Female	African American	[11-17]	#N/A	#N/A	#N/A	-0.157313	-0.0400534	-0.00616327	-0.00328746	-0.00438992
202242410109_R01C01	Controls	at Diagnosis	Male	Caucasian	[0-5]	#N/A	#N/A	#N/A	0.0154788	-0.00480695	0.0345966	0.0327217	0.0164146
202184990149_R06C01	Controls	at Diagnosis	Female	African American	[0-5]	#N/A	#N/A	#N/A	-0.153472	-0.0445904	-0.0190018	-0.0186339	-0.0149404
202226400041_R01C01	Controls	at Diagnosis	Female	Caucasian	[0-5]	#N/A	#N/A	#N/A	0.0202221	-0.0188669	0.000967634	-0.00913007	-0.00783231
202226320051_R08C01	Controls	at Diagnosis	Female	Caucasian	[0-5]	#N/A	#N/A	#N/A	0.0185823	-0.0112638	-0.020632	-0.0123668	-0.0138509
202226400054_R02C01	Controls	at Diagnosis	Male	Caucasian	[6-10]	#N/A	#N/A	#N/A	0.0191206	-0.0125607	-0.0121229	-0.00540607	0.0051353
202229250154_R08C01	Controls	at Diagnosis	Female	South/East Asian	[6-10]	#N/A	#N/A	#N/A	-0.0926795	0.0220072	0.0374553	-0.0418394	-0.0207115
202242400144_R07C01	Controls	at Diagnosis	Female	Caucasian	[6-10]	#N/A	#N/A	#N/A	0.0216227	-0.0148245	-0.0081505	-0.0124193	-0.0182554
202229250264_R08C01	Controls	at Diagnosis	Female	Caucasian	[6-10]	#N/A	#N/A	#N/A	0.0033292	0.0239306	-0.0351918	0.0378737	0.00619391
202242410109_R03C01	Controls	at Diagnosis	Male	Caucasian	[6-10]	#N/A	#N/A	#N/A	0.0205437	-0.0231174	-0.00482986	-0.00101968	0.00341879
202226400040_R02C01	Controls	at Diagnosis	Male	Caucasian	[6-10]	#N/A	#N/A	#N/A	0.00111613	0.0524	-0.0698672	0.0480901	0.0189723
202226400002_R03C01	Controls	at Diagnosis	Female	Caucasian	[6-10]	#N/A	#N/A	#N/A	0.00917192	-0.00388151	0.0739752	0.086323	0.0523898
202242410230_R06C01	Controls	at Diagnosis	Male	Caucasian	[6-10]	#N/A	#N/A	#N/A	0.0192291	-0.011316	-0.0244488	-0.00971487	-0.0229538
202226320126_R06C01	Controls	at Diagnosis	Female	Caucasian	[6-10]	#N/A	#N/A	#N/A	0.00888089	0.0186874	-0.0316328	0.0162934	-0.00750496
202242410122_R02C01	Controls	at Diagnosis	Female	Caucasian	[6-10]	#N/A	#N/A	#N/A	-0.0148214	0.10864	0.0134811	-0.0135681	-0.0199619
202242400132_R06C01	Controls	at Diagnosis	Female	Caucasian	[6-10]	#N/A	#N/A	#N/A	0.018444	-0.012473	-0.0142441	-0.0107887	-0.0235021
202816900102_R04C01	Controls	at Diagnosis	Female	African American	[6-10]	#N/A	#N/A	#N/A	-0.146777	-0.0371143	-0.0133068	-0.00708782	-0.0121305
202226320126_R05C01	Controls	at Diagnosis	Male	Caucasian	[6-10]	#N/A	#N/A	#N/A	0.0203301	-0.0149691	-0.0198526	-0.0151158	-0.0261273
202226400037_R08C01	Controls	at Diagnosis	Male	Caucasian	[11-17]	#N/A	#N/A	#N/A	0.0223102	-0.0172522	-0.0148784	-0.0132305	-0.00632617
202226400029_R03C01	Controls	at Diagnosis	Male	Caucasian	[11-17]	#N/A	#N/A	#N/A	0.00249105	0.0350568	-0.0636462	0.0034356	0.00123587
202242410060_R03C01	Controls	at Diagnosis	Female	Caucasian	[11-17]	#N/A	#N/A	#N/A	0.0207839	-0.0151113	0.00393897	0.0074757	-0.00895991
202242420095_R03C01	Controls	at Diagnosis	Male	Caucasian	[11-17]	#N/A	#N/A	#N/A	-0.00965571	0.115618	-0.0243243	-0.0396959	-0.0117887
202242410058_R01C01	Controls	at Diagnosis	Female	South/East Asian	[11-17]	#N/A	#N/A	#N/A	-0.0440144	0.247901	-0.00344158	-0.0577208	-0.0401247
202242410188_R07C01	Controls	at Diagnosis	Female	Caucasian	[11-17]	#N/A	#N/A	#N/A	0.0171982	-0.0187469	-0.00792335	-0.00722392	-0.00811855
202226400038_R02C01	Controls	at Diagnosis	Female	Caucasian	[11-17]	#N/A	#N/A	#N/A	0.0197048	-0.0175407	-0.0212814	-0.0089265	-0.00799558
202226400099_R01C01	Controls	at Diagnosis	Female	Caucasian	[11-17]	#N/A	#N/A	#N/A	0.016399	-0.0203795	0.00229247	0.00599887	-0.00119099
202229250128_R08C01	Controls	at Diagnosis	Male	Caucasian	[11-17]	#N/A	#N/A	#N/A	0.0192452	-0.0127204	-0.0128545	-0.00234984	-0.00400189
202226400058_R07C01	Controls	at Diagnosis	Female	Caucasian	[11-17]	#N/A	#N/A	#N/A	0.0211707	-0.0100532	-0.0159724	-0.0179907	-0.0102321
202226320187_R04C01	Controls	at Diagnosis	Female	Caucasian	[11-17]	#N/A	#N/A	#N/A	0.0166916	-0.00734851	0.0210347	0.00289249	-0.00533014
202242420021_R08C01	Controls	at Diagnosis	Male	Caucasian	[11-17]	#N/A	#N/A	#N/A	0.0153212	-0.0102462	0.0245281	0.013513	0.00484428
202242410111_R03C01	Controls	at Diagnosis	Male	Caucasian	[11-17]	#N/A	#N/A	#N/A	0.0187104	-0.0112926	-0.00905287	-0.0122157	-0.00707566
202229250264_R01C01	Controls	at Diagnosis	Male	Caucasian	[11-17]	#N/A	#N/A	#N/A	0.0197182	-0.0176519	-0.0138022	-0.000809995	-0.00410235
202242420095_R06C01	Controls	at Diagnosis	Female	Caucasian	[11-17]	#N/A	#N/A	#N/A	0.0127553	-0.00569144	0.0438446	0.0542366	0.0234298
202226400009_R05C01	Controls	at Diagnosis	Male	Caucasian	[11-17]	#N/A	#N/A	#N/A	0.0177016	-0.0128815	0.0154443	0.016695	0.0123528
202242410187_R03C01	Controls	at Diagnosis	Female	Caucasian	[11-17]	#N/A	#N/A	#N/A	0.00896989	0.0335753	-0.0117548	0.0606818	0.0281474
202242410239_R03C01	Controls	at Diagnosis	Male	Caucasian	[11-17]	#N/A	#N/A	#N/A	0.0177945	-0.0106358	-0.0308342	-0.0286169	-0.0242124
202226400009_R03C01	Controls	at Diagnosis	Male	African American	[11-17]	#N/A	#N/A	#N/A	-0.113638	-0.0294691	-0.00637824	0.0199119	0.0112537
202242410240_R01C01	Controls	at Diagnosis	Male	Caucasian	[11-17]	#N/A	#N/A	#N/A	-0.00165642	0.111479	-0.122245	0.0739465	0.0368822
202242410060_R01C01	Controls	at Diagnosis	Female	Caucasian	[11-17]	#N/A	#N/A	#N/A	0.0151282	-0.0126981	0.00821286	0.0170491	0.00753461
202242400144_R04C01	Controls	at Diagnosis	Female	Caucasian	[11-17]	#N/A	#N/A	#N/A	0.0166164	-0.0200551	0.00604495	0.000622178	0.00479505
202226400093_R07C01	Controls	at Diagnosis	Male	Caucasian	[11-17]	#N/A	#N/A	#N/A	0.0164191	-0.0183954	0.0134282	0.0028779	-0.000904238
202226400021_R05C01	Controls	at Diagnosis	Male	Caucasian	[11-17]	#N/A	#N/A	#N/A	0.0220545	-0.0166886	-0.00813834	-0.0104571	-0.0102884
202229250249_R06C01	Controls	at Diagnosis	Female	Caucasian	[11-17]	#N/A	#N/A	#N/A	0.00140756	0.043852	-0.0663122	0.0452547	0.0137996
202242400142_R02C01	Controls	at Diagnosis	Male	South/East Asian	[11-17]	#N/A	#N/A	#N/A	-0.0430883	0.246195	-0.0127047	-0.057666	-0.0480985
202242410188_R08C01	Controls	at Diagnosis	Female	African American	[11-17]	#N/A	#N/A	#N/A	-0.0690282	-0.0354237	-0.0131945	-0.0135075	-0.0172771
202229250249_R02C01	Controls	at Diagnosis	Male	Caucasian	[11-17]	#N/A	#N/A	#N/A	0.0202533	-0.0168147	-0.0110281	-0.0282578	-0.0174975
202226320146_R08C01	Controls	at Diagnosis	Male	Caucasian	[11-17]	#N/A	#N/A	#N/A	0.0189231	-0.0146001	-0.00360496	-0.0138559	-0.00850169
202242410110_R05C01	Controls	at Diagnosis	Female	Caucasian	[11-17]	#N/A	#N/A	#N/A	0.0149596	-0.0173528	0.00849011	0.023252	0.00377145
202226400058_R01C01	Controls	at Diagnosis	Male	Caucasian	[11-17]	#N/A	#N/A	#N/A	-0.0819929	-0.0284342	-0.0162666	-0.00198105	-0.0202719
202184990178_R06C01	Controls	at Diagnosis	Male	Caucasian	[11-17]	#N/A	#N/A	#N/A	0.0172567	-0.00867111	0.0200636	0.0200937	0.00710858
202226400093_R06C01	Controls	at Diagnosis	Male	Caucasian	[11-17]	#N/A	#N/A	#N/A	0.020621	-0.0143007	-0.019494	-0.0228073	-0.0172576
202229250189_R01C01	Controls	at Diagnosis	Female	Caucasian	[11-17]	#N/A	#N/A	#N/A	0.0183307	-0.0143046	-0.00865704	-0.000755728	-0.0103219
202226400037_R04C01	Controls	at Diagnosis	Male	Caucasian	[11-17]	#N/A	#N/A	#N/A	0.0220118	-0.0152626	-0.0194257	-0.0292899	-0.0199628
202226400040_R05C01	Controls	at Diagnosis	Male	African American	[11-17]	#N/A	#N/A	#N/A	-0.152234	-0.0435592	-0.00445922	-0.00298139	-0.0132839
202229250129_R04C01	Controls	at Diagnosis	Female	Caucasian	[11-17]	#N/A	#N/A	#N/A	0.00626288	-0.0157104	-0.0119711	-0.00969009	0.00178576
202226400029_R04C01	Controls	at Diagnosis	Male	Caucasian	[11-17]	#N/A	#N/A	#N/A	0.0225451	-0.0164171	-0.024858	-0.00782605	-0.0193805
202226320146_R06C01	Controls	at Diagnosis	Female	Caucasian	[11-17]	#N/A	#N/A	#N/A	0.0132683	0.0251084	-0.040165	0.00865274	-0.00558026
202226400038_R01C01	Controls	at Diagnosis	Male	South/East Asian	[11-17]	#N/A	#N/A	#N/A	-0.00769584	0.0798252	0.075922	-0.0533315	-0.0182272
202226400088_R04C01	Controls	at Diagnosis	Female	African American	[11-17]	#N/A	#N/A	#N/A	-0.1413	-0.0390221	-0.0126059	-0.0101125	-0.00652468
202184990178_R05C01	Controls	at Diagnosis	Male	Caucasian	[11-17]	#N/A	#N/A	#N/A	0.0156848	-0.0118386	0.0216356	0.0259843	0.00503264
202242400142_R01C01	Controls	at Diagnosis	Female	Caucasian	[11-17]	#N/A	#N/A	#N/A	0.00963492	-0.0138471	0.084718	0.0882464	0.0467792
202226400063_R03C01	Controls	at Diagnosis	Male	South/East Asian	[11-17]	#N/A	#N/A	#N/A	-0.0137285	0.120545	0.00842457	-0.00417511	-0.0154607
202226400028_R04C01	Controls	at Diagnosis	Female	Caucasian	[11-17]	#N/A	#N/A	#N/A	0.0209005	-0.0198156	-0.0183062	-0.0150765	-0.0172035
202229250189_R02C01	Controls	at Diagnosis	Female	Caucasian	[11-17]	#N/A	#N/A	#N/A	0.0137886	0.0152469	-0.018257	-0.0266221	-0.02719
202226400021_R03C01	Controls	at Diagnosis	Female	Caucasian	[11-17]	#N/A	#N/A	#N/A	0.0200344	-0.0167216	-0.019102	-0.0236109	-0.0222409
202229250175_R05C01	Controls	at Diagnosis	Female	Caucasian	[11-17]	#N/A	#N/A	#N/A	0.0205144	-0.0203048	-0.0230108	-0.00852772	-0.00988
202242400132_R04C01	Controls	at Diagnosis	Male	Caucasian	[11-17]	#N/A	#N/A	#N/A	0.0192401	-0.0170617	-0.0116831	-0.0180659	-0.00357144
202242410059_R04C01	Controls	at Diagnosis	Female	Caucasian	[11-17]	#N/A	#N/A	#N/A	0.00776139	0.030763	-0.0490137	0.0318069	-0.000647799
202242410179_R05C01	Controls	at Diagnosis	Female	Caucasian	[11-17]	#N/A	#N/A	#N/A	0.00584453	-0.0103458	0.0965909	0.0704582	0.0476535
202226400041_R03C01	Controls	at Diagnosis	Male	Caucasian	[11-17]	#N/A	#N/A	#N/A	0.0191655	-0.0105422	-0.0190568	-0.0171021	0.00177561
202232290094_R07C01	Controls	at Diagnosis	Female	Caucasian	[11-17]	#N/A	#N/A	#N/A	0.0193882	-0.0175521	-0.00957392	-0.0132329	-0.00865905
202226320167_R03C01	Controls	at Diagnosis	Male	Caucasian	[11-17]	#N/A	#N/A	#N/A	0.0162934	-0.012573	0.0269184	0.0319112	0.0125921
202226400002_R04C01	Controls	at Diagnosis	Female	Caucasian	[11-17]	#N/A	#N/A	#N/A	0.0191137	-0.0161333	-0.020853	-0.00720865	-0.0167565
202242420021_R05C01	Controls	at Diagnosis	Male	Caucasian	[11-17]	#N/A	#N/A	#N/A	0.0215699	-0.0119106	-0.0284039	-0.0266642	-0.0198892
202242410059_R05C01	Controls	at Diagnosis	Female	Caucasian	[11-17]	#N/A	#N/A	#N/A	0.0221731	-0.013675	-0.0178021	-0.0184013	-0.0218318
202242410058_R07C01	Controls	at Diagnosis	Male	Caucasian	[11-17]	#N/A	#N/A	#N/A	0.0209894	-0.0143588	-0.0191029	-0.0264226	-0.0221214
202226400099_R07C01	Controls	at Diagnosis	Female	Caucasian	[11-17]	#N/A	#N/A	#N/A	0.0200413	-0.0173849	-0.0176603	-0.0143708	-0.0180083
202242410179_R06C01	Controls	at Diagnosis	Male	Caucasian	[11-17]	#N/A	#N/A	#N/A	0.0217597	-0.0209863	-0.0158192	-0.0252622	-0.00813097
202242410111_R05C01	UC at Diagnosis	at Diagnosis	Female	Caucasian	[11-17]	80	Severe	#N/A	0.0137088	-0.0149827	0.0275182	0.0114599	0.00857521
202229250152_R05C01	UC at Diagnosis	at Diagnosis	Female	Caucasian	[11-17]	55	Moderate	#N/A	0.00395368	0.0495983	-0.0392504	0.0574881	0.0270004
202229250128_R06C01	UC at Diagnosis	at Diagnosis	Male	Caucasian	[6-10]	55	Moderate	#N/A	0.0221271	-0.0107982	-0.0269895	-0.0314923	-0.00713772
202226400037_R03C01	UC at Diagnosis	at Diagnosis	Male	Caucasian	[11-17]	45	Moderate	#N/A	0.0209337	-0.0101141	-0.00989931	-0.0164284	-0.0147246
202226400088_R03C01	UC at Diagnosis	at Diagnosis	Male	South/East Asian	[6-10]	80	Severe	#N/A	-0.0177559	0.105008	0.11023	-0.104436	-0.0272576
202242400132_R05C01	UC at Diagnosis	at Diagnosis	Male	Caucasian	[11-17]	60	Moderate	#N/A	0.0193486	-0.0144621	-0.021488	-0.0242632	-0.0182822
202232290123_R04C01	UC at Diagnosis	at Diagnosis	Female	Caucasian	[11-17]	35	Moderate	#N/A	0.0113447	-0.0110869	0.0531877	0.0495696	0.03086
202226400021_R06C01	UC at Diagnosis	at Diagnosis	Male	Caucasian	[11-17]	55	Moderate	#N/A	0.0210488	-0.0181031	-0.00843417	-0.00627499	-0.0238842
202226400054_R01C01	UC at Diagnosis	at Diagnosis	Male	Caucasian	[11-17]	75	Severe	#N/A	0.0231289	-0.0168975	-0.0281204	-0.0215447	-0.0151619
202226320167_R02C01	UC at Diagnosis	at Diagnosis	Female	Caucasian	[11-17]	70	Severe	#N/A	-0.027751	0.117183	-0.112458	0.109117	0.0642119
202226400041_R02C01	UC at Diagnosis	at Diagnosis	Female	Caucasian	[11-17]	80	Severe	#N/A	0.0193345	-0.0125608	0.000237551	-0.00501551	-0.00955137
202184990149_R08C01	UC at Diagnosis	at Diagnosis	Female	Caucasian	[11-17]	70	Severe	#N/A	0.0186457	-0.00818783	0.00282021	-0.00403051	-0.00238234
202226400099_R04C01	UC at Diagnosis	at Diagnosis	Female	African American	[11-17]	25	Mild	0	-0.0756478	-0.0174524	0.0648805	0.0715567	0.0358945
202226400021_R04C01	UC at Diagnosis	at Diagnosis	Male	Caucasian	[6-10]	30	Mild	0	0.0164164	-0.0143305	0.00847389	-0.00304296	0.00909874
202242410058_R04C01	UC at Diagnosis	at Diagnosis	Female	African American	[6-10]	30	Mild	1	-0.165432	-0.042072	-0.010178	-0.00408979	-0.00920516
202229250189_R03C01	UC at Diagnosis	at Diagnosis	Male	Caucasian	[11-17]	60	Moderate	0	0.020658	-0.0147545	-0.0175429	-0.00891266	-0.0144654
202229250189_R06C01	UC at Diagnosis	at Diagnosis	Female	Caucasian	[11-17]	45	Moderate	0	0.0187056	-0.00743894	-0.011257	0.00568597	0.00495371
202242400144_R08C01	UC at Diagnosis	at Diagnosis	Female	Caucasian	[11-17]	35	Moderate	0	-0.000607762	-0.00360624	0.106617	0.0700313	0.0471206
202226400052_R03C01	UC at Diagnosis	at Diagnosis	Male	Caucasian	[11-17]	50	Moderate	0	0.0214354	-0.0150003	-0.00299105	-0.000912409	-0.0048901
202242420095_R02C01	UC at Diagnosis	at Diagnosis	Male	African American	[6-10]	65	Severe	0	-0.15052	-0.039998	-0.011482	-0.00785403	-0.0131757
202226320167_R08C01	UC at Diagnosis	at Diagnosis	Male	Caucasian	[11-17]	70	Severe	0	0.0194355	-0.0147598	-0.00481975	-0.00267313	-0.00520954
202242400142_R07C01	UC at Diagnosis	at Diagnosis	Male	Caucasian	[11-17]	70	Severe	1	0.0127235	-0.00279935	0.0839872	0.0881559	0.0529392
202226400021_R02C01	UC at Diagnosis	at Diagnosis	Female	Caucasian	[6-10]	65	Severe	0	0.0206074	-0.0173347	-0.000252727	-0.0156891	0.00438086
202226320146_R07C01	UC at Diagnosis	at Diagnosis	Female	Caucasian	[11-17]	65	Severe	0	0.0122482	-0.0104435	0.0846069	0.0863728	0.0543624
202184990149_R01C01	UC at Diagnosis	at Diagnosis	Male	Caucasian	[11-17]	35	Moderate	0	0.0176095	-0.0106229	0.034159	0.0161552	0.0121248
202242410111_R01C01	UC at Diagnosis	at Diagnosis	Male	Caucasian	[11-17]	15	Mild	0	0.0199162	-0.0151191	-0.0183363	-0.0282164	-0.0268581
202226400038_R08C01	UC at Diagnosis	at Diagnosis	Female	Caucasian	[11-17]	10	Mild	0	0.0175608	-0.011765	-0.0117774	-0.0079478	-0.0126249
202242410179_R02C01	UC at Diagnosis	at Diagnosis	Female	Caucasian	[11-17]	25	Mild	0	0.02233	-0.0122895	-0.026083	-0.0139287	-0.0227008
202242410188_R03C01	UC at Diagnosis	at Diagnosis	Male	Caucasian	[11-17]	55	Moderate	0	0.0176525	-0.00605793	-0.0108146	0.00465889	0.00159991
202242410240_R03C01	UC at Diagnosis	at Diagnosis	Female	Caucasian	[6-10]	40	Moderate	0	-0.00633288	-0.000186037	-0.021063	0.0106746	0.00207677
202226320051_R04C01	UC at Diagnosis	at Diagnosis	Male	Caucasian	[11-17]	50	Moderate	1	0.018458	-0.0148211	-0.00300878	0.00766734	-0.00320229
202226400054_R06C01	UC at Diagnosis	at Diagnosis	Male	Caucasian	[11-17]	55	Moderate	0	0.0179511	-0.0166623	-0.000379391	0.00733906	-0.00381159
202242410179_R03C01	UC at Diagnosis	at Diagnosis	Female	Caucasian	[11-17]	15	Mild	0	0.0126	-0.0113858	0.0302103	0.0273273	0.0177803
202226400002_R02C01	UC at Diagnosis	at Diagnosis	Female	Caucasian	[6-10]	40	Moderate	0	0.0108167	-0.0169997	0.0448387	0.0630818	0.0345596
202226400099_R06C01	UC at Diagnosis	at Diagnosis	Male	Caucasian	[6-10]	50	Moderate	0	0.0194755	-0.00614632	-0.0121139	0.000295712	-0.0136689
202226400037_R02C01	UC at Diagnosis	at Diagnosis	Male	Caucasian	[11-17]	35	Moderate	0	0.0215825	-0.0121087	-0.0210054	-0.0226728	-0.0268862
202226400093_R04C01	UC at Diagnosis	at Diagnosis	Male	Caucasian	[11-17]	30	Mild	0	0.00338142	0.00764513	0.118579	0.0618307	0.0325232
202226400063_R01C01	UC at Diagnosis	at Diagnosis	Female	Caucasian	[11-17]	30	Mild	0	0.0231169	-0.0162111	-0.01899	-0.0204515	-0.0169295
202226400040_R04C01	UC at Diagnosis	at Diagnosis	Female	Caucasian	[11-17]	30	Mild	0	-0.00175556	0.05834	-0.01852	-0.032153	-0.0343408
202229250154_R06C01	UC at Diagnosis	at Diagnosis	Male	5	[6-10]	25	Mild	0	-0.010282	0.0788933	0.108804	-0.0759668	-0.030624
202226400088_R06C01	UC at Diagnosis	at Diagnosis	Male	African American	[11-17]	20	Mild	0	-0.151274	-0.0385358	-0.00740732	-0.0125817	-0.00678127
202229250175_R03C01	UC at Diagnosis	at Diagnosis	Female	Caucasian	[11-17]	50	Moderate	0	0.00904689	-0.0120818	0.0560965	0.049503	0.0216176
202226400063_R05C01	UC at Diagnosis	at Diagnosis	Female	African American	[11-17]	50	Moderate	0	-0.139485	-0.0373701	-0.0125242	-0.00981019	-0.00289247
202226320126_R02C01	UC at Diagnosis	at Diagnosis	Female	Caucasian	[11-17]	40	Moderate	0	0.0208681	-0.0139731	-0.01942	-0.0171644	-0.0169713
202226320187_R03C01	UC at Diagnosis	at Diagnosis	Male	Caucasian	[11-17]	50	Moderate	0	0.0192914	-0.0160022	-0.0225612	-0.0143652	0.00236728
202226400058_R04C01	UC at Diagnosis	at Diagnosis	Male	Caucasian	[11-17]	60	Moderate	1	0.0217964	-0.0216162	-0.0669422	-0.330508	0.608938
202226400088_R08C01	UC at Diagnosis	at Diagnosis	Male	Caucasian	[11-17]	50	Moderate	0	0.0212542	-0.018399	-0.0166888	-0.0187722	0.00194998
202242410239_R04C01	UC at Diagnosis	at Diagnosis	Female	Caucasian	[11-17]	55	Moderate	0	0.0213962	-0.016287	-0.021103	-0.00371577	-0.00780195
202242420021_R03C01	UC at Diagnosis	at Diagnosis	Male	Caucasian	[11-17]	45	Moderate	0	0.0094251	-0.00495443	0.0872122	0.0871697	0.0395561
202226400038_R03C01	UC at Diagnosis	at Diagnosis	Male	Caucasian	[11-17]	50	Moderate	0	0.011243	-0.0131718	0.0791471	0.0870506	0.0477815
202229250175_R04C01	UC at Diagnosis	at Diagnosis	Female	Asian	[11-17]	45	Moderate	0	-0.0102109	0.0865082	0.0966418	-0.081402	-0.0261414
202226400093_R08C01	UC at Diagnosis	at Diagnosis	Male	Caucasian	[11-17]	60	Moderate	1	0.0160177	-0.0104528	0.0227831	0.0091437	0.00641392
202229250189_R07C01	UC at Diagnosis	at Diagnosis	Female	Caucasian	[11-17]	35	Moderate	0	0.0182636	-0.0166329	-0.0220271	-0.0190766	-0.00890521
202226400028_R01C01	UC at Diagnosis	at Diagnosis	Female	Caucasian	[11-17]	60	Moderate	0	0.0210302	-0.019428	-0.0198209	-0.0102554	-0.0114062
202226400063_R04C01	UC at Diagnosis	at Diagnosis	Male	Caucasian	[11-17]	45	Moderate	0	0.0183138	-0.0146709	-0.0137789	-0.0112817	-0.0191071
202226400088_R01C01	UC at Diagnosis	at Diagnosis	Male	Caucasian	[11-17]	60	Moderate	0	0.0186671	-0.0119351	-0.0114744	-0.00545417	-0.0107923
202242410109_R06C01	UC at Diagnosis	at Diagnosis	Male	Caucasian	[11-17]	45	Moderate	0	0.0182873	-0.0164515	-0.00507871	0.00749091	-0.0152431
202184990178_R02C01	UC at Diagnosis	at Diagnosis	Female	Caucasian	[11-17]	75	Severe	0	0.0183331	-0.0160045	0.0151531	0.0241813	0.00313783
202229250264_R06C01	UC at Diagnosis	at Diagnosis	Male	African American	[11-17]	65	Severe	0	-0.129376	-0.0296376	-0.0128258	-0.00476516	0.000493117
202229250264_R04C01	UC at Diagnosis	at Diagnosis	Female	Caucasian	[11-17]	75	Severe	0	0.0143935	-0.0102768	0.0380093	0.0304967	0.0270548
202242410060_R05C01	UC at Diagnosis	at Diagnosis	Male	African American	[11-17]	70	Severe	0	-0.151446	-0.0417857	-0.0171797	-0.0123805	-0.00511443
202226400091_R01C01	UC at Diagnosis	at Diagnosis	Female	Caucasian	[11-17]	85	Severe	1	-0.0119682	0.0887844	-0.0811111	0.0891042	0.047636
202242410060_R02C01	UC at Diagnosis	at Diagnosis	Male	Caucasian	[11-17]	65	Severe	0	0.0237872	-0.0172644	-0.0150773	-0.016191	-0.0124234
202226320167_R04C01	UC at Diagnosis	at Diagnosis	Male	Caucasian	[11-17]	80	Severe	0	0.0189228	-0.0164063	-0.0227147	-0.0167228	-0.0198445
202242410239_R07C01	UC at Diagnosis	at Diagnosis	Male	Caucasian	[11-17]	65	Severe	0	0.0235604	-0.0148094	-0.0212525	-0.0147147	-0.0197485
202229250264_R07C01	UC at Diagnosis	at Diagnosis	Male	Caucasian	[11-17]	65	Severe	0	0.0191093	-0.0146957	-0.0131234	-0.0218159	-0.032086
202242400132_R01C01	UC at Diagnosis	at Diagnosis	Female	Caucasian	[11-17]	70	Severe	0	0.0218364	-0.0134628	-0.0269427	-0.0174008	-0.0145709
202226400052_R07C01	UC at Diagnosis	at Diagnosis	Female	Caucasian	[6-10]	65	Severe	0	0.0160334	-0.015724	-0.0153895	-0.0281359	0.00184674
202226400091_R04C01	UC at Diagnosis	at Diagnosis	Male	Caucasian	[11-17]	65	Severe	0	0.0101439	-0.0118773	0.0817557	0.0708754	0.0663419
202242400144_R01C01	UC at Diagnosis	at Diagnosis	Female	Caucasian	[11-17]	70	Severe	0	-0.0087211	0.0811782	0.113867	-0.0724027	-0.0291384
202229250128_R07C01	UC at Diagnosis	at Diagnosis	Male	Caucasian	[11-17]	70	Severe	1	0.0217013	-0.019166	-0.0223431	-0.0172971	-0.0184347
202184990149_R07C01	UC at Diagnosis	at Diagnosis	Male	Caucasian	[11-17]	70	Severe	0	0.0190711	-0.0201534	-0.0126992	-0.0101456	-0.00808156
202229250175_R07C01	UC at Diagnosis	at Diagnosis	Male	Caucasian	[11-17]	45	Moderate	1	0.0207881	-0.0147104	-0.0215248	-0.0205529	-0.0114071
202242410230_R05C01	UC at Diagnosis	at Diagnosis	Female	Caucasian	[11-17]	75	Severe	1	0.00392721	0.00284871	-0.0182854	0.0142015	0.00509159
202242410122_R06C01	UC at Diagnosis	at Diagnosis	Female	Caucasian	[6-10]	70	Severe	1	0.0209773	-0.0182202	-0.0138362	-0.0253929	-0.0161225
202242400142_R04C01	UC at Diagnosis	at Diagnosis	Female	Caucasian	[11-17]	85	Severe	1	0.0198746	-0.0105853	-0.00904681	-0.00154503	-0.011884
202226320051_R05C01	UC at Diagnosis	at Diagnosis	Female	Caucasian	[0-5]	60	Moderate	0	0.0202833	-0.0151358	-0.0132931	-0.0269758	-0.0194079
202226400028_R05C01	UC at Diagnosis	at Diagnosis	Female	Caucasian	[6-10]	45	Moderate	0	0.0122571	-0.00301824	-0.00321148	0.0155392	0.0111771
202226400099_R02C01	UC at Diagnosis	at Diagnosis	Male	Caucasian	[11-17]	50	Moderate	0	0.0196721	-0.0136372	-0.019663	-0.00978953	-0.0136286
202229250249_R04C01	UC at Diagnosis	at Diagnosis	Female	Caucasian	[11-17]	55	Moderate	0	0.0210468	-0.0198296	-0.0215824	-0.0173802	0.000854329
202226400054_R04C01	UC at Diagnosis	at Diagnosis	Female	Caucasian	[11-17]	60	Moderate	0	0.0188514	-0.0164595	-0.00685842	-0.0130055	-0.00571141
202242420095_R07C01	UC at Diagnosis	at Diagnosis	Female	Caucasian	[11-17]	65	Severe	0	0.0220785	-0.0126699	-0.00392949	-0.00914188	-0.00542761
202816900147_R03C01	UC at Diagnosis	at Diagnosis	Male	Caucasian	[11-17]	70	Severe	0	0.0209132	-0.011512	-0.0277254	-0.00227857	-0.0162702
202242400144_R03C01	UC at Diagnosis	at Diagnosis	Female	African American	[11-17]	75	Severe	0	-0.174355	-0.0418051	0.00727099	-0.00396243	0.00241901
202242400142_R05C01	UC at Diagnosis	at Diagnosis	Male	Caucasian	[11-17]	85	Severe	0	0.0250329	-0.0191101	-0.0216629	-0.0120284	-0.0138035
202242410187_R01C01	UC at Diagnosis	at Diagnosis	Female	Caucasian	[11-17]	85	Severe	0	0.021049	-0.0118252	-0.0105711	-0.00130561	0.0109354
202242410240_R05C01	UC at Diagnosis	at Diagnosis	Male	Asian	[11-17]	85	Severe	0	-0.00779485	0.0749367	0.109795	-0.0787842	-0.0304976
202229250129_R08C01	UC at Diagnosis	at Diagnosis	Female	Caucasian	[11-17]	70	Severe	0	0.0228025	-0.0152553	-0.0251593	-0.0181951	-0.0111394
202226400028_R03C01	UC at Diagnosis	at Diagnosis	Female	Caucasian	[11-17]	70	Severe	0	0.0207798	-0.0163423	-0.0232665	-0.0139444	-0.0143667
202226400091_R07C01	UC at Diagnosis	at Diagnosis	Male	Caucasian	[11-17]	85	Severe	0	0.0155301	-0.0149814	0.0445383	0.0360405	0.0157695
202226400093_R05C01	UC at Diagnosis	at Diagnosis	Female	Caucasian	[11-17]	70	Severe	0	0.0173561	-0.01276	0.0182565	0.00849623	0.00709597
202226400037_R07C01	UC at Diagnosis	at Diagnosis	Male	African American	[11-17]	65	Severe	0	-0.179492	-0.0510083	-0.00798876	-0.00823191	-0.00135246
202226400041_R04C01	UC at Diagnosis	at Diagnosis	Male	Caucasian	[11-17]	30	Mild	1	-0.00820126	0.00525305	0.0375784	0.0525964	0.0293479
202242410111_R07C01	UC at Diagnosis	at Diagnosis	Male	Caucasian	[11-17]	40	Moderate	1	0.0157976	-0.0134478	0.0284372	0.0143113	9.56e-05
202816900102_R05C01	UC at Diagnosis	at Diagnosis	Female	Caucasian	[6-10]	60	Moderate	1	0.0218172	-0.0174885	-0.0218342	-0.0257986	-0.0108192
202242410110_R04C01	UC at Diagnosis	at Diagnosis	Male	Caucasian	[11-17]	70	Severe	1	0.0161192	-0.0196433	-0.0118034	-0.00290445	-0.000270037
202229250129_R01C01	UC at Diagnosis	at Diagnosis	Male	Caucasian	[11-17]	85	Severe	1	0.0157998	-0.0168604	0.014342	0.0270627	0.0140418
202242410230_R04C01	UC at Diagnosis	at Diagnosis	Female	Caucasian	[11-17]	70	Severe	1	0.0218228	-0.0140431	-0.020326	-0.0324999	-0.0262479
202226320051_R07C01	UC at Diagnosis	at Diagnosis	Male	Caucasian	[6-10]	85	Severe	1	0.0229869	-0.0119367	-0.0188382	-0.0186967	-0.0143767
202226320126_R07C01	UC at Diagnosis	at Diagnosis	Female	Caucasian	[11-17]	70	Severe	1	0.0212133	-0.0179694	-0.00720228	0.00610744	-0.0109201
202226400009_R02C01	UC at Diagnosis	at Diagnosis	Male	Caucasian	[11-17]	85	Severe	1	0.0209547	-0.0123406	-0.028026	-0.0162575	-0.0194155
202242410240_R02C01	UC at Diagnosis	at Diagnosis	Male	African American	[11-17]	75	Severe	1	-0.14812	-0.0379074	-0.0155145	-0.0107796	-0.00861393
202229250175_R01C01	UC at Diagnosis	at Diagnosis	Male	Caucasian	[11-17]	25	Mild	0	-0.0187123	-0.00695229	0.0885245	0.0704663	0.0456397
202242410060_R06C01	UC at Diagnosis	at Diagnosis	Male	Caucasian	[11-17]	15	Mild	0	0.0212437	-0.0129548	-0.0217367	-0.022928	-0.0175542
202242410059_R07C01	UC at Diagnosis	at Diagnosis	Female	Caucasian	[11-17]	45	Moderate	0	0.0211437	-0.0154383	-0.0325598	-0.0175318	-0.01406
202242410059_R06C01	UC at Diagnosis	at Diagnosis	Male	Caucasian	[11-17]	55	Moderate	0	0.0203741	-0.0118891	-0.0143205	-0.011522	-0.0255162
202229250152_R07C01	UC at Diagnosis	at Diagnosis	Male	Caucasian	[11-17]	60	Moderate	0	0.0198765	-0.012117	-0.0151585	-0.0228593	-0.0183568
202242400132_R03C01	UC at Diagnosis	at Diagnosis	Female	Caucasian	[11-17]	55	Moderate	0	0.0210128	-0.019831	-0.016279	-0.0341138	-0.0165757
202229250152_R03C01	UC at Diagnosis	at Diagnosis	Female	Caucasian	[11-17]	45	Moderate	0	0.0229384	-0.00731276	-0.0208802	-0.0170241	-0.0230094
202226400063_R08C01	UC at Diagnosis	at Diagnosis	Male	Caucasian	[11-17]	55	Moderate	0	0.00853958	-0.0097724	0.0836881	0.0869672	0.0544128
202226400091_R06C01	UC at Diagnosis	at Diagnosis	Female	Caucasian	[11-17]	50	Moderate	0	0.020491	-0.0160886	-0.0203842	-0.0200023	-0.0207763
202226320126_R04C01	UC at Diagnosis	at Diagnosis	Male	Caucasian	[11-17]	45	Moderate	0	0.0179105	-0.0108357	-0.00457173	-6.07e-05	-0.00152844
202226400099_R03C01	UC at Diagnosis	at Diagnosis	Male	Caucasian	[11-17]	45	Moderate	0	0.0184417	-0.0133738	-0.0222193	-0.0238705	-0.0284032
202242410059_R01C01	UC at Diagnosis	at Diagnosis	Female	Caucasian	[11-17]	70	Severe	0	0.0177851	-0.012019	0.0172198	0.00366423	0.0114267
202242400144_R05C01	UC at Diagnosis	at Diagnosis	Female	Caucasian	[11-17]	65	Severe	0	0.0110985	-0.01909	0.0270276	0.0238578	0.0161647
202242410188_R01C01	UC at Diagnosis	at Diagnosis	Female	Caucasian	[11-17]	70	Severe	0	0.0190384	-0.0150999	-0.0131316	-0.0190267	-0.0155101
202242400142_R06C01	UC at Diagnosis	at Diagnosis	Male	Caucasian	[11-17]	80	Severe	0	-0.0590515	-0.0287062	-0.0210409	-0.00847227	0.000584174
202226320146_R05C01	UC at Diagnosis	at Diagnosis	Female	Caucasian	[11-17]	65	Severe	0	0.0187816	-0.0150612	-0.0233638	-0.0106486	-0.0208426
202226320126_R01C01	UC at Diagnosis	at Diagnosis	Female	African American	[11-17]	30	Mild	0	-0.155425	-0.0393419	-0.00774165	-0.000780411	-0.00562035
202242410060_R04C01	UC at Diagnosis	at Diagnosis	Male	Caucasian	[0-5]	20	Mild	0	0.0211684	-0.0183581	-0.0231764	-0.0228662	-0.0255651
202226400029_R01C01	UC at Diagnosis	at Diagnosis	Male	African American	[11-17]	30	Mild	0	-0.123337	0.00578477	0.0240639	-0.0363212	-0.00567212
202232290094_R06C01	UC at Diagnosis	at Diagnosis	Female	Caucasian	[11-17]	30	Mild	0	-0.050457	0.00545748	-0.0246666	0.0343877	0.0199728
202229250129_R07C01	UC at Diagnosis	at Diagnosis	Male	Caucasian	[0-5]	30	Mild	0	0.0193966	-0.0114193	-0.021404	-0.0145907	-0.00570595
202242410240_R04C01	UC at Diagnosis	at Diagnosis	Female	African American	[11-17]	20	Mild	0	-0.132042	-0.0356921	-0.00114041	0.000976016	-0.0131759
202242420021_R06C01	UC at Diagnosis	at Diagnosis	Female	Caucasian	[0-5]	15	Mild	0	0.00844079	-0.0124276	0.0927859	0.0838903	0.0514245
202242410179_R07C01	UC at Diagnosis	at Diagnosis	Male	Caucasian	[6-10]	25	Mild	0	0.0203249	-0.0188203	-0.00678908	-0.00741146	-0.00934276
202226400002_R08C01	UC at Diagnosis	at Diagnosis	Female	Caucasian	[6-10]	25	Mild	0	0.0201536	-0.010515	-0.000195712	-0.00796312	-0.00224844
202226400002_R06C01	UC at Diagnosis	at Diagnosis	Male	Caucasian	[11-17]	15	Mild	0	-0.00417584	0.0707577	0.08752	-0.0493407	-0.0135758
202226400002_R05C01	UC at Diagnosis	at Diagnosis	Female	Caucasian	[11-17]	20	Mild	0	0.0213213	-0.0173037	0.00254859	0.00529961	-0.00643291
202232290094_R04C01	UC at Diagnosis	at Diagnosis	Female	Caucasian	[11-17]	30	Mild	0	0.0174737	-0.0154741	0.00653675	0.0114178	-0.000293599
202816900147_R04C01	UC at Diagnosis	at Diagnosis	Male	Caucasian	[11-17]	25	Mild	0	0.018424	-0.0115581	-0.0165707	-0.0200775	-0.0221817
202242410109_R07C01	UC at Diagnosis	at Diagnosis	Female	Caucasian	[11-17]	25	Mild	0	0.0212541	-0.0171353	-0.0274251	-0.00789495	-0.0208177
202184990178_R03C01	UC at Diagnosis	at Diagnosis	Male	Caucasian	[11-17]	15	Mild	0	-0.0110409	0.00201167	0.0174679	0.0451447	0.0279083
202226400054_R07C01	UC at Diagnosis	at Diagnosis	Female	Caucasian	[11-17]	55	Moderate	0	0.0195871	-0.00788141	-0.0210093	-0.0230385	-0.0185467
202229250249_R03C01	UC at Diagnosis	at Diagnosis	Female	Caucasian	[11-17]	35	Moderate	0	0.0145306	-0.0106097	0.0215019	0.0101855	-0.00708972
202226400091_R08C01	UC at Diagnosis	at Diagnosis	Female	Caucasian	[11-17]	40	Moderate	0	0.0208838	-0.0122557	-0.0155403	-0.0150105	-0.0260236
202242410122_R01C01	UC at Diagnosis	at Diagnosis	Male	African American	[11-17]	50	Moderate	1	-0.16406	-0.0453697	-0.00817485	-0.0115062	-0.000424646
202226320051_R02C01	UC at Diagnosis	at Diagnosis	Male	Asian	[11-17]	50	Moderate	0	-0.00778989	0.0848336	0.103017	-0.0836267	-0.0125204
202816900147_R07C01	UC at Diagnosis	at Diagnosis	Female	African American	[6-10]	60	Moderate	0	-0.123005	-0.0367351	-0.0138571	-0.0125282	-0.010419
202242410122_R07C01	UC at Diagnosis	at Diagnosis	Female	Caucasian	[11-17]	35	Moderate	0	0.0190557	-0.0141069	0.00509631	-0.00349979	-0.00729381
202229250189_R04C01	UC at Diagnosis	at Diagnosis	Male	Caucasian	[11-17]	35	Moderate	0	-0.0153943	0.131979	-0.123995	0.112982	0.0675073
202242410240_R06C01	UC at Diagnosis	at Diagnosis	Male	Caucasian	[11-17]	45	Moderate	0	0.0205654	-0.0189074	-0.0150864	-0.0184231	-0.0128965
202232290123_R07C01	UC at Diagnosis	at Diagnosis	Male	Caucasian	[11-17]	40	Moderate	0	0.0201802	-0.0172343	-0.0173606	-0.0142731	-0.0197286
202226400038_R06C01	UC at Diagnosis	at Diagnosis	Female	Caucasian	[6-10]	40	Moderate	0	0.0196517	-0.0126428	-0.00741125	0.000596376	-0.00238246
202226320187_R01C01	UC at Diagnosis	at Diagnosis	Male	Caucasian	[11-17]	55	Moderate	0	0.00963182	0.0317169	-0.0525188	0.0237731	0.00732766
202232290123_R03C01	UC at Diagnosis	at Diagnosis	Female	Caucasian	[11-17]	65	Severe	0	0.0138824	-0.0183452	-0.00994508	-0.00220564	0.001384
202816900102_R07C01	UC at Diagnosis	at Diagnosis	Male	Caucasian	[6-10]	75	Severe	0	0.00930689	-0.00464091	0.0906917	0.0781456	0.0515302
202226400058_R02C01	UC at Diagnosis	at Diagnosis	Female	African American	[11-17]	80	Severe	0	-0.0481983	0.0130781	-0.0275215	0.0505027	0.0228052
202242420095_R04C01	UC at Diagnosis	at Diagnosis	Female	Caucasian	[11-17]	65	Severe	0	0.0153444	-0.0138694	0.0376073	0.0311491	0.0171632
202242410059_R02C01	UC at Diagnosis	at Diagnosis	Female	5	[11-17]	70	Severe	0	-0.0164731	0.13263	-0.0798368	0.031564	0.00788423
202242410230_R01C01	UC at Diagnosis	at Diagnosis	Male	Asian	[0-5]	70	Severe	0	-0.0417255	0.225881	-0.00123204	-0.0499072	-0.0389624
202242410110_R06C01	UC at Diagnosis	at Diagnosis	Female	Asian	[11-17]	75	Severe	0	-0.0238971	0.133224	0.106806	-0.108636	-0.0360651
202226320187_R05C01	UC at Diagnosis	at Diagnosis	Female	Caucasian	[11-17]	40	Moderate	1	0.0229414	-0.0138832	-0.0318338	-0.0273775	-0.0250177
202232290123_R01C01	UC at Diagnosis	at Diagnosis	Female	Caucasian	[11-17]	20	Mild	0	0.0218242	-0.0163347	-0.0237417	-0.00745392	-0.0128743
202229250128_R02C01	UC at Diagnosis	at Diagnosis	Male	Caucasian	[11-17]	30	Mild	0	0.0220866	-0.0168198	-0.0156733	-0.00894087	-0.0156172
202816900147_R01C01	UC at Diagnosis	at Diagnosis	Male	Caucasian	[11-17]	30	Mild	0	-0.00425543	0.0509351	-0.0191232	0.0722497	0.036757
202226400091_R05C01	UC at Diagnosis	at Diagnosis	Male	Asian	[11-17]	30	Mild	0	-0.0100114	0.0774143	0.0993386	-0.0741919	-0.031109
202226320146_R03C01	UC at Diagnosis	at Diagnosis	Female	Asian	[11-17]	10	Mild	0	-0.00854893	0.0713895	0.108948	-0.0846336	-0.0309904
202229250128_R04C01	UC at Diagnosis	at Diagnosis	Female	Caucasian	[11-17]	25	Mild	0	0.0186981	-0.0144257	-0.0156587	0.010938	0.000963885
202242410109_R04C01	UC at Diagnosis	at Diagnosis	Female	Caucasian	[6-10]	25	Mild	0	0.0201767	-0.0205292	-0.015313	-0.0144226	-0.0158614
202226400028_R08C01	UC at Diagnosis	at Diagnosis	Male	Caucasian	[11-17]	15	Mild	0	-0.0015041	0.0123939	-0.0046487	0.0461194	0.0141951
202232290094_R02C01	UC at Diagnosis	at Diagnosis	Female	Caucasian	[11-17]	20	Mild	0	0.0165716	-0.0173866	-0.0137662	-0.0179981	0.000669079
202816900102_R03C01	UC at Diagnosis	at Diagnosis	Female	Asian	[11-17]	25	Mild	0	-0.0217624	0.121011	0.117067	-0.119847	-0.0425411
202229250249_R07C01	UC at Diagnosis	at Diagnosis	Male	Caucasian	[11-17]	15	Mild	0	0.0211224	-0.0131305	-0.0169403	0.003017	0.00224978
202242410060_R08C01	UC at Diagnosis	at Diagnosis	Male	Caucasian	[11-17]	15	Mild	0	0.0045475	-0.00107269	0.11741	0.0765701	0.0550527
202242410230_R08C01	UC at Diagnosis	at Diagnosis	Male	Caucasian	[11-17]	30	Mild	0	0.0209825	-0.0127528	-0.0272115	-0.0165794	-0.037255
202242400142_R03C01	UC at Diagnosis	at Diagnosis	Male	Caucasian	[11-17]	25	Mild	0	0.0218626	-0.0128278	-0.0259913	-0.0161737	-0.0189542
202226400052_R06C01	UC at Diagnosis	at Diagnosis	Male	Caucasian	[11-17]	50	Moderate	0	0.0223423	-0.016317	-0.0251847	-0.0227497	-0.0172496
202229250154_R03C01	UC at Diagnosis	at Diagnosis	Female	Caucasian	[11-17]	60	Moderate	0	0.0196865	-0.0152686	-0.0160387	-0.0223533	-0.0194886
202242410058_R02C01	UC at Diagnosis	at Diagnosis	Male	Asian	[11-17]	50	Moderate	0	-0.00542689	0.0688912	0.0883136	-0.0816756	-0.0270527
202229250154_R07C01	UC at Diagnosis	at Diagnosis	Male	Caucasian	[11-17]	50	Moderate	0	0.0209331	-0.0153949	-0.0282904	-0.0225596	-0.0123739
202229250129_R02C01	UC at Diagnosis	at Diagnosis	Female	Caucasian	[6-10]	55	Moderate	0	0.0124913	-0.0131385	0.0582963	0.0429685	0.0374292
202242410188_R02C01	UC at Diagnosis	at Diagnosis	Female	Caucasian	[6-10]	40	Moderate	0	-0.00223946	0.00271285	0.00595464	0.0509714	0.0292304
202226400029_R06C01	UC at Diagnosis	at Diagnosis	Male	Caucasian	[11-17]	50	Moderate	0	0.0198318	-0.0195466	-0.0121281	-0.00633778	-0.0168142
202226400099_R05C01	UC at Diagnosis	at Diagnosis	Male	Caucasian	[11-17]	45	Moderate	0	0.0199669	-0.0185185	-0.00821075	-0.0246968	-0.00746138
202229250249_R01C01	UC at Diagnosis	at Diagnosis	Male	Caucasian	[11-17]	50	Moderate	0	0.0129193	-0.0124078	0.0507324	0.0490967	0.0236427
202226400052_R02C01	UC at Diagnosis	at Diagnosis	Female	Caucasian	[11-17]	35	Moderate	0	0.0205322	-0.0179869	-0.0194255	-0.00278054	-0.0119569
202226400040_R01C01	UC at Diagnosis	at Diagnosis	Female	Caucasian	[11-17]	35	Moderate	0	0.0212203	-0.0149674	-0.0176117	-0.017116	-0.0194116
202226400037_R06C01	UC at Diagnosis	at Diagnosis	Male	Caucasian	[6-10]	55	Moderate	0	0.0225995	-0.0132246	-0.0250247	-0.0263894	-0.0206219
202229250152_R06C01	UC at Diagnosis	at Diagnosis	Female	Caucasian	[11-17]	55	Moderate	0	-0.165585	-0.042445	-0.00565989	-0.0055449	-0.00541875
202229250154_R02C01	UC at Diagnosis	at Diagnosis	Female	Caucasian	[6-10]	45	Moderate	0	0.00841187	-0.00998833	0.0891008	0.0924106	0.0523872
202229250129_R06C01	UC at Diagnosis	at Diagnosis	Female	Caucasian	[11-17]	40	Moderate	0	0.0197926	-0.0119756	-0.0304078	-0.00543192	-0.00338553
202226320146_R02C01	UC at Diagnosis	at Diagnosis	Female	Caucasian	[6-10]	50	Moderate	0	0.0209816	-0.0178906	-0.0174685	-0.0161304	-0.0094793
202226400058_R08C01	UC at Diagnosis	at Diagnosis	Female	Asian	[0-5]	35	Moderate	0	-0.0111081	0.0869104	0.0992605	-0.0903475	-0.0323092
202242410058_R05C01	UC at Diagnosis	at Diagnosis	Female	Caucasian	[11-17]	45	Moderate	0	0.0216831	-0.0128897	-0.00108683	-0.0141167	-0.00809063
202226400099_R08C01	UC at Diagnosis	at Diagnosis	Male	Caucasian	[11-17]	35	Moderate	0	0.0207174	-0.0126442	0.000645815	-0.00130747	-0.00734236
202229250154_R01C01	UC at Diagnosis	at Diagnosis	Female	Caucasian	[11-17]	45	Moderate	0	0.0201413	-0.0141865	0.00443755	-0.000734579	-0.00669566
202226400058_R06C01	UC at Diagnosis	at Diagnosis	Female	Asian	[11-17]	55	Moderate	0	-0.00880262	0.0822281	0.112601	-0.0815543	-0.0155791
202226400093_R01C01	UC at Diagnosis	at Diagnosis	Female	Caucasian	[6-10]	45	Moderate	0	0.00937026	-0.00593476	0.0847435	0.0729459	0.047157
202242410239_R01C01	UC at Diagnosis	at Diagnosis	Female	Asian	[0-5]	45	Moderate	0	-0.0138862	0.0924348	0.101396	-0.0801945	-0.029576
202242410059_R03C01	UC at Diagnosis	at Diagnosis	Female	Caucasian	[11-17]	75	Severe	0	0.0221994	-0.0142494	-0.0243679	-0.0229658	-0.0117802
202242410110_R08C01	UC at Diagnosis	at Diagnosis	Female	Caucasian	[6-10]	80	Severe	0	0.0195829	-0.0139697	0.0119813	0.0190421	0.0132561
202229250128_R05C01	UC at Diagnosis	at Diagnosis	Female	Caucasian	[11-17]	75	Severe	0	0.0183324	-0.0145214	-0.0190389	-0.017404	-0.0187459
202242420095_R01C01	UC at Diagnosis	at Diagnosis	Female	Caucasian	[6-10]	80	Severe	0	0.020193	-0.0127221	-0.0154692	-0.023793	-0.0120194
202242410187_R08C01	UC at Diagnosis	at Diagnosis	Female	Caucasian	[11-17]	85	Severe	0	-0.0350189	-0.023774	0.00577245	0.00608895	0.0173791
202226400029_R07C01	UC at Diagnosis	at Diagnosis	Male	Caucasian	[11-17]	70	Severe	0	0.0178959	-0.011337	-0.0185003	-0.00307314	-0.0171892
202184990178_R07C01	UC at Diagnosis	at Diagnosis	Male	Caucasian	[11-17]	70	Severe	0	0.0119804	-0.0128985	0.0608415	0.0498505	0.0253385
202229250249_R05C01	UC at Diagnosis	at Diagnosis	Female	Caucasian	[11-17]	65	Severe	0	0.0211294	-0.0135681	-0.0227601	-0.0175653	-0.00198929
202229250129_R03C01	UC at Diagnosis	at Diagnosis	Female	African American	[6-10]	75	Severe	0	-0.168498	-0.040271	-0.00551017	-0.00933355	-0.009412
202226320187_R07C01	UC at Diagnosis	at Diagnosis	Male	Caucasian	[11-17]	75	Severe	0	0.0230776	-0.0180305	-0.0202158	-0.0210324	-0.0175346
202226320167_R05C01	UC at Diagnosis	at Diagnosis	Male	Caucasian	[11-17]	75	Severe	0	0.0107003	-0.0154455	0.0574958	0.0331912	0.0218139
202242410239_R05C01	UC at Diagnosis	at Diagnosis	Female	Caucasian	[11-17]	80	Severe	0	0.0201094	-0.0210631	0.00281088	0.0092894	-0.00454149
202242420021_R02C01	UC at Diagnosis	at Diagnosis	Male	Caucasian	[11-17]	80	Severe	0	0.018531	-0.016248	-0.000245242	0.00315234	0.0110505
202242410187_R04C01	UC at Diagnosis	at Diagnosis	Female	Caucasian	[11-17]	65	Severe	0	0.019701	-0.0137647	-0.00338469	0.00777445	0.0031783
202242410122_R03C01	UC at Diagnosis	at Diagnosis	Female	Caucasian	[6-10]	65	Severe	0	0.0190654	-0.0148358	0.00238026	-0.0039527	-0.00979479
202242400132_R08C01	UC at Diagnosis	at Diagnosis	Male	Caucasian	[11-17]	80	Severe	0	0.0169865	-0.0121013	0.0242413	0.0363675	0.00182331
202242420095_R05C01	UC at Diagnosis	at Diagnosis	Female	Caucasian	[6-10]	70	Severe	0	0.0170484	-0.0188855	0.00824157	0.0134251	-0.00327217
202226400009_R04C01	UC at Diagnosis	at Diagnosis	Male	Caucasian	[11-17]	65	Severe	0	0.0207608	-0.0107547	-0.0122553	-0.00850319	-0.0204949
202242410240_R07C01	UC at Diagnosis	at Diagnosis	Male	Caucasian	[11-17]	65	Severe	0	0.0163187	-0.0111058	0.0355788	0.0248842	0.0270566
202232290123_R02C01	UC at Diagnosis	at Diagnosis	Male	Caucasian	[0-5]	80	Severe	0	0.0200793	-0.0168545	-0.0222662	-0.00812052	-0.00532019
202226400058_R05C01	UC at Diagnosis	at Diagnosis	Male	Caucasian	[11-17]	65	Severe	1	0.0183028	-0.00989633	0.00601122	0.00223949	0.000511621
202816900102_R06C01	UC at Follow-up	8wk FU	Female	Caucasian	[6-10]	#N/A	#N/A	1	0.0218172	-0.0174885	-0.0218342	-0.0257986	-0.0108192
202226400058_R03C01	UC at Follow-up	12wk FU	Male	Caucasian	[11-17]	30	#N/A	1	0.0217964	-0.0216162	-0.0669422	-0.330508	0.608938
202229250264_R03C01	UC at Follow-up	12wk FU	Female	Caucasian	[11-17]	5	#N/A	0	0.0143935	-0.0102768	0.0380093	0.0304967	0.0270548
202242410122_R05C01	UC at Follow-up	12wk FU	Female	Caucasian	[6-10]	5	#N/A	1	0.0209773	-0.0182202	-0.0138362	-0.0253929	-0.0161225
202816900147_R02C01	UC at Follow-up	12wk FU	Male	Caucasian	[11-17]	65	#N/A	0	-0.00425543	0.0509351	-0.0191232	0.0722497	0.036757
202229250189_R05C01	UC at Follow-up	26wk FU	Female	Caucasian	[11-17]	#N/A	#N/A	0	0.0187056	-0.00743894	-0.011257	0.00568597	0.00495371
202226400052_R04C01	UC at Follow-up	26wk FU	Male	Caucasian	[11-17]	#N/A	#N/A	0	0.0214354	-0.0150003	-0.00299105	-0.000912409	-0.0048901
202242400142_R08C01	UC at Follow-up	26wk FU	Male	Caucasian	[11-17]	#N/A	#N/A	1	0.0127235	-0.00279935	0.0839872	0.0881559	0.0529392
202184990149_R02C01	UC at Follow-up	26wk FU	Male	Caucasian	[11-17]	#N/A	#N/A	0	0.0176095	-0.0106229	0.034159	0.0161552	0.0121248
202226400063_R06C01	UC at Follow-up	26wk FU	Female	African American	[11-17]	#N/A	#N/A	0	-0.139485	-0.0373701	-0.0125242	-0.00981019	-0.00289247
202242420021_R04C01	UC at Follow-up	26wk FU	Male	Caucasian	[11-17]	#N/A	#N/A	0	0.0094251	-0.00495443	0.0872122	0.0871697	0.0395561
202226400028_R02C01	UC at Follow-up	26wk FU	Female	Caucasian	[11-17]	#N/A	#N/A	0	0.0210302	-0.019428	-0.0198209	-0.0102554	-0.0114062
202242410109_R05C01	UC at Follow-up	26wk FU	Male	Caucasian	[11-17]	#N/A	#N/A	0	0.0182873	-0.0164515	-0.00507871	0.00749091	-0.0152431
202226400091_R03C01	UC at Follow-up	26wk FU	Male	Caucasian	[11-17]	#N/A	#N/A	0	0.0101439	-0.0118773	0.0817557	0.0708754	0.0663419
202226400054_R03C01	UC at Follow-up	26wk FU	Female	Caucasian	[11-17]	#N/A	#N/A	0	0.0188514	-0.0164595	-0.00685842	-0.0130055	-0.00571141
202229250175_R08C01	UC at Follow-up	26wk FU	Male	Caucasian	[11-17]	#N/A	#N/A	1	0.0207881	-0.0147104	-0.0215248	-0.0205529	-0.0114071
202229250175_R02C01	UC at Follow-up	26wk FU	Male	Caucasian	[11-17]	#N/A	#N/A	0	-0.0187123	-0.00695229	0.0885245	0.0704663	0.0456397
202242400144_R06C01	UC at Follow-up	26wk FU	Female	Caucasian	[11-17]	#N/A	#N/A	0	0.0110985	-0.01909	0.0270276	0.0238578	0.0161647
202242410239_R02C01	UC at Follow-up	26wk FU	Female	Asian	[0-5]	#N/A	#N/A	0	-0.0138862	0.0924348	0.101396	-0.0801945	-0.029576
202226400093_R03C01	UC at Follow-up	39wk FU	Male	Caucasian	[11-17]	#N/A	#N/A	0	0.00338142	0.00764513	0.118579	0.0618307	0.0325232
202226400063_R02C01	UC at Follow-up	39wk FU	Female	Caucasian	[11-17]	#N/A	#N/A	0	0.0231169	-0.0162111	-0.01899	-0.0204515	-0.0169295
202226400088_R07C01	UC at Follow-up	39wk FU	Male	Caucasian	[11-17]	#N/A	#N/A	0	0.0212542	-0.018399	-0.0166888	-0.0187722	0.00194998
202226400088_R02C01	UC at Follow-up	39wk FU	Male	Caucasian	[11-17]	#N/A	#N/A	0	0.0186671	-0.0119351	-0.0114744	-0.00545417	-0.0107923
202229250264_R05C01	UC at Follow-up	39wk FU	Male	African American	[11-17]	#N/A	#N/A	0	-0.129376	-0.0296376	-0.0128258	-0.00476516	0.000493117
202242410239_R08C01	UC at Follow-up	39wk FU	Male	Caucasian	[11-17]	#N/A	#N/A	0	0.0235604	-0.0148094	-0.0212525	-0.0147147	-0.0197485
202242400132_R02C01	UC at Follow-up	39wk FU	Female	Caucasian	[11-17]	#N/A	#N/A	0	0.0218364	-0.0134628	-0.0269427	-0.0174008	-0.0145709
202226320051_R06C01	UC at Follow-up	39wk FU	Female	Caucasian	[0-5]	#N/A	#N/A	0	0.0202833	-0.0151358	-0.0132931	-0.0269758	-0.0194079
202242410111_R08C01	UC at Follow-up	39wk FU	Male	Caucasian	[11-17]	#N/A	#N/A	1	0.0157976	-0.0134478	0.0284372	0.0143113	9.56e-05
202226320167_R07C01	UC at Follow-up	52wk FU	Male	Caucasian	[11-17]	20	#N/A	0	0.0194355	-0.0147598	-0.00481975	-0.00267313	-0.00520954
202226400021_R01C01	UC at Follow-up	52wk FU	Female	Caucasian	[6-10]	60	#N/A	0	0.0206074	-0.0173347	-0.000252727	-0.0156891	0.00438086
202226400038_R07C01	UC at Follow-up	52wk FU	Female	Caucasian	[11-17]	15	#N/A	0	0.0175608	-0.011765	-0.0117774	-0.0079478	-0.0126249
202242410111_R02C01	UC at Follow-up	52wk FU	Male	Caucasian	[11-17]	5	#N/A	0	0.0199162	-0.0151191	-0.0183363	-0.0282164	-0.0268581
202226400054_R05C01	UC at Follow-up	52wk FU	Male	Caucasian	[11-17]	15	#N/A	0	0.0179511	-0.0166623	-0.000379391	0.00733906	-0.00381159
202226320051_R03C01	UC at Follow-up	52wk FU	Male	Caucasian	[11-17]	80	#N/A	1	0.018458	-0.0148211	-0.00300878	0.00766734	-0.00320229
202226400002_R01C01	UC at Follow-up	52wk FU	Female	Caucasian	[6-10]	0	#N/A	0	0.0108167	-0.0169997	0.0448387	0.0630818	0.0345596
202226400037_R01C01	UC at Follow-up	52wk FU	Male	Caucasian	[11-17]	0	#N/A	0	0.0215825	-0.0121087	-0.0210054	-0.0226728	-0.0268862
202226400040_R03C01	UC at Follow-up	52wk FU	Female	Caucasian	[11-17]	0	#N/A	0	-0.00175556	0.05834	-0.01852	-0.032153	-0.0343408
202226400091_R02C01	UC at Follow-up	52wk FU	Female	Caucasian	[11-17]	65	#N/A	1	-0.0119682	0.0887844	-0.0811111	0.0891042	0.047636
202184990178_R01C01	UC at Follow-up	52wk FU	Female	Caucasian	[11-17]	15	#N/A	0	0.0183331	-0.0160045	0.0151531	0.0241813	0.00313783
202242410059_R08C01	UC at Follow-up	52wk FU	Female	Caucasian	[11-17]	0	#N/A	0	0.0211437	-0.0154383	-0.0325598	-0.0175318	-0.01406
202229250152_R04C01	UC at Follow-up	52wk FU	Female	Caucasian	[11-17]	0	#N/A	0	0.0229384	-0.00731276	-0.0208802	-0.0170241	-0.0230094
202226320126_R03C01	UC at Follow-up	52wk FU	Male	Caucasian	[11-17]	25	#N/A	0	0.0179105	-0.0108357	-0.00457173	-6.07e-05	-0.00152844
202226400002_R07C01	UC at Follow-up	52wk FU	Female	Caucasian	[6-10]	10	#N/A	0	0.0201536	-0.010515	-0.000195712	-0.00796312	-0.00224844
202242410109_R08C01	UC at Follow-up	52wk FU	Female	Caucasian	[11-17]	45	#N/A	0	0.0212541	-0.0171353	-0.0274251	-0.00789495	-0.0208177
202226320187_R02C01	UC at Follow-up	52wk FU	Male	Caucasian	[11-17]	15	#N/A	0	0.00963182	0.0317169	-0.0525188	0.0237731	0.00732766
202242410122_R08C01	UC at Follow-up	52wk FU	Female	Caucasian	[11-17]	25	#N/A	0	0.0190557	-0.0141069	0.00509631	-0.00349979	-0.00729381
202226400038_R05C01	UC at Follow-up	52wk FU	Female	Caucasian	[6-10]	10	#N/A	0	0.0196517	-0.0126428	-0.00741125	0.000596376	-0.00238246
202242410230_R02C01	UC at Follow-up	52wk FU	Male	Asian	[0-5]	10	#N/A	0	-0.0417255	0.225881	-0.00123204	-0.0499072	-0.0389624
202229250128_R01C01	UC at Follow-up	52wk FU	Male	Caucasian	[11-17]	0	#N/A	0	0.0220866	-0.0168198	-0.0156733	-0.00894087	-0.0156172
202229250128_R03C01	UC at Follow-up	52wk FU	Female	Caucasian	[11-17]	0	#N/A	0	0.0186981	-0.0144257	-0.0156587	0.010938	0.000963885
202226320146_R04C01	UC at Follow-up	52wk FU	Female	Asian	[11-17]	0	#N/A	0	-0.00854893	0.0713895	0.108948	-0.0846336	-0.0309904
202242410060_R07C01	UC at Follow-up	52wk FU	Male	Caucasian	[11-17]	0	#N/A	0	0.0045475	-0.00107269	0.11741	0.0765701	0.0550527
202229250154_R04C01	UC at Follow-up	52wk FU	Female	Caucasian	[11-17]	0	#N/A	0	0.0196865	-0.0152686	-0.0160387	-0.0223533	-0.0194886
202226400037_R05C01	UC at Follow-up	52wk FU	Male	Caucasian	[6-10]	0	#N/A	0	0.0225995	-0.0132246	-0.0250247	-0.0263894	-0.0206219
202226320146_R01C01	UC at Follow-up	52wk FU	Female	Caucasian	[6-10]	0	#N/A	0	0.0209816	-0.0178906	-0.0174685	-0.0161304	-0.0094793
202229250129_R05C01	UC at Follow-up	52wk FU	Female	Caucasian	[11-17]	0	#N/A	0	0.0197926	-0.0119756	-0.0304078	-0.00543192	-0.00338553
202242410058_R06C01	UC at Follow-up	52wk FU	Female	Caucasian	[11-17]	5	#N/A	0	0.0216831	-0.0128897	-0.00108683	-0.0141167	-0.00809063
202226400093_R02C01	UC at Follow-up	52wk FU	Female	Caucasian	[6-10]	5	#N/A	0	0.00937026	-0.00593476	0.0847435	0.0729459	0.047157
202226320187_R08C01	UC at Follow-up	52wk FU	Male	Caucasian	[11-17]	0	#N/A	0	0.0230776	-0.0180305	-0.0202158	-0.0210324	-0.0175346
202242410187_R07C01	UC at Follow-up	52wk FU	Female	Caucasian	[11-17]	0	#N/A	0	-0.0350189	-0.023774	0.00577245	0.00608895	0.0173791
202226400029_R08C01	UC at Follow-up	52wk FU	Male	Caucasian	[11-17]	0	#N/A	0	0.0178959	-0.011337	-0.0185003	-0.00307314	-0.0171892
202226320167_R06C01	UC at Follow-up	52wk FU	Male	Caucasian	[11-17]	5	#N/A	0	0.0107003	-0.0154455	0.0574958	0.0331912	0.0218139
202242400132_R07C01	UC at Follow-up	52wk FU	Male	Caucasian	[11-17]	0	#N/A	0	0.0169865	-0.0121013	0.0242413	0.0363675	0.00182331
202242410188_R04C01	UC at Follow-up	78wk FU	Male	Caucasian	[11-17]	#N/A	#N/A	0	0.0176525	-0.00605793	-0.0108146	0.00465889	0.00159991
202226400052_R08C01	UC at Follow-up	78wk FU	Female	Caucasian	[6-10]	#N/A	#N/A	0	0.0160334	-0.015724	-0.0153895	-0.0281359	0.00184674
202242400144_R02C01	UC at Follow-up	78wk FU	Female	Caucasian	[11-17]	#N/A	#N/A	0	-0.0087211	0.0811782	0.113867	-0.0724027	-0.0291384
202226400028_R07C01	UC at Follow-up	78wk FU	Male	Caucasian	[11-17]	#N/A	#N/A	0	-0.0015041	0.0123939	-0.0046487	0.0461194	0.0141951
202229250249_R08C01	UC at Follow-up	78wk FU	Male	Caucasian	[11-17]	#N/A	#N/A	0	0.0211224	-0.0131305	-0.0169403	0.003017	0.00224978
202242410058_R03C01	UC at Follow-up	104wk FU	Female	African American	[6-10]	#N/A	#N/A	1	-0.165432	-0.042072	-0.010178	-0.00408979	-0.00920516
202242410179_R01C01	UC at Follow-up	104wk FU	Female	Caucasian	[11-17]	#N/A	#N/A	0	0.02233	-0.0122895	-0.026083	-0.0139287	-0.0227008
202242410179_R04C01	UC at Follow-up	104wk FU	Female	Caucasian	[11-17]	#N/A	#N/A	0	0.0126	-0.0113858	0.0302103	0.0273273	0.0177803
202184990178_R04C01	UC at Follow-up	104wk FU	Male	Caucasian	[11-17]	#N/A	#N/A	0	-0.0110409	0.00201167	0.0174679	0.0451447	0.0279083
202232290094_R01C01	UC at Follow-up	104wk FU	Female	Caucasian	[11-17]	#N/A	#N/A	0	0.0165716	-0.0173866	-0.0137662	-0.0179981	0.000669079
